# Supplementary material for: RNA-Seq based genetic variant discovery provides new insights into controlling fat deposition in the tail of sheep
Source: Sci Rep. 2020 Aug 11;10:13525. doi: 10.1038/s41598-020-70527-8 (PMC7419499; doi:10.1038/s41598-020-70527-8)
Supplement: Supplementary file 1 — Supplementary file1 [file 41598_2020_70527_MOESM1_ESM.xlsx]

## Sheet: Title page
RNA-Seq based genetic variant discovery provides new insights into controlling fat deposition in the tail of sheep
Mohammad Reza Bakhtiarizadeh*, Ali A Alamouti
Department of Animal and Poultry Science, College of Aburaihan, University of Tehran, Tehran, Iran. ORCID ID: ​0000-0001-5336-6987.
* Corresponding author. E-mail address: mrbakhtiari@ut.ac.ir
Supplementary File S1. Features of all the breed-specific SNPs in Lori-Bakhtiari and Zel sheep breeds.

## Sheet: Lori-Bakhtiari
Supplementary File S1. Features of all the breed-specific SNPs in Lori-Bakhtiari and Zel sheep breeds.
Chr	Pos	SNP id	Ref	Alt	Type	Impact	Affected Gene	ENSEMBL id	Deleterious SNPs	Fatness QTL	Up or Down-regulated	Yuan et, al. 2017	Mastrangelo et, al. 2019
3	104706530	rs602496283	G	T	downstream_gene_variant	MODIFIER	-	ENSOARG00000016605	No	internal fat amount	-	No	Yes
5	48754224	rs600823620	A	G	intergenic_variant	MODIFIER	-	-	No	No	-	No	Yes
13	46972174	rs427889137	A	C	3_prime_UTR_variant	MODIFIER	GPCPD1	ENSOARG00000017627	No	No	-	Yes	Yes
13	46672668	rs418619018	G	A	downstream_gene_variant	MODIFIER	CDS2	ENSOARG00000017292	No	No	-	Yes	Yes
3	155474005	rs416917492	C	T	downstream_gene_variant	MODIFIER	SRGAP1	ENSOARG00000003915	No	internal fat amount	-	No	Yes
5	49185404	rs412263368	G	C	downstream_gene_variant	MODIFIER	DND1	ENSOARG00000018418	No	No	-	No	Yes
17	61405005	rs410824342	C	T	downstream_gene_variant	MODIFIER	PTPN11	ENSOARG00000009565	No	No	-	No	Yes
5	49150644	rs409030910	T	G	missense_variant	MODERATE	CD14	ENSOARG00000025180	No	No	-	No	Yes
7	33738011	rs399101947	A	T	upstream_gene_variant	MODIFIER	EXD1	ENSOARG00000020330	No	No	-	No	Yes
5	49163825	rs162299280	A	T	downstream_gene_variant	MODIFIER	TMCO6	ENSOARG00000018316	No	No	-	No	Yes
13	46672693	rs162009337	G	T	downstream_gene_variant	MODIFIER	CDS2	ENSOARG00000017292	No	No	-	Yes	Yes
5	47651349	rs161876150	G	A	downstream_gene_variant	MODIFIER	SIL1	ENSOARG00000016856	No	No	-	No	Yes
5	49171162	rs161876033	A	C	synonymous_variant	LOW	IK	ENSOARG00000018395	No	No	-	No	Yes
13	46971545	rs160576131	A	G	3_prime_UTR_variant	MODIFIER	GPCPD1	ENSOARG00000017627	No	No	-	Yes	Yes
5	47754684	rs160087996	T	C	synonymous_variant	LOW	SIL1	ENSOARG00000016856	No	No	-	No	Yes
5	47754827	rs160087993	T	G	synonymous_variant	LOW	SIL1	ENSOARG00000016856	No	No	-	No	Yes
5	49184991	rs160087670	G	A	downstream_gene_variant	MODIFIER	DND1	ENSOARG00000018418	No	No	-	No	Yes
5	49184607	rs160087659	C	T	downstream_gene_variant	MODIFIER	DND1	ENSOARG00000018418	No	No	-	No	Yes
1	102588324	rs400866768	T	A	downstream_gene_variant	MODIFIER	S100A2	ENSOARG00000000674	No	Backfat at third lumbar	-	No	No
1	10770655	rs402050816	C	T	downstream_gene_variant	MODIFIER	TEKT2	ENSOARG00000019613	No	Carcass fat percentage	-	No	No
3	103828096	rs426641375	C	T	synonymous_variant	LOW	ARID5A	ENSOARG00000013883	No	internal fat amount	-	No	No
3	103828526	rs424718363	G	C	missense_variant	MODERATE	ARID5A	ENSOARG00000013883	No	internal fat amount	-	No	No
3	103827944	rs423289712	C	T	downstream_gene_variant	MODIFIER	ARID5A	ENSOARG00000013883	No	internal fat amount	-	No	No
3	103827800	rs420104418	C	A	downstream_gene_variant	MODIFIER	ARID5A	ENSOARG00000013883	No	internal fat amount	-	No	No
3	103827805	rs414056726	C	A	downstream_gene_variant	MODIFIER	ARID5A	ENSOARG00000013883	No	internal fat amount	-	No	No
3	103827802	rs400763192	C	T	downstream_gene_variant	MODIFIER	ARID5A	ENSOARG00000013883	No	internal fat amount	-	No	No
3	103827981	rs400110895	T	C	downstream_gene_variant	MODIFIER	ARID5A	ENSOARG00000013883	No	internal fat amount	-	No	No
3	103828699	rs160381938	A	G	synonymous_variant	LOW	ARID5A	ENSOARG00000013883	No	internal fat amount	-	No	No
3	103828767	rs160381936	T	G	synonymous_variant	LOW	ARID5A	ENSOARG00000013883	No	internal fat amount	-	No	No
11	5733988	rs414744627	G	A	downstream_gene_variant	MODIFIER	TMEM100	ENSOARG00000013740	No	internal fat amount	Up	No	No
25	41170707	rs408005172	G	A	upstream_gene_variant	MODIFIER	SNCG	ENSOARG00000000714	No	No	-	No	No
24	35488768	rs401705317	T	C	downstream_gene_variant	MODIFIER	SERPINE1	ENSOARG00000015262	No	No	Up	No	No
24	35488884	rs412890003	T	C	downstream_gene_variant	MODIFIER	SERPINE1	ENSOARG00000015262	No	No	Up	No	No
24	35489799	rs605977966	A	G	downstream_gene_variant	MODIFIER	SERPINE1	ENSOARG00000015262	No	No	Up	No	No
24	35489801	rs411248806	C	G	downstream_gene_variant	MODIFIER	SERPINE1	ENSOARG00000015262	No	No	Up	No	No
24	35495179	rs419283114	T	C	missense_variant	MODERATE	SERPINE1	ENSOARG00000015262	No	No	Up	No	No
4	105627270	rs402547962	T	C	downstream_gene_variant	MODIFIER	EPHB6	ENSOARG00000016740	No	No	-	No	No
4	105628179	rs404287323	T	C	downstream_gene_variant	MODIFIER	EPHB6	ENSOARG00000016740	No	No	-	No	No
4	105628185	rs415744565	C	T	downstream_gene_variant	MODIFIER	EPHB6	ENSOARG00000016740	No	No	-	No	No
13	58858556	rs160594872	G	T	3_prime_UTR_variant	MODIFIER	AURKA	ENSOARG00000018369	No	No	-	No	No
3	213957907	rs159923455	T	C	synonymous_variant	LOW	MAFF	ENSOARG00000015236	No	No	-	No	No
3	213959247	rs159923479	G	A	downstream_gene_variant	MODIFIER	MAFF	ENSOARG00000015236	No	No	-	No	No
3	213959369	rs159923484	A	G	downstream_gene_variant	MODIFIER	MAFF	ENSOARG00000015236	No	No	-	No	No
3	213959602	rs159923493	C	T	downstream_gene_variant	MODIFIER	MAFF	ENSOARG00000015236	No	No	-	No	No
13	71816946	rs596330667	G	A	missense_variant	MODERATE	MYBL2	ENSOARG00000003547	Yes	No	-	No	No
13	71820029	rs400247552	G	A	intron_variant	MODIFIER	MYBL2	ENSOARG00000003547	No	No	-	No	No
13	71820244	rs399019268	C	T	intron_variant	MODIFIER	MYBL2	ENSOARG00000003547	No	No	-	No	No
13	71820280	rs412266626	G	A	intron_variant	MODIFIER	MYBL2	ENSOARG00000003547	No	No	-	No	No
13	71820346	rs425508111	G	C	intron_variant	MODIFIER	MYBL2	ENSOARG00000003547	No	No	-	No	No
13	71820364	rs406262099	T	C	intron_variant	MODIFIER	MYBL2	ENSOARG00000003547	No	No	-	No	No
5	59817948	rs423131779	T	C	downstream_gene_variant	MODIFIER	GPX3	ENSOARG00000007929	No	No	-	No	No
5	59819225	rs427673766	C	T	downstream_gene_variant	MODIFIER	GPX3	ENSOARG00000007929	No	No	-	No	No
5	59819373	rs430444960	T	C	downstream_gene_variant	MODIFIER	GPX3	ENSOARG00000007929	No	No	-	No	No
4	112124741	rs409470546	A	T	5_prime_UTR_variant	MODIFIER	RARRES2	ENSOARG00000001055	No	No	Up	No	No
2	2156102	rs402058379	G	T	downstream_gene_variant	MODIFIER	GSN	ENSOARG00000005473	No	No	-	No	No
2	2156113	rs424610973	C	T	downstream_gene_variant	MODIFIER	GSN	ENSOARG00000005473	No	No	-	No	No
2	2157203	rs418108155	G	A	intron_variant	MODIFIER	GSN	ENSOARG00000005473	No	No	-	No	No
2	2157210	rs429208232	G	T	intron_variant	MODIFIER	GSN	ENSOARG00000005473	No	No	-	No	No
2	2163002	rs161908755	A	G	synonymous_variant	LOW	GSN	ENSOARG00000005473	No	No	-	No	No
2	2170278	rs161908733	G	A	synonymous_variant	LOW	GSN	ENSOARG00000005473	No	No	-	No	No
2	2184948	rs418534794	G	A	synonymous_variant	LOW	GSN	ENSOARG00000005473	No	No	-	No	No
2	101611216	rs588010325	G	C	downstream_gene_variant	MODIFIER	PNOC	ENSOARG00000014922	No	No	-	No	No
5	5009288	rs427618775	G	A	intron_variant	MODIFIER	RPL18A	ENSOARG00000014457	No	No	-	No	No
5	5011107	rs160013390	G	C	synonymous_variant	LOW	RPL18A	ENSOARG00000014457	No	No	-	No	No
1	112408405	rs159619949	T	C	downstream_gene_variant	MODIFIER	DDR2	ENSOARG00000010852	No	Backfat at third lumbar	-	No	No
1	27484071	rs430500742	G	T	missense_variant	MODERATE	CPT2	ENSOARG00000006198	No	Carcass fat percentage	Down	No	No
1	27485293	rs404576404	C	T	synonymous_variant	LOW	CPT2	ENSOARG00000006198	No	Carcass fat percentage	Down	No	No
13	63786630	rs604083729	G	A	missense_variant	MODERATE	ACSS2	ENSOARG00000010787	No	No	-	No	No
8	85620266	rs588289018	T	C	downstream_gene_variant	MODIFIER	QKI	ENSOARG00000004811	No	No	-	No	No
18	20846315	rs161176045	T	C	downstream_gene_variant	MODIFIER	MAN2A2	ENSOARG00000012575	No	No	Down	No	No
18	20846331	rs591763559	A	G	downstream_gene_variant	MODIFIER	MAN2A2	ENSOARG00000012575	No	No	Down	No	No
18	20846332	rs161176046	G	A	downstream_gene_variant	MODIFIER	MAN2A2	ENSOARG00000012575	No	No	Down	No	No
18	20846362	rs161176048	T	G	downstream_gene_variant	MODIFIER	MAN2A2	ENSOARG00000012575	No	No	Down	No	No
18	20846400	rs429211698	A	G	downstream_gene_variant	MODIFIER	MAN2A2	ENSOARG00000012575	No	No	Down	No	No
18	20846432	rs416131559	C	T	downstream_gene_variant	MODIFIER	MAN2A2	ENSOARG00000012575	No	No	Down	No	No
18	20846542	rs427439197	C	T	downstream_gene_variant	MODIFIER	MAN2A2	ENSOARG00000012575	No	No	Down	No	No
18	20846546	rs409920373	C	T	downstream_gene_variant	MODIFIER	MAN2A2	ENSOARG00000012575	No	No	Down	No	No
18	20846661	rs421688217	A	T	downstream_gene_variant	MODIFIER	MAN2A2	ENSOARG00000012575	No	No	Down	No	No
18	20846666	rs400148118	T	C	downstream_gene_variant	MODIFIER	MAN2A2	ENSOARG00000012575	No	No	Down	No	No
26	13920920	rs417664900	C	T	downstream_gene_variant	MODIFIER	ACSL1	ENSOARG00000007614	No	No	-	No	No
21	28561784	rs424002645	C	T	downstream_gene_variant	MODIFIER	CDON	ENSOARG00000012075	No	No	Down	No	No
21	28561973	rs403451171	G	A	downstream_gene_variant	MODIFIER	CDON	ENSOARG00000012075	No	No	Down	No	No
5	59966124	rs602711375	C	T	downstream_gene_variant	MODIFIER	CCDC69	ENSOARG00000008399	No	No	-	No	No
20	25192511	rs593358556	C	T	downstream_gene_variant	MODIFIER	ELOVL5	ENSOARG00000015388	No	No	-	No	No
20	25192603	rs602203036	A	C	downstream_gene_variant	MODIFIER	ELOVL5	ENSOARG00000015388	No	No	-	No	No
2	9373424	rs160201130	T	C	downstream_gene_variant	MODIFIER	COL27A1	ENSOARG00000006078	No	No	Down	No	No
9	82028889	rs402246471	T	C	downstream_gene_variant	MODIFIER	TP53INP1	ENSOARG00000006070	No	No	Down	No	No
20	6972313	rs162302436	C	G	downstream_gene_variant	MODIFIER	KLHL31	ENSOARG00000007035	No	No	Down	No	No
20	6972315	rs162302437	G	A	downstream_gene_variant	MODIFIER	KLHL31	ENSOARG00000007035	No	No	Down	No	No
1	103941344	rs605604577	G	C	upstream_gene_variant	MODIFIER	KRTCAP2	ENSOARG00000003747	No	Backfat at third lumbar	-	No	No
1	97736865	rs604839935	C	T	missense_variant	MODERATE	ACP6	ENSOARG00000020555	No	Backfat at third lumbar	-	No	No
1	102576297	rs602780931	G	A	synonymous_variant	LOW	S100A4	ENSOARG00000000641	No	Backfat at third lumbar	Up	No	No
1	102576300	rs596382778	G	A	synonymous_variant	LOW	S100A4	ENSOARG00000000641	No	Backfat at third lumbar	Up	No	No
1	115820899	rs593230820	C	T	downstream_gene_variant	MODIFIER	-	ENSOARG00000011512	No	Backfat at third lumbar	-	No	No
1	97739004	rs591547065	G	A	synonymous_variant	LOW	ACP6	ENSOARG00000020555	No	Backfat at third lumbar	-	No	No
1	97736824	rs591060524	T	C	synonymous_variant	LOW	ACP6	ENSOARG00000020555	No	Backfat at third lumbar	-	No	No
1	127644641	rs430429822	G	C	3_prime_UTR_variant	MODIFIER	ADAMTS5	ENSOARG00000014877	No	Backfat at third lumbar	Up	No	No
1	104825060	rs428791991	G	A	downstream_gene_variant	MODIFIER	PMF1-BGLAP	ENSOARG00000005608	No	Backfat at third lumbar	-	No	No
1	105279607	rs428445884	T	C	downstream_gene_variant	MODIFIER	HDGF	ENSOARG00000006368	No	Backfat at third lumbar	-	No	No
1	127646685	rs426971302	C	A	downstream_gene_variant	MODIFIER	ADAMTS5	ENSOARG00000014877	No	Backfat at third lumbar	Up	No	No
1	86202840	rs425937608	A	G	downstream_gene_variant	MODIFIER	-	ENSOARG00000019307	No	Backfat at third lumbar	-	No	No
1	105204546	rs424827995	G	C	downstream_gene_variant	MODIFIER	NES	ENSOARG00000006200	No	Backfat at third lumbar	-	No	No
1	128724291	rs424593743	G	A	downstream_gene_variant	MODIFIER	APP	ENSOARG00000015056	No	Backfat at third lumbar	-	No	No
1	97757790	rs424574621	G	A	upstream_gene_variant	MODIFIER	ACP6	ENSOARG00000020555	No	Backfat at third lumbar	-	No	No
1	127642903	rs423555194	G	A	3_prime_UTR_variant	MODIFIER	ADAMTS5	ENSOARG00000014877	No	Backfat at third lumbar	Up	No	No
1	127647631	rs422510412	A	G	downstream_gene_variant	MODIFIER	ADAMTS5	ENSOARG00000014877	No	Backfat at third lumbar	Up	No	No
1	103975848	rs421958028	T	C	synonymous_variant	LOW	-	ENSOARG00000003912	No	Backfat at third lumbar	-	No	No
1	105280560	rs420821372	C	T	synonymous_variant	LOW	HDGF	ENSOARG00000006368	No	Backfat at third lumbar	-	No	No
1	103745193	rs419956039	C	T	synonymous_variant	LOW	PBXIP1	ENSOARG00000003126	No	Backfat at third lumbar	-	No	No
1	105279778	rs419203678	G	A	downstream_gene_variant	MODIFIER	HDGF	ENSOARG00000006368	No	Backfat at third lumbar	-	No	No
1	93022565	rs419185822	G	A	intergenic_variant	MODIFIER	-	-	No	Backfat at third lumbar	-	No	No
1	104825179	rs419065492	G	A	downstream_gene_variant	MODIFIER	PMF1-BGLAP	ENSOARG00000005608	No	Backfat at third lumbar	-	No	No
1	121435081	rs418116131	T	C	downstream_gene_variant	MODIFIER	URB1	ENSOARG00000013679	No	Backfat at third lumbar	-	No	No
1	127646669	rs417915000	T	A	downstream_gene_variant	MODIFIER	ADAMTS5	ENSOARG00000014877	No	Backfat at third lumbar	Up	No	No
1	98915953	rs417787819	A	T	intron_variant	MODIFIER	BOLA1	ENSOARG00000020694	No	Backfat at third lumbar	-	No	No
1	93022055	rs417433467	C	T	intergenic_variant	MODIFIER	-	-	No	Backfat at third lumbar	-	No	No
1	121256998	rs416343467	C	T	synonymous_variant	LOW	-	ENSOARG00000013569	No	Backfat at third lumbar	-	No	No
1	118649365	rs416260737	G	A	intergenic_variant	MODIFIER	-	-	No	Backfat at third lumbar	-	No	No
1	128724193	rs415529121	A	G	downstream_gene_variant	MODIFIER	APP	ENSOARG00000015056	No	Backfat at third lumbar	-	No	No
1	102639176	rs415315435	C	A	downstream_gene_variant	MODIFIER	S100A1	ENSOARG00000000707	No	Backfat at third lumbar	Up	No	No
1	99529715	rs415199381	C	A	downstream_gene_variant	MODIFIER	ENSA	ENSOARG00000020841	No	Backfat at third lumbar	-	No	No
1	127644239	rs414954215	A	T	3_prime_UTR_variant	MODIFIER	ADAMTS5	ENSOARG00000014877	No	Backfat at third lumbar	Up	No	No
1	85706991	rs414653627	A	G	intergenic_variant	MODIFIER	-	-	No	Backfat at third lumbar	-	No	No
1	121434786	rs414476813	A	G	downstream_gene_variant	MODIFIER	URB1	ENSOARG00000013679	No	Backfat at third lumbar	-	No	No
1	102649706	rs414388928	C	T	downstream_gene_variant	MODIFIER	CHTOP	ENSOARG00000000735	No	Backfat at third lumbar	-	No	No
1	127642857	rs414295098	A	G	3_prime_UTR_variant	MODIFIER	ADAMTS5	ENSOARG00000014877	No	Backfat at third lumbar	Up	No	No
1	102575005	rs412734723	C	G	upstream_gene_variant	MODIFIER	S100A5	ENSOARG00000000623	No	Backfat at third lumbar	Up	No	No
1	102770565	rs412497413	C	T	downstream_gene_variant	MODIFIER	INTS3	ENSOARG00000001095	No	Backfat at third lumbar	-	No	No
1	93665257	rs411869091	T	C	downstream_gene_variant	MODIFIER	TRIM45	ENSOARG00000020290	No	Backfat at third lumbar	-	No	No
1	105135741	rs410542150	G	T	3_prime_UTR_variant	MODIFIER	GPATCH4	ENSOARG00000006123	No	Backfat at third lumbar	-	No	No
1	102639216	rs409337547	A	C	downstream_gene_variant	MODIFIER	S100A1	ENSOARG00000000707	No	Backfat at third lumbar	Up	No	No
1	105272746	rs409043214	A	G	downstream_gene_variant	MODIFIER	RRNAD1	ENSOARG00000006252	No	Backfat at third lumbar	-	No	No
1	100248358	rs408547634	C	A	intron_variant	MODIFIER	PSMB4	ENSOARG00000020997	No	Backfat at third lumbar	-	No	No
1	86115205	rs408157365	T	C	downstream_gene_variant	MODIFIER	-	ENSOARG00000019281	No	Backfat at third lumbar	-	No	No
1	104660686	rs407813196	C	T	upstream_gene_variant	MODIFIER	UBQLN4	ENSOARG00000005279	No	Backfat at third lumbar	-	No	No
1	121430821	rs407450426	A	G	missense_variant	MODERATE	URB1	ENSOARG00000013679	No	Backfat at third lumbar	-	No	No
1	105204368	rs407258811	C	G	downstream_gene_variant	MODIFIER	NES	ENSOARG00000006200	No	Backfat at third lumbar	-	No	No
1	103750125	rs407069347	G	A	synonymous_variant	LOW	PBXIP1	ENSOARG00000003126	No	Backfat at third lumbar	-	No	No
1	127644651	rs407065649	T	C	3_prime_UTR_variant	MODIFIER	ADAMTS5	ENSOARG00000014877	No	Backfat at third lumbar	Up	No	No
1	105138838	rs406150554	G	A	intron_variant	MODIFIER	GPATCH4	ENSOARG00000006123	No	Backfat at third lumbar	-	No	No
1	119205406	rs405848897	G	A	downstream_gene_variant	MODIFIER	RCAN1	ENSOARG00000012673	No	Backfat at third lumbar	-	No	No
1	95721644	rs405451447	G	A	synonymous_variant	LOW	WARS2	ENSOARG00000020381	No	Backfat at third lumbar	-	No	No
1	86202760	rs405192534	A	G	downstream_gene_variant	MODIFIER	-	ENSOARG00000019307	No	Backfat at third lumbar	-	No	No
1	103756528	rs404938048	G	A	intron_variant	MODIFIER	PBXIP1	ENSOARG00000003126	No	Backfat at third lumbar	-	No	No
1	103749633	rs404665853	G	A	synonymous_variant	LOW	PBXIP1	ENSOARG00000003126	No	Backfat at third lumbar	-	No	No
1	127646501	rs404500805	A	G	3_prime_UTR_variant	MODIFIER	ADAMTS5	ENSOARG00000014877	No	Backfat at third lumbar	Up	No	No
1	102649997	rs404251855	T	C	downstream_gene_variant	MODIFIER	CHTOP	ENSOARG00000000735	No	Backfat at third lumbar	-	No	No
1	93075145	rs402541688	C	T	downstream_gene_variant	MODIFIER	IGSF3	ENSOARG00000020238	No	Backfat at third lumbar	-	No	No
1	128724189	rs402292528	G	A	downstream_gene_variant	MODIFIER	APP	ENSOARG00000015056	No	Backfat at third lumbar	-	No	No
1	127644096	rs402216755	C	A	3_prime_UTR_variant	MODIFIER	ADAMTS5	ENSOARG00000014877	No	Backfat at third lumbar	Up	No	No
1	89224060	rs401722726	G	A	downstream_gene_variant	MODIFIER	MOV10	ENSOARG00000019733	No	Backfat at third lumbar	-	No	No
1	127643760	rs401717419	A	G	3_prime_UTR_variant	MODIFIER	ADAMTS5	ENSOARG00000014877	No	Backfat at third lumbar	Up	No	No
1	103752539	rs401608135	T	C	5_prime_UTR_variant	MODIFIER	PBXIP1	ENSOARG00000003126	No	Backfat at third lumbar	-	No	No
1	104825307	rs401586373	G	A	downstream_gene_variant	MODIFIER	PMF1-BGLAP	ENSOARG00000005608	No	Backfat at third lumbar	-	No	No
1	94539492	rs401005111	G	C	missense_variant	MODERATE	WDR3	ENSOARG00000020325	No	Backfat at third lumbar	-	No	No
1	93022520	rs400826827	G	T	intergenic_variant	MODIFIER	-	-	No	Backfat at third lumbar	-	No	No
1	103756559	rs400367308	A	G	intron_variant	MODIFIER	PBXIP1	ENSOARG00000003126	No	Backfat at third lumbar	-	No	No
1	93074756	rs400165882	T	C	downstream_gene_variant	MODIFIER	IGSF3	ENSOARG00000020238	No	Backfat at third lumbar	-	No	No
1	105206051	rs399184166	T	G	missense_variant	MODERATE	NES	ENSOARG00000006200	No	Backfat at third lumbar	-	No	No
1	103271932	rs399094486	G	A	downstream_gene_variant	MODIFIER	IL6R	ENSOARG00000002562	No	Backfat at third lumbar	-	No	No
1	86115108	rs398861303	A	G	downstream_gene_variant	MODIFIER	-	ENSOARG00000019281	No	Backfat at third lumbar	-	No	No
1	102770593	rs398370677	C	T	downstream_gene_variant	MODIFIER	INTS3	ENSOARG00000001095	No	Backfat at third lumbar	-	No	No
1	100251003	rs193634025	C	G	downstream_gene_variant	MODIFIER	PSMB4	ENSOARG00000020997	No	Backfat at third lumbar	-	No	No
1	103745724	rs193633958	T	C	missense_variant	MODERATE	PBXIP1	ENSOARG00000003126	No	Backfat at third lumbar	-	No	No
1	103749762	rs193633953	G	T	synonymous_variant	LOW	PBXIP1	ENSOARG00000003126	No	Backfat at third lumbar	-	No	No
1	107007612	rs193633882	C	T	downstream_gene_variant	MODIFIER	KIRREL1	ENSOARG00000007174	No	Backfat at third lumbar	-	No	No
1	103976198	rs162297970	T	C	downstream_gene_variant	MODIFIER	-	ENSOARG00000003912	No	Backfat at third lumbar	-	No	No
1	104285760	rs161758114	C	G	upstream_gene_variant	MODIFIER	ASH1L	ENSOARG00000004448	No	Backfat at third lumbar	-	No	No
1	107007502	rs161756678	G	A	downstream_gene_variant	MODIFIER	KIRREL1	ENSOARG00000007174	No	Backfat at third lumbar	-	No	No
1	110869817	rs161755618	T	C	downstream_gene_variant	MODIFIER	SDHC	ENSOARG00000010008	No	Backfat at third lumbar	-	No	No
2	72434392	rs160146935	A	T	intron_variant	MODIFIER	SPATA6L	ENSOARG00000013411	No	Backfat at third lumbar	-	No	No
1	84132395	rs159668921	A	G	downstream_gene_variant	MODIFIER	VAV3	ENSOARG00000018811	No	Backfat at third lumbar	Down	No	No
1	86048076	rs159665744	C	T	downstream_gene_variant	MODIFIER	AMPD2	ENSOARG00000019266	No	Backfat at third lumbar	-	No	No
1	89023678	rs159661994	T	G	downstream_gene_variant	MODIFIER	CTTNBP2NL	ENSOARG00000019670	No	Backfat at third lumbar	-	No	No
1	89477811	rs159660790	G	A	intergenic_variant	MODIFIER	-	-	No	Backfat at third lumbar	-	No	No
1	93023023	rs159655493	A	G	intergenic_variant	MODIFIER	-	-	No	Backfat at third lumbar	-	No	No
1	96971812	rs159651758	T	G	synonymous_variant	LOW	PDE4DIP	ENSOARG00000020482	No	Backfat at third lumbar	-	No	No
1	97736703	rs159650261	T	C	downstream_gene_variant	MODIFIER	ACP6	ENSOARG00000020555	No	Backfat at third lumbar	-	No	No
1	97736730	rs159650260	C	T	downstream_gene_variant	MODIFIER	ACP6	ENSOARG00000020555	No	Backfat at third lumbar	-	No	No
1	99140922	rs159647078	T	C	missense_variant	MODERATE	VPS45	ENSOARG00000020758	No	Backfat at third lumbar	-	No	No
1	99140982	rs159647077	A	G	downstream_gene_variant	MODIFIER	VPS45	ENSOARG00000020758	No	Backfat at third lumbar	-	No	No
1	99141029	rs159647074	G	C	downstream_gene_variant	MODIFIER	VPS45	ENSOARG00000020758	No	Backfat at third lumbar	-	No	No
1	99141402	rs159647070	C	T	downstream_gene_variant	MODIFIER	VPS45	ENSOARG00000020758	No	Backfat at third lumbar	-	No	No
1	99626638	rs159644367	A	G	3_prime_UTR_variant	MODIFIER	CTSS	ENSOARG00000020861	No	Backfat at third lumbar	-	No	No
1	100059245	rs159641509	C	T	synonymous_variant	LOW	PSMD4	ENSOARG00000020967	No	Backfat at third lumbar	-	No	No
1	100061381	rs159641491	C	T	synonymous_variant	LOW	PSMD4	ENSOARG00000020967	No	Backfat at third lumbar	-	No	No
1	100061504	rs159641489	A	G	synonymous_variant	LOW	PSMD4	ENSOARG00000020967	No	Backfat at third lumbar	-	No	No
1	100536185	rs159640062	C	T	3_prime_UTR_variant	MODIFIER	SNX27	ENSOARG00000021022	No	Backfat at third lumbar	-	No	No
1	103745003	rs159634479	T	C	missense_variant	MODERATE	PBXIP1	ENSOARG00000003126	No	Backfat at third lumbar	-	No	No
1	103746850	rs159634440	C	G	synonymous_variant	LOW	PBXIP1	ENSOARG00000003126	No	Backfat at third lumbar	-	No	No
1	103975178	rs159632590	C	T	intron_variant	MODIFIER	-	ENSOARG00000003912	No	Backfat at third lumbar	-	No	No
1	103976402	rs159632555	T	C	downstream_gene_variant	MODIFIER	-	ENSOARG00000003912	No	Backfat at third lumbar	-	No	No
1	103976582	rs159632552	G	A	downstream_gene_variant	MODIFIER	-	ENSOARG00000003912	No	Backfat at third lumbar	-	No	No
1	103978226	rs159632531	G	A	downstream_gene_variant	MODIFIER	-	ENSOARG00000003912	No	Backfat at third lumbar	-	No	No
1	104730301	rs159629526	T	C	downstream_gene_variant	MODIFIER	LMNA	ENSOARG00000005489	No	Backfat at third lumbar	-	No	No
1	105136917	rs159628520	C	T	missense_variant	MODERATE	GPATCH4	ENSOARG00000006123	No	Backfat at third lumbar	-	No	No
1	105204563	rs159628435	T	C	downstream_gene_variant	MODIFIER	NES	ENSOARG00000006200	No	Backfat at third lumbar	-	No	No
1	107007547	rs159625862	C	T	downstream_gene_variant	MODIFIER	KIRREL1	ENSOARG00000007174	No	Backfat at third lumbar	-	No	No
1	128723376	rs159416151	C	T	3_prime_UTR_variant	MODIFIER	APP	ENSOARG00000015056	No	Backfat at third lumbar	-	No	No
1	127644221	rs159414959	A	G	3_prime_UTR_variant	MODIFIER	ADAMTS5	ENSOARG00000014877	No	Backfat at third lumbar	Up	No	No
1	127642232	rs159414919	C	T	synonymous_variant	LOW	ADAMTS5	ENSOARG00000014877	No	Backfat at third lumbar	Up	No	No
1	103039739	rs1091226883	G	A	upstream_gene_variant	MODIFIER	NUP210L	ENSOARG00000001813	No	Backfat at third lumbar	-	No	No
1	93649102	rs1090731937	G	A	downstream_gene_variant	MODIFIER	TTF2	ENSOARG00000020266	No	Backfat at third lumbar	-	No	No
1	97742068	rs1085505181	A	G	intron_variant	MODIFIER	ACP6	ENSOARG00000020555	No	Backfat at third lumbar	-	No	No
1	14935803	rs593140641	T	C	missense_variant	MODERATE	RIMS3	ENSOARG00000020276	Yes	Carcass fat percentage	Up	Yes	No
1	14935804	rs589276573	G	T	synonymous_variant	LOW	RIMS3	ENSOARG00000020276	No	Carcass fat percentage	Up	Yes	No
1	14935753	rs406433014	G	A	synonymous_variant	LOW	RIMS3	ENSOARG00000020276	No	Carcass fat percentage	Up	Yes	No
1	185958689	rs605923323	C	T	downstream_gene_variant	MODIFIER	ADCY5	ENSOARG00000020186	No	Carcass fat percentage	-	No	No
23	47032684	rs604277056	A	T	downstream_gene_variant	MODIFIER	-	ENSOARG00000003563	No	Carcass fat percentage	-	No	No
18	47278518	rs603678197	G	T	synonymous_variant	LOW	CLEC14A	ENSOARG00000008303	No	Carcass fat percentage	-	No	No
23	45959647	rs602594587	C	G	3_prime_UTR_variant	MODIFIER	PSTPIP2	ENSOARG00000002845	No	Carcass fat percentage	-	No	No
1	185960254	rs602324915	C	T	downstream_gene_variant	MODIFIER	ADCY5	ENSOARG00000020186	No	Carcass fat percentage	-	No	No
1	246180471	rs601328665	A	G	intergenic_variant	MODIFIER	-	-	No	Carcass fat percentage	-	No	No
1	10808349	rs600629767	A	C	downstream_gene_variant	MODIFIER	TRAPPC3	ENSOARG00000019638	No	Carcass fat percentage	-	No	No
1	185959117	rs600481877	C	G	downstream_gene_variant	MODIFIER	ADCY5	ENSOARG00000020186	No	Carcass fat percentage	-	No	No
10	24938507	rs600121514	G	A	missense_variant	MODERATE	ALG5	ENSOARG00000010275	No	Carcass fat percentage	-	No	No
1	10808442	rs600038594	A	T	downstream_gene_variant	MODIFIER	TRAPPC3	ENSOARG00000019638	No	Carcass fat percentage	-	No	No
1	175128951	rs599319949	T	C	synonymous_variant	LOW	ABHD10	ENSOARG00000019221	No	Carcass fat percentage	-	No	No
1	187475046	rs598259930	G	A	downstream_gene_variant	MODIFIER	ITGB5	ENSOARG00000020222	No	Carcass fat percentage	Up	No	No
1	266404921	rs598171467	C	T	synonymous_variant	LOW	-	ENSOARG00000013700	No	Carcass fat percentage	-	No	No
10	47958845	rs598127900	T	C	synonymous_variant	LOW	DIS3	ENSOARG00000015309	No	Carcass fat percentage	-	No	No
18	47277166	rs598117005	A	T	downstream_gene_variant	MODIFIER	CLEC14A	ENSOARG00000008303	No	Carcass fat percentage	-	No	No
1	46288549	rs598107470	G	A	intergenic_variant	MODIFIER	-	-	No	Carcass fat percentage	-	No	No
1	202332905	rs597561002	T	C	3_prime_UTR_variant	MODIFIER	ATP11B	ENSOARG00000020665	No	Carcass fat percentage	-	No	No
1	29109382	rs597217483	G	T	intergenic_variant	MODIFIER	-	-	No	Carcass fat percentage	-	No	No
10	85894838	rs596809010	A	G	synonymous_variant	LOW	CUL4A	ENSOARG00000008074	No	Carcass fat percentage	-	No	No
1	27344074	rs596430285	C	T	intron_variant	MODIFIER	PODN	ENSOARG00000006083	No	Carcass fat percentage	-	No	No
1	266404917	rs595785432	C	T	missense_variant	MODERATE	-	ENSOARG00000013700	No	Carcass fat percentage	-	No	No
1	10808471	rs595303942	G	A	downstream_gene_variant	MODIFIER	TRAPPC3	ENSOARG00000019638	No	Carcass fat percentage	-	No	No
1	246180461	rs593372353	C	T	intergenic_variant	MODIFIER	-	-	No	Carcass fat percentage	-	No	No
1	189651757	rs593368508	G	A	upstream_gene_variant	MODIFIER	NCBP2AS2	ENSOARG00000002122	No	Carcass fat percentage	-	No	No
1	10808387	rs593355485	G	A	downstream_gene_variant	MODIFIER	TRAPPC3	ENSOARG00000019638	No	Carcass fat percentage	-	No	No
23	45960775	rs592647738	C	T	3_prime_UTR_variant	MODIFIER	PSTPIP2	ENSOARG00000002845	No	Carcass fat percentage	-	No	No
23	22027560	rs591415203	G	A	downstream_gene_variant	MODIFIER	ZNF24	ENSOARG00000005687	No	Carcass fat percentage	-	No	No
23	25216515	rs591231980	G	A	3_prime_UTR_variant	MODIFIER	GAREM1	ENSOARG00000006054	No	Carcass fat percentage	-	No	No
23	43077516	rs591160823	A	G	intron_variant	MODIFIER	GNAL	ENSOARG00000001613	No	Carcass fat percentage	-	No	No
10	78438678	rs590888653	C	T	missense_variant	MODERATE	-	ENSOARG00000005295	No	Carcass fat percentage	-	No	No
1	156786295	rs590765024	A	C	upstream_gene_variant	MODIFIER	PROS1	ENSOARG00000017273	No	Carcass fat percentage	-	No	No
1	201181206	rs590177401	C	G	upstream_gene_variant	MODIFIER	ABCF3	ENSOARG00000020612	No	Carcass fat percentage	-	No	No
10	84503653	rs590067125	A	G	splice_region_variant&intron_variant	LOW	COL4A2	ENSOARG00000006515	No	Carcass fat percentage	-	No	No
1	262314448	rs590009649	G	T	downstream_gene_variant	MODIFIER	-	ENSOARG00000011738	No	Carcass fat percentage	-	No	No
1	27515896	rs589338279	G	C	upstream_gene_variant	MODIFIER	MAGOH	ENSOARG00000006235	No	Carcass fat percentage	-	No	No
1	23046597	rs588669812	C	A	synonymous_variant	LOW	BEND5	ENSOARG00000004077	No	Carcass fat percentage	-	No	No
1	246180475	rs588272989	T	G	intergenic_variant	MODIFIER	-	-	No	Carcass fat percentage	-	No	No
1	262415861	rs429799255	T	C	synonymous_variant	LOW	PFKL	ENSOARG00000011864	No	Carcass fat percentage	-	No	No
10	72348930	rs429613034	C	T	synonymous_variant	LOW	CLDN10	ENSOARG00000002037	No	Carcass fat percentage	-	No	No
10	84503334	rs429414417	C	G	intron_variant	MODIFIER	COL4A2	ENSOARG00000006515	No	Carcass fat percentage	-	No	No
1	260621462	rs429149403	A	C	intron_variant	MODIFIER	ABCG1	ENSOARG00000010625	No	Carcass fat percentage	-	No	No
10	84503357	rs428586125	G	A	intron_variant	MODIFIER	COL4A2	ENSOARG00000006515	No	Carcass fat percentage	-	No	No
23	46738265	rs427530572	T	C	intergenic_variant	MODIFIER	-	-	No	Carcass fat percentage	-	No	No
10	74793591	rs427504530	G	A	synonymous_variant	LOW	FARP1	ENSOARG00000003037	No	Carcass fat percentage	-	No	No
1	160694728	rs426484149	G	A	downstream_gene_variant	MODIFIER	-	ENSOARG00000017529	No	Carcass fat percentage	-	No	No
23	45960178	rs426407111	C	T	3_prime_UTR_variant	MODIFIER	PSTPIP2	ENSOARG00000002845	No	Carcass fat percentage	-	No	No
1	262523211	rs425978472	C	T	downstream_gene_variant	MODIFIER	TRPM2	ENSOARG00000011962	No	Carcass fat percentage	-	No	No
18	58963806	rs425830953	A	G	intergenic_variant	MODIFIER	-	-	No	Carcass fat percentage	-	No	No
23	33328011	rs425823940	A	G	3_prime_UTR_variant	MODIFIER	ANKRD29	ENSOARG00000007830	No	Carcass fat percentage	-	No	No
1	263159111	rs425688987	C	T	downstream_gene_variant	MODIFIER	ADARB1	ENSOARG00000012452	No	Carcass fat percentage	-	No	No
23	46744888	rs425681295	A	G	downstream_gene_variant	MODIFIER	PIAS2	ENSOARG00000003371	No	Carcass fat percentage	-	No	No
1	186135219	rs425663581	T	C	intergenic_variant	MODIFIER	-	-	No	Carcass fat percentage	-	No	No
1	213092774	rs425578570	A	G	intergenic_variant	MODIFIER	-	-	No	Carcass fat percentage	-	No	No
1	262523028	rs424444559	G	A	downstream_gene_variant	MODIFIER	TRPM2	ENSOARG00000011962	No	Carcass fat percentage	-	No	No
1	14949516	rs424328298	A	G	synonymous_variant	LOW	RIMS3	ENSOARG00000020276	No	Carcass fat percentage	Up	No	No
1	224441904	rs424282544	T	C	intergenic_variant	MODIFIER	-	-	No	Carcass fat percentage	-	No	No
18	43892984	rs424160453	A	T	downstream_gene_variant	MODIFIER	SNX6	ENSOARG00000006758	No	Carcass fat percentage	-	No	No
10	83984344	rs424075274	G	T	intergenic_variant	MODIFIER	-	-	No	Carcass fat percentage	-	No	No
1	260623195	rs423665128	G	T	downstream_gene_variant	MODIFIER	ABCG1	ENSOARG00000010625	No	Carcass fat percentage	-	No	No
1	21133751	rs423601323	T	C	synonymous_variant	LOW	CYP4B1	ENSOARG00000002851	No	Carcass fat percentage	-	No	No
1	263552609	rs423451554	C	T	downstream_gene_variant	MODIFIER	-	ENSOARG00000016079	No	Carcass fat percentage	-	No	No
1	26125404	rs423440146	C	T	downstream_gene_variant	MODIFIER	RAB3B	ENSOARG00000004931	No	Carcass fat percentage	-	No	No
1	14989541	rs423140559	T	C	intergenic_variant	MODIFIER	-	-	No	Carcass fat percentage	-	No	No
1	29169034	rs423138668	G	A	3_prime_UTR_variant	MODIFIER	USP24	ENSOARG00000007665	No	Carcass fat percentage	-	No	No
23	33392977	rs422994531	C	T	downstream_gene_variant	MODIFIER	NPC1	ENSOARG00000007905	No	Carcass fat percentage	-	No	No
1	21132185	rs422041483	G	A	synonymous_variant	LOW	CYP4B1	ENSOARG00000002851	No	Carcass fat percentage	-	No	No
1	260621446	rs421979396	G	A	intron_variant	MODIFIER	ABCG1	ENSOARG00000010625	No	Carcass fat percentage	-	No	No
1	254994510	rs421962961	G	A	downstream_gene_variant	MODIFIER	-	ENSOARG00000008813	No	Carcass fat percentage	-	No	No
1	201012829	rs421861769	C	T	missense_variant	MODERATE	CHRD	ENSOARG00000020580	No	Carcass fat percentage	-	No	No
1	212764184	rs421836830	T	C	downstream_gene_variant	MODIFIER	-	ENSOARG00000014633	No	Carcass fat percentage	-	No	No
10	18197727	rs421735216	G	A	intron_variant	MODIFIER	SUCLA2	ENSOARG00000008171	No	Carcass fat percentage	-	No	No
1	14943109	rs421729289	C	T	synonymous_variant	LOW	RIMS3	ENSOARG00000020276	No	Carcass fat percentage	Up	No	No
10	84503587	rs421675655	A	G	intron_variant	MODIFIER	COL4A2	ENSOARG00000006515	No	Carcass fat percentage	-	No	No
10	25855311	rs421670051	A	G	intron_variant	MODIFIER	-	ENSOARG00000010490	No	Carcass fat percentage	-	No	No
1	261161075	rs421633227	A	G	intron_variant	MODIFIER	WDR4	ENSOARG00000010926	No	Carcass fat percentage	-	No	No
23	33012752	rs421238385	C	G	missense_variant	MODERATE	LAMA3	ENSOARG00000007694	No	Carcass fat percentage	-	No	No
10	21514958	rs421057671	T	G	downstream_gene_variant	MODIFIER	DHRS12	ENSOARG00000008965	No	Carcass fat percentage	-	No	No
1	28361139	rs421002064	A	G	downstream_gene_variant	MODIFIER	TCEANC2	ENSOARG00000006976	No	Carcass fat percentage	-	No	No
23	46738308	rs420951379	G	A	intergenic_variant	MODIFIER	-	-	No	Carcass fat percentage	-	No	No
1	260614452	rs420611298	T	G	missense_variant	MODERATE	ABCG1	ENSOARG00000010625	No	Carcass fat percentage	-	No	No
1	175498553	rs420519119	G	A	3_prime_UTR_variant	MODIFIER	CD200	ENSOARG00000019298	No	Carcass fat percentage	-	No	No
1	242966680	rs420441892	G	A	intergenic_variant	MODIFIER	-	-	No	Carcass fat percentage	-	No	No
10	18196440	rs419928088	A	G	intron_variant	MODIFIER	SUCLA2	ENSOARG00000008171	No	Carcass fat percentage	-	No	No
1	36392066	rs418785195	A	G	intergenic_variant	MODIFIER	-	-	No	Carcass fat percentage	-	No	No
1	29166721	rs418650310	G	A	downstream_gene_variant	MODIFIER	USP24	ENSOARG00000007665	No	Carcass fat percentage	-	No	No
10	18569612	rs418400462	C	T	downstream_gene_variant	MODIFIER	RB1	ENSOARG00000008246	No	Carcass fat percentage	-	No	No
1	10808000	rs418286880	T	C	downstream_gene_variant	MODIFIER	TRAPPC3	ENSOARG00000019638	No	Carcass fat percentage	-	No	No
1	256660309	rs417990426	G	A	synonymous_variant	LOW	NUDT16	ENSOARG00000009261	No	Carcass fat percentage	-	No	No
1	228227284	rs417584106	T	C	intron_variant	MODIFIER	VEPH1	ENSOARG00000002703	No	Carcass fat percentage	-	No	No
18	43841126	rs417582945	G	A	upstream_gene_variant	MODIFIER	-	ENSOARG00000006687	No	Carcass fat percentage	-	No	No
1	262812383	rs417412505	A	G	downstream_gene_variant	MODIFIER	PTTG1IP	ENSOARG00000012316	No	Carcass fat percentage	-	No	No
1	162591344	rs417409317	A	G	synonymous_variant	LOW	FILIP1L	ENSOARG00000017888	No	Carcass fat percentage	-	No	No
1	21134123	rs417197912	T	C	synonymous_variant	LOW	CYP4B1	ENSOARG00000002851	No	Carcass fat percentage	-	No	No
23	33320769	rs416922775	A	G	synonymous_variant	LOW	ANKRD29	ENSOARG00000007830	No	Carcass fat percentage	-	No	No
23	33327967	rs416624822	A	G	3_prime_UTR_variant	MODIFIER	ANKRD29	ENSOARG00000007830	No	Carcass fat percentage	-	No	No
23	33390234	rs416507058	C	T	downstream_gene_variant	MODIFIER	NPC1	ENSOARG00000007905	No	Carcass fat percentage	-	No	No
23	33328075	rs415696759	C	T	3_prime_UTR_variant	MODIFIER	ANKRD29	ENSOARG00000007830	No	Carcass fat percentage	-	No	No
1	36391800	rs415564259	T	C	intergenic_variant	MODIFIER	-	-	No	Carcass fat percentage	-	No	No
1	29167658	rs414719435	C	T	3_prime_UTR_variant	MODIFIER	USP24	ENSOARG00000007665	No	Carcass fat percentage	-	No	No
1	262752068	rs414650881	T	C	downstream_gene_variant	MODIFIER	UBE2G2	ENSOARG00000012247	No	Carcass fat percentage	-	No	No
1	257470008	rs414518165	T	G	intron_variant	MODIFIER	BRWD1	ENSOARG00000009615	No	Carcass fat percentage	-	No	No
23	3360877	rs414145483	C	T	missense_variant	MODERATE	TSHZ1	ENSOARG00000004555	No	Carcass fat percentage	-	No	No
1	46409613	rs414112886	A	G	downstream_gene_variant	MODIFIER	-	ENSOARG00000012093	No	Carcass fat percentage	-	No	No
1	29169028	rs414062103	T	C	3_prime_UTR_variant	MODIFIER	USP24	ENSOARG00000007665	No	Carcass fat percentage	-	No	No
1	254995285	rs414015956	C	T	downstream_gene_variant	MODIFIER	-	ENSOARG00000008813	No	Carcass fat percentage	-	No	No
1	20564675	rs413886239	G	T	missense_variant	MODERATE	POMGNT1	ENSOARG00000002220	No	Carcass fat percentage	-	No	No
1	234110656	rs413845835	C	A	3_prime_UTR_variant	MODIFIER	SUCNR1	ENSOARG00000003740	No	Carcass fat percentage	-	No	No
23	43077375	rs413370490	C	T	intron_variant	MODIFIER	GNAL	ENSOARG00000001613	No	Carcass fat percentage	-	No	No
1	198620957	rs412617574	T	G	intron_variant	MODIFIER	ADIPOQ	ENSOARG00000020509	No	Carcass fat percentage	-	No	No
1	224424466	rs412343209	A	G	missense_variant	MODERATE	B3GALNT1	ENSOARG00000014923	No	Carcass fat percentage	-	No	No
1	213092699	rs412225430	T	C	intergenic_variant	MODIFIER	-	-	No	Carcass fat percentage	-	No	No
1	261594658	rs411842983	A	G	downstream_gene_variant	MODIFIER	-	ENSOARG00000011235	No	Carcass fat percentage	-	No	No
1	63287486	rs411615225	C	G	downstream_gene_variant	MODIFIER	SH3GLB1	ENSOARG00000014861	No	Carcass fat percentage	-	No	No
1	36392522	rs411046420	T	C	intergenic_variant	MODIFIER	-	-	No	Carcass fat percentage	-	No	No
1	260493054	rs409960793	A	G	intergenic_variant	MODIFIER	-	-	No	Carcass fat percentage	-	No	No
1	36388002	rs409865194	G	T	downstream_gene_variant	MODIFIER	NFIA	ENSOARG00000008860	No	Carcass fat percentage	-	No	No
23	33328514	rs409747063	C	T	3_prime_UTR_variant	MODIFIER	ANKRD29	ENSOARG00000007830	No	Carcass fat percentage	-	No	No
10	18582941	rs409563730	C	G	synonymous_variant	LOW	RCBTB2	ENSOARG00000008336	No	Carcass fat percentage	-	No	No
1	177322569	rs408891644	G	A	upstream_gene_variant	MODIFIER	-	ENSOARG00000024537	No	Carcass fat percentage	-	No	No
23	37678331	rs408847907	C	T	intron_variant	MODIFIER	MYOM1	ENSOARG00000010213	No	Carcass fat percentage	-	No	No
1	17105573	rs408595274	C	T	downstream_gene_variant	MODIFIER	ZNF691	ENSOARG00000009691	No	Carcass fat percentage	-	No	No
1	202334938	rs408231299	C	T	3_prime_UTR_variant	MODIFIER	ATP11B	ENSOARG00000020665	No	Carcass fat percentage	-	No	No
18	56325264	rs408075068	C	T	intron_variant	MODIFIER	LGMN	ENSOARG00000013162	No	Carcass fat percentage	-	No	No
23	33327694	rs407959855	C	T	3_prime_UTR_variant	MODIFIER	ANKRD29	ENSOARG00000007830	No	Carcass fat percentage	-	No	No
1	29168326	rs407827607	G	A	3_prime_UTR_variant	MODIFIER	USP24	ENSOARG00000007665	No	Carcass fat percentage	-	No	No
1	260621466	rs407651679	T	C	intron_variant	MODIFIER	ABCG1	ENSOARG00000010625	No	Carcass fat percentage	-	No	No
1	224426749	rs407428434	G	A	downstream_gene_variant	MODIFIER	B3GALNT1	ENSOARG00000014923	No	Carcass fat percentage	-	No	No
18	56526914	rs406756806	A	T	downstream_gene_variant	MODIFIER	ITPK1	ENSOARG00000013461	No	Carcass fat percentage	-	No	No
1	189489515	rs406592125	G	A	intergenic_variant	MODIFIER	-	-	No	Carcass fat percentage	-	No	No
1	61663342	rs406160502	C	T	synonymous_variant	LOW	C1orf52	ENSOARG00000014278	No	Carcass fat percentage	-	No	No
1	262429202	rs405903843	C	T	synonymous_variant	LOW	PFKL	ENSOARG00000011864	No	Carcass fat percentage	-	No	No
1	27248469	rs405763343	A	G	downstream_gene_variant	MODIFIER	SCP2	ENSOARG00000006004	No	Carcass fat percentage	-	No	No
1	262430997	rs405680869	C	T	synonymous_variant	LOW	PFKL	ENSOARG00000011864	No	Carcass fat percentage	-	No	No
1	77239640	rs405618484	T	C	synonymous_variant	LOW	-	ENSOARG00000018303	No	Carcass fat percentage	-	No	No
18	56320539	rs405576924	T	C	3_prime_UTR_variant	MODIFIER	LGMN	ENSOARG00000013162	No	Carcass fat percentage	-	No	No
23	43078699	rs405379974	T	C	intron_variant	MODIFIER	GNAL	ENSOARG00000001613	No	Carcass fat percentage	-	No	No
18	43838136	rs405370893	T	C	upstream_gene_variant	MODIFIER	-	ENSOARG00000006687	No	Carcass fat percentage	-	No	No
10	74802973	rs405305474	G	A	downstream_gene_variant	MODIFIER	FARP1	ENSOARG00000003037	No	Carcass fat percentage	-	No	No
1	14029374	rs405167196	T	C	downstream_gene_variant	MODIFIER	HEYL	ENSOARG00000020088	No	Carcass fat percentage	-	No	No
10	84501741	rs404570020	T	C	synonymous_variant	LOW	COL4A2	ENSOARG00000006515	No	Carcass fat percentage	-	No	No
23	33003528	rs404312539	G	A	synonymous_variant	LOW	LAMA3	ENSOARG00000007694	No	Carcass fat percentage	-	No	No
1	29167553	rs404039784	C	T	3_prime_UTR_variant	MODIFIER	USP24	ENSOARG00000007665	No	Carcass fat percentage	-	No	No
1	76682614	rs403684985	T	C	synonymous_variant	LOW	TRMT13	ENSOARG00000017983	No	Carcass fat percentage	-	No	No
23	33320754	rs403583259	C	T	synonymous_variant	LOW	ANKRD29	ENSOARG00000007830	No	Carcass fat percentage	-	No	No
23	53770729	rs403576725	T	G	downstream_gene_variant	MODIFIER	MBD2	ENSOARG00000004770	No	Carcass fat percentage	-	No	No
10	51535569	rs403526957	T	G	downstream_gene_variant	MODIFIER	-	ENSOARG00000015939	No	Carcass fat percentage	-	No	No
1	61663180	rs403196696	G	T	synonymous_variant	LOW	C1orf52	ENSOARG00000014278	No	Carcass fat percentage	-	No	No
10	78438777	rs403055244	T	C	missense_variant	MODERATE	-	ENSOARG00000005295	No	Carcass fat percentage	-	No	No
23	33328063	rs402361974	G	A	3_prime_UTR_variant	MODIFIER	ANKRD29	ENSOARG00000007830	No	Carcass fat percentage	-	No	No
1	36392359	rs401858082	G	C	intergenic_variant	MODIFIER	-	-	No	Carcass fat percentage	-	No	No
10	21514965	rs401543133	T	C	downstream_gene_variant	MODIFIER	DHRS12	ENSOARG00000008965	No	Carcass fat percentage	-	No	No
23	46738663	rs401490528	C	T	intergenic_variant	MODIFIER	-	-	No	Carcass fat percentage	-	No	No
23	33582032	rs401468359	C	T	intergenic_variant	MODIFIER	-	-	No	Carcass fat percentage	-	No	No
1	162589582	rs400816899	C	G	intron_variant	MODIFIER	FILIP1L	ENSOARG00000017888	No	Carcass fat percentage	-	No	No
1	164403530	rs400771370	C	T	upstream_gene_variant	MODIFIER	TRMT10C	ENSOARG00000001677	No	Carcass fat percentage	-	No	No
1	234110627	rs400595357	A	G	3_prime_UTR_variant	MODIFIER	SUCNR1	ENSOARG00000003740	No	Carcass fat percentage	-	No	No
23	37751894	rs400243359	G	A	downstream_gene_variant	MODIFIER	MRCL3	ENSOARG00000010362	No	Carcass fat percentage	-	No	No
18	43895316	rs399896706	A	G	downstream_gene_variant	MODIFIER	SNX6	ENSOARG00000006758	No	Carcass fat percentage	-	No	No
10	25442488	rs399762840	G	A	synonymous_variant	LOW	SPART	ENSOARG00000010471	No	Carcass fat percentage	-	No	No
1	240066653	rs399194074	T	A	downstream_gene_variant	MODIFIER	PLSCR1	ENSOARG00000005557	No	Carcass fat percentage	-	No	No
10	74803342	rs399101498	G	A	downstream_gene_variant	MODIFIER	FARP1	ENSOARG00000003037	No	Carcass fat percentage	-	No	No
23	42287125	rs399069167	G	A	intergenic_variant	MODIFIER	-	-	No	Carcass fat percentage	-	No	No
1	70214881	rs399031510	C	A	downstream_gene_variant	MODIFIER	DNTTIP2	ENSOARG00000016999	No	Carcass fat percentage	-	No	No
10	52486597	rs398944176	T	C	downstream_gene_variant	MODIFIER	KCTD12	ENSOARG00000015960	No	Carcass fat percentage	-	No	No
18	56331366	rs398760866	C	T	missense_variant	MODERATE	LGMN	ENSOARG00000013162	No	Carcass fat percentage	-	No	No
1	29167163	rs398393483	T	C	downstream_gene_variant	MODIFIER	USP24	ENSOARG00000007665	No	Carcass fat percentage	-	No	No
23	43243264	rs193645884	G	A	downstream_gene_variant	MODIFIER	SPIRE1	ENSOARG00000001837	No	Carcass fat percentage	-	No	No
23	37752002	rs193645848	T	C	downstream_gene_variant	MODIFIER	MRCL3	ENSOARG00000010362	No	Carcass fat percentage	-	No	No
10	21811871	rs193639576	A	C	3_prime_UTR_variant	MODIFIER	NEK3	ENSOARG00000009224	No	Carcass fat percentage	-	No	No
1	262415741	rs193633007	C	T	synonymous_variant	LOW	PFKL	ENSOARG00000011864	No	Carcass fat percentage	-	No	No
10	24508761	rs162300294	T	C	3_prime_UTR_variant	MODIFIER	POSTN	ENSOARG00000010041	No	Carcass fat percentage	Down	No	No
1	12158640	rs162298233	T	C	downstream_gene_variant	MODIFIER	DNALI1	ENSOARG00000019773	No	Carcass fat percentage	-	No	No
1	18109037	rs162298196	C	T	synonymous_variant	LOW	-	ENSOARG00000000493	No	Carcass fat percentage	-	No	No
1	20568044	rs162298186	G	C	synonymous_variant	LOW	POMGNT1	ENSOARG00000002220	No	Carcass fat percentage	-	No	No
23	43090332	rs162216559	G	A	downstream_gene_variant	MODIFIER	GNAL	ENSOARG00000001613	No	Carcass fat percentage	-	No	No
23	25216155	rs162211486	A	G	synonymous_variant	LOW	GAREM1	ENSOARG00000006054	No	Carcass fat percentage	-	No	No
23	43289470	rs162012169	T	G	intron_variant	MODIFIER	SPIRE1	ENSOARG00000001837	No	Carcass fat percentage	-	No	No
6	12373289	rs161840112	G	A	synonymous_variant	LOW	ANK2	ENSOARG00000000537	No	Carcass fat percentage	-	No	No
6	12371253	rs161840109	T	C	missense_variant	MODERATE	ANK2	ENSOARG00000000537	No	Carcass fat percentage	-	No	No
1	62121739	rs161770333	G	T	missense_variant	MODERATE	ZNHIT6	ENSOARG00000014350	No	Carcass fat percentage	-	No	No
1	219610883	rs161715645	A	G	synonymous_variant	LOW	BCHE	ENSOARG00000001551	No	Carcass fat percentage	-	No	No
23	43101042	rs161381960	C	T	5_prime_UTR_variant	MODIFIER	MPPE1	ENSOARG00000001718	No	Carcass fat percentage	-	No	No
23	43078735	rs161381760	A	G	intron_variant	MODIFIER	GNAL	ENSOARG00000001613	No	Carcass fat percentage	-	No	No
23	43078291	rs161381745	C	T	intron_variant	MODIFIER	GNAL	ENSOARG00000001613	No	Carcass fat percentage	-	No	No
23	35557427	rs161373403	A	G	intron_variant	MODIFIER	-	ENSOARG00000009288	No	Carcass fat percentage	-	No	No
23	21379835	rs161360640	T	C	synonymous_variant	LOW	RPRD1A	ENSOARG00000005585	No	Carcass fat percentage	-	No	No
18	47277526	rs161204439	T	C	missense_variant	MODERATE	CLEC14A	ENSOARG00000008303	No	Carcass fat percentage	-	No	No
18	43896278	rs161201815	C	T	downstream_gene_variant	MODIFIER	SNX6	ENSOARG00000006758	No	Carcass fat percentage	-	No	No
18	43895794	rs161201810	C	T	downstream_gene_variant	MODIFIER	SNX6	ENSOARG00000006758	No	Carcass fat percentage	-	No	No
18	43895128	rs161201792	C	A	downstream_gene_variant	MODIFIER	SNX6	ENSOARG00000006758	No	Carcass fat percentage	-	No	No
18	43895114	rs161201791	C	T	downstream_gene_variant	MODIFIER	SNX6	ENSOARG00000006758	No	Carcass fat percentage	-	No	No
1	20564695	rs161073906	C	T	synonymous_variant	LOW	POMGNT1	ENSOARG00000002220	No	Carcass fat percentage	-	No	No
10	85550519	rs160531779	C	T	synonymous_variant	LOW	TUBGCP3	ENSOARG00000007259	No	Carcass fat percentage	Down	No	No
10	84864516	rs160531531	C	T	synonymous_variant	LOW	ARHGEF7	ENSOARG00000007108	No	Carcass fat percentage	-	No	No
10	24508696	rs160501393	G	A	3_prime_UTR_variant	MODIFIER	POSTN	ENSOARG00000010041	No	Carcass fat percentage	Down	No	No
10	18385157	rs160495232	C	T	synonymous_variant	LOW	ITM2B	ENSOARG00000008230	No	Carcass fat percentage	-	No	No
10	15834164	rs160493148	T	C	downstream_gene_variant	MODIFIER	-	ENSOARG00000007617	No	Carcass fat percentage	-	No	No
6	12371242	rs159943341	G	C	synonymous_variant	LOW	ANK2	ENSOARG00000000537	No	Carcass fat percentage	-	No	No
6	3675558	rs159938936	C	T	synonymous_variant	LOW	EXOSC9	ENSOARG00000014520	No	Carcass fat percentage	-	No	No
1	12494751	rs159729564	A	G	synonymous_variant	LOW	SF3A3	ENSOARG00000019950	No	Carcass fat percentage	-	No	No
1	19742061	rs159715037	G	T	intron_variant	MODIFIER	MUTYH	ENSOARG00000001528	No	Carcass fat percentage	-	No	No
1	21137717	rs159711371	T	C	missense_variant	MODERATE	CYP4B1	ENSOARG00000002851	No	Carcass fat percentage	-	No	No
1	29167097	rs159703193	A	G	downstream_gene_variant	MODIFIER	USP24	ENSOARG00000007665	No	Carcass fat percentage	-	No	No
1	29168324	rs159703162	T	C	3_prime_UTR_variant	MODIFIER	USP24	ENSOARG00000007665	No	Carcass fat percentage	-	No	No
1	38621133	rs159696933	T	C	missense_variant	MODERATE	PGM1	ENSOARG00000009826	No	Carcass fat percentage	-	No	No
1	46347211	rs159690966	G	A	intergenic_variant	MODIFIER	-	-	No	Carcass fat percentage	-	No	No
1	65461512	rs159680659	G	A	downstream_gene_variant	MODIFIER	PKN2	ENSOARG00000014959	No	Carcass fat percentage	-	No	No
1	76683016	rs159671281	A	T	downstream_gene_variant	MODIFIER	TRMT13	ENSOARG00000017983	No	Carcass fat percentage	-	No	No
1	264634620	rs159500702	C	T	intron_variant	MODIFIER	FBXO25	ENSOARG00000013511	No	Carcass fat percentage	-	No	No
1	262414969	rs159495926	C	T	synonymous_variant	LOW	PFKL	ENSOARG00000011864	No	Carcass fat percentage	-	No	No
1	262416773	rs159495913	T	C	synonymous_variant	LOW	PFKL	ENSOARG00000011864	No	Carcass fat percentage	-	No	No
1	263159921	rs159494564	C	T	downstream_gene_variant	MODIFIER	ADARB1	ENSOARG00000012452	No	Carcass fat percentage	-	No	No
1	261277104	rs159493988	T	G	synonymous_variant	LOW	PKNOX1	ENSOARG00000011069	No	Carcass fat percentage	-	No	No
1	260233059	rs159492721	C	T	missense_variant	MODERATE	C2CD2	ENSOARG00000010526	No	Carcass fat percentage	-	No	No
1	260135889	rs159492488	G	C	downstream_gene_variant	MODIFIER	PRDM15	ENSOARG00000010468	No	Carcass fat percentage	-	No	No
1	254994652	rs159488944	A	G	downstream_gene_variant	MODIFIER	-	ENSOARG00000008813	No	Carcass fat percentage	-	No	No
1	253034115	rs159487574	C	T	3_prime_UTR_variant	MODIFIER	AMOTL2	ENSOARG00000008268	No	Carcass fat percentage	-	No	No
1	253030139	rs159487500	G	C	synonymous_variant	LOW	AMOTL2	ENSOARG00000008268	No	Carcass fat percentage	-	No	No
1	243945617	rs159480170	A	G	synonymous_variant	LOW	CHST2	ENSOARG00000005817	No	Carcass fat percentage	-	No	No
1	242966705	rs159479936	C	T	intergenic_variant	MODIFIER	-	-	No	Carcass fat percentage	-	No	No
1	242966694	rs159479935	A	G	intergenic_variant	MODIFIER	-	-	No	Carcass fat percentage	-	No	No
1	216357131	rs159470567	C	T	synonymous_variant	LOW	MECOM	ENSOARG00000000899	No	Carcass fat percentage	-	No	No
1	204327898	rs159462821	T	C	synonymous_variant	LOW	FXR1	ENSOARG00000020674	No	Carcass fat percentage	-	No	No
1	198620939	rs159455869	A	G	intron_variant	MODIFIER	ADIPOQ	ENSOARG00000020509	No	Carcass fat percentage	-	No	No
1	189761269	rs159450271	A	G	downstream_gene_variant	MODIFIER	DLG1	ENSOARG00000020377	No	Carcass fat percentage	-	No	No
1	189134710	rs159448658	T	C	downstream_gene_variant	MODIFIER	-	ENSOARG00000020321	No	Carcass fat percentage	-	No	No
1	188170266	rs159446561	C	T	synonymous_variant	LOW	-	ENSOARG00000020240	No	Carcass fat percentage	-	No	No
1	187570156	rs159445711	G	A	synonymous_variant	LOW	ITGB5	ENSOARG00000020222	No	Carcass fat percentage	Up	No	No
1	183708677	rs159438348	C	T	synonymous_variant	LOW	RABL3	ENSOARG00000019939	No	Carcass fat percentage	-	No	No
1	176961672	rs159431887	C	T	synonymous_variant	LOW	GRAMD1C	ENSOARG00000019513	No	Carcass fat percentage	-	No	No
1	162590933	rs159422918	G	A	synonymous_variant	LOW	FILIP1L	ENSOARG00000017888	No	Carcass fat percentage	-	No	No
1	162590801	rs159422915	C	T	synonymous_variant	LOW	FILIP1L	ENSOARG00000017888	No	Carcass fat percentage	-	No	No
1	12084423	rs1094796069	A	C	downstream_gene_variant	MODIFIER	ZC3H12A	ENSOARG00000019760	No	Carcass fat percentage	Up	No	No
1	180092820	rs1094741471	A	G	missense_variant	MODERATE	-	ENSOARG00000001876	No	Carcass fat percentage	-	No	No
18	41754070	rs1092724680	T	C	intron_variant	MODIFIER	AKAP6	ENSOARG00000006557	No	Carcass fat percentage	-	No	No
1	239715104	rs1090840016	C	T	synonymous_variant	LOW	-	ENSOARG00000015417	No	Carcass fat percentage	-	No	No
10	76831209	rs1089536549	G	C	downstream_gene_variant	MODIFIER	-	ENSOARG00000017230	No	Carcass fat percentage	-	No	No
1	249294993	rs1088320081	C	T	intergenic_variant	MODIFIER	-	-	No	Carcass fat percentage	-	No	No
10	84507297	rs1088165016	A	G	downstream_gene_variant	MODIFIER	COL4A2	ENSOARG00000006515	No	Carcass fat percentage	-	No	No
23	43289433	rs1087532151	C	G	intron_variant	MODIFIER	SPIRE1	ENSOARG00000001837	No	Carcass fat percentage	-	No	No
6	7045016	rs1085960632	A	G	downstream_gene_variant	MODIFIER	PRSS12	ENSOARG00000017447	No	Carcass fat percentage	-	No	No
6	24418122	rs600459989	C	T	intergenic_variant	MODIFIER	-	-	No	Fat density	-	No	No
6	22304746	rs592723923	G	A	downstream_gene_variant	MODIFIER	NFKB1	ENSOARG00000012718	No	Fat density	-	No	No
6	22070412	rs161841764	C	T	3_prime_UTR_variant	MODIFIER	CISD2	ENSOARG00000012122	No	Fat density	-	No	No
6	21894850	rs159948338	C	T	downstream_gene_variant	MODIFIER	BDH2	ENSOARG00000011586	No	Fat density	-	No	No
2	170869159	rs159544259	C	G	downstream_gene_variant	MODIFIER	SPOPL	ENSOARG00000010266	No	Fat density	-	No	No
14	13997689	rs605080867	G	A	missense_variant	MODERATE	-	ENSOARG00000014024	Yes	fat weight in carcass	-	No	No
14	25382161	rs595425095	C	T	synonymous_variant	LOW	MMP15	ENSOARG00000001159	No	fat weight in carcass	Down	No	No
14	25383768	rs594950232	G	A	downstream_gene_variant	MODIFIER	MMP15	ENSOARG00000001159	No	fat weight in carcass	Down	No	No
14	25385130	rs593519207	G	A	downstream_gene_variant	MODIFIER	MMP15	ENSOARG00000001159	No	fat weight in carcass	Down	No	No
14	24684292	rs589655243	T	C	downstream_gene_variant	MODIFIER	ARL2BP	ENSOARG00000018950	No	fat weight in carcass	-	No	No
14	25072656	rs428187521	G	A	downstream_gene_variant	MODIFIER	ADGRG1	ENSOARG00000000517	No	fat weight in carcass	-	No	No
14	23438080	rs428058769	G	A	intron_variant	MODIFIER	-	ENSOARG00000018232	No	fat weight in carcass	-	No	No
14	11852289	rs425863516	T	C	intron_variant	MODIFIER	MTHFSD	ENSOARG00000011579	No	fat weight in carcass	-	No	No
14	25386639	rs421002114	G	A	downstream_gene_variant	MODIFIER	MMP15	ENSOARG00000001159	No	fat weight in carcass	Down	No	No
14	24820998	rs420616910	A	T	downstream_gene_variant	MODIFIER	-	ENSOARG00000000123	No	fat weight in carcass	-	No	No
14	14007885	rs419564408	G	A	synonymous_variant	LOW	-	ENSOARG00000014024	No	fat weight in carcass	-	No	No
6	19010056	rs418869291	G	A	downstream_gene_variant	MODIFIER	-	ENSOARG00000009111	No	fat weight in carcass	-	No	No
6	16688284	rs416863070	C	T	downstream_gene_variant	MODIFIER	ETNPPL	ENSOARG00000007512	No	fat weight in carcass	-	No	No
14	25378425	rs414355522	G	A	synonymous_variant	LOW	MMP15	ENSOARG00000001159	No	fat weight in carcass	Down	No	No
14	25383936	rs411747287	C	T	downstream_gene_variant	MODIFIER	MMP15	ENSOARG00000001159	No	fat weight in carcass	Down	No	No
14	25441979	rs407149513	G	A	downstream_gene_variant	MODIFIER	CSNK2A2	ENSOARG00000001260	No	fat weight in carcass	-	No	No
14	17612439	rs404076590	G	A	synonymous_variant	LOW	ZNF423	ENSOARG00000017044	No	fat weight in carcass	-	No	No
14	25176782	rs404001268	C	T	missense_variant	MODERATE	KIFC3	ENSOARG00000000878	No	fat weight in carcass	-	No	No
14	23506023	rs401762834	G	C	intron_variant	MODIFIER	-	ENSOARG00000018341	No	fat weight in carcass	-	No	No
6	16685444	rs400884986	C	T	synonymous_variant	LOW	ETNPPL	ENSOARG00000007512	No	fat weight in carcass	-	No	No
14	9720391	rs400442086	C	T	downstream_gene_variant	MODIFIER	MLYCD	ENSOARG00000009712	No	fat weight in carcass	-	No	No
14	15623087	rs399976822	C	T	downstream_gene_variant	MODIFIER	PHKB	ENSOARG00000016405	No	fat weight in carcass	-	No	No
14	13865902	rs162096370	G	A	synonymous_variant	LOW	ANKRD11	ENSOARG00000013924	No	fat weight in carcass	-	No	No
14	25386691	rs160921483	G	A	downstream_gene_variant	MODIFIER	MMP15	ENSOARG00000001159	No	fat weight in carcass	Down	No	No
14	25386222	rs160921466	A	G	downstream_gene_variant	MODIFIER	MMP15	ENSOARG00000001159	No	fat weight in carcass	Down	No	No
14	25378545	rs160921339	G	A	synonymous_variant	LOW	MMP15	ENSOARG00000001159	No	fat weight in carcass	Down	No	No
14	25160132	rs160920996	G	A	synonymous_variant	LOW	KIFC3	ENSOARG00000000878	No	fat weight in carcass	-	No	No
14	24821445	rs160920446	A	G	downstream_gene_variant	MODIFIER	-	ENSOARG00000000123	No	fat weight in carcass	-	No	No
14	17613567	rs160914123	G	A	synonymous_variant	LOW	ZNF423	ENSOARG00000017044	No	fat weight in carcass	-	No	No
14	17613360	rs160914121	C	G	synonymous_variant	LOW	ZNF423	ENSOARG00000017044	No	fat weight in carcass	-	No	No
14	16477468	rs160913673	T	A	downstream_gene_variant	MODIFIER	-	ENSOARG00000016957	No	fat weight in carcass	-	No	No
14	14001669	rs160908753	G	A	synonymous_variant	LOW	-	ENSOARG00000014024	No	fat weight in carcass	-	No	No
14	13769697	rs160908206	A	G	intron_variant	MODIFIER	-	ENSOARG00000013758	No	fat weight in carcass	-	No	No
6	19206128	rs159946692	A	G	synonymous_variant	LOW	TBCK	ENSOARG00000009441	No	fat weight in carcass	-	No	No
6	19206074	rs159946689	C	G	missense_variant	MODERATE	TBCK	ENSOARG00000009441	No	fat weight in carcass	-	No	No
6	17326427	rs159945654	T	C	downstream_gene_variant	MODIFIER	HADH	ENSOARG00000008236	No	fat weight in carcass	-	No	No
6	16762406	rs159945481	C	T	synonymous_variant	LOW	OSTC	ENSOARG00000007776	No	fat weight in carcass	-	No	No
19	50832982	rs421988647	C	T	missense_variant	MODERATE	LAMB2	ENSOARG00000014559	Yes	internal fat amount	-	No	No
3	103591055	rs605183221	G	T	downstream_gene_variant	MODIFIER	ANKRD39	ENSOARG00000013735	No	internal fat amount	-	No	No
3	100863503	rs604766274	A	C	upstream_gene_variant	MODIFIER	CHST10	ENSOARG00000013318	No	internal fat amount	-	No	No
11	8211914	rs604546643	A	G	downstream_gene_variant	MODIFIER	CUEDC1	ENSOARG00000008102	No	internal fat amount	-	No	No
8	49558822	rs604232707	C	T	3_prime_UTR_variant	MODIFIER	RARS2	ENSOARG00000013003	No	internal fat amount	-	No	No
3	138640636	rs603570671	G	A	intron_variant	MODIFIER	RAPGEF3	ENSOARG00000019400	No	internal fat amount	-	No	No
3	133237784	rs602466183	C	T	downstream_gene_variant	MODIFIER	SPRYD3	ENSOARG00000016712	No	internal fat amount	-	No	No
19	50920722	rs602386035	C	T	upstream_gene_variant	MODIFIER	NDUFAF3	ENSOARG00000015657	No	internal fat amount	-	No	No
3	87150638	rs601854963	C	T	downstream_gene_variant	MODIFIER	VIT	ENSOARG00000010088	No	internal fat amount	-	No	No
3	138532512	rs598813549	G	A	downstream_gene_variant	MODIFIER	VDR	ENSOARG00000019372	No	internal fat amount	-	No	No
19	51356439	rs593405126	C	T	upstream_gene_variant	MODIFIER	ATRIP	ENSOARG00000000255	No	internal fat amount	-	No	No
19	50917535	rs593198655	C	T	downstream_gene_variant	MODIFIER	IMPDH2	ENSOARG00000015447	No	internal fat amount	-	No	No
8	76277535	rs591377034	G	A	downstream_gene_variant	MODIFIER	MYCT1	ENSOARG00000003895	No	internal fat amount	-	No	No
3	103818161	rs430387897	G	A	downstream_gene_variant	MODIFIER	KANSL3	ENSOARG00000013866	No	internal fat amount	-	No	No
3	129575519	rs430356506	C	T	downstream_gene_variant	MODIFIER	-	ENSOARG00000015838	No	internal fat amount	-	No	No
8	15790580	rs430356419	G	T	upstream_gene_variant	MODIFIER	SERINC1	ENSOARG00000008218	No	internal fat amount	-	No	No
11	29201030	rs430254651	C	T	downstream_gene_variant	MODIFIER	-	ENSOARG00000014673	No	internal fat amount	-	No	No
3	96027197	rs430060566	A	G	intron_variant	MODIFIER	SLC4A5	ENSOARG00000012369	No	internal fat amount	-	No	No
3	169253879	rs429901697	C	T	intergenic_variant	MODIFIER	-	-	No	internal fat amount	-	No	No
11	20957728	rs429679782	G	A	downstream_gene_variant	MODIFIER	BLMH	ENSOARG00000010429	No	internal fat amount	-	No	No
8	26761895	rs429252003	A	G	downstream_gene_variant	MODIFIER	CDK19	ENSOARG00000009968	No	internal fat amount	-	No	No
3	96447536	rs428541353	G	A	downstream_gene_variant	MODIFIER	SEMA4F	ENSOARG00000012879	No	internal fat amount	-	No	No
3	136450418	rs428497300	C	T	3_prime_UTR_variant	MODIFIER	FMNL3	ENSOARG00000018401	No	internal fat amount	-	No	No
8	25981738	rs428370946	T	C	downstream_gene_variant	MODIFIER	TRAF3IP2	ENSOARG00000009769	No	internal fat amount	-	No	No
3	96266752	rs428129604	G	A	upstream_gene_variant	MODIFIER	MOGS	ENSOARG00000012692	No	internal fat amount	-	No	No
8	59167089	rs427884131	C	T	downstream_gene_variant	MODIFIER	TBPL1	ENSOARG00000014646	No	internal fat amount	-	No	No
11	21702000	rs427828771	T	C	downstream_gene_variant	MODIFIER	-	ENSOARG00000004035	No	internal fat amount	-	No	No
8	63934640	rs427452508	G	A	downstream_gene_variant	MODIFIER	TXLNB	ENSOARG00000001219	No	internal fat amount	-	No	No
11	12998309	rs427438207	C	T	downstream_gene_variant	MODIFIER	AATF	ENSOARG00000000176	No	internal fat amount	-	No	No
3	111901036	rs427212663	G	T	downstream_gene_variant	MODIFIER	PHLDA1	ENSOARG00000016700	No	internal fat amount	-	No	No
11	36892847	rs427084478	G	A	downstream_gene_variant	MODIFIER	PHOSPHO1	ENSOARG00000006175	No	internal fat amount	-	No	No
8	19101091	rs426802383	G	A	missense_variant	MODERATE	FAM184A	ENSOARG00000008476	No	internal fat amount	-	No	No
11	14199514	rs426540000	C	T	intron_variant	MODIFIER	MMP28	ENSOARG00000005655	No	internal fat amount	-	No	No
3	96447035	rs426310601	A	C	downstream_gene_variant	MODIFIER	SEMA4F	ENSOARG00000012879	No	internal fat amount	-	No	No
11	12089206	rs425731252	C	T	downstream_gene_variant	MODIFIER	APPBP2	ENSOARG00000017155	No	internal fat amount	-	No	No
11	26450063	rs425493195	C	T	downstream_gene_variant	MODIFIER	SLC16A13	ENSOARG00000009719	No	internal fat amount	-	No	No
8	75137790	rs425400652	G	T	intergenic_variant	MODIFIER	-	-	No	internal fat amount	-	No	No
11	23968916	rs425101313	G	C	downstream_gene_variant	MODIFIER	CTNS	ENSOARG00000017318	No	internal fat amount	-	No	No
3	100946582	rs425007367	G	A	intergenic_variant	MODIFIER	-	-	No	internal fat amount	-	No	No
3	104011223	rs424986244	G	A	downstream_gene_variant	MODIFIER	SNRNP200	ENSOARG00000013949	No	internal fat amount	-	No	No
3	132019941	rs424799904	C	T	synonymous_variant	LOW	ITGA5	ENSOARG00000016181	No	internal fat amount	-	No	No
19	51299976	rs424425454	T	C	downstream_gene_variant	MODIFIER	PFKFB4	ENSOARG00000017897	No	internal fat amount	-	No	No
8	21481676	rs423688586	T	C	downstream_gene_variant	MODIFIER	TSPYL4	ENSOARG00000019974	No	internal fat amount	-	No	No
11	7264156	rs423449873	G	A	downstream_gene_variant	MODIFIER	TRIM25	ENSOARG00000007011	No	internal fat amount	-	No	No
19	51300808	rs423424614	G	A	downstream_gene_variant	MODIFIER	PFKFB4	ENSOARG00000017897	No	internal fat amount	-	No	No
11	8702753	rs422756357	A	G	downstream_gene_variant	MODIFIER	MKS1	ENSOARG00000008598	No	internal fat amount	-	No	No
11	19756621	rs422458647	G	A	downstream_gene_variant	MODIFIER	SUPT6H	ENSOARG00000002727	No	internal fat amount	-	No	No
8	25981777	rs422223056	T	C	downstream_gene_variant	MODIFIER	TRAF3IP2	ENSOARG00000009769	No	internal fat amount	-	No	No
8	25981395	rs421310599	C	T	intron_variant	MODIFIER	TRAF3IP2	ENSOARG00000009769	No	internal fat amount	-	No	No
8	47696632	rs420618857	G	T	downstream_gene_variant	MODIFIER	LYRM2	ENSOARG00000012657	No	internal fat amount	-	No	No
11	12890566	rs420542585	C	T	synonymous_variant	LOW	AATF	ENSOARG00000000176	No	internal fat amount	-	No	No
11	33916055	rs420509276	T	C	synonymous_variant	LOW	TOP3A	ENSOARG00000000099	No	internal fat amount	-	No	No
8	63934639	rs420497420	T	C	downstream_gene_variant	MODIFIER	TXLNB	ENSOARG00000001219	No	internal fat amount	-	No	No
3	127552810	rs419296760	T	C	intergenic_variant	MODIFIER	-	-	No	internal fat amount	-	No	No
8	57580999	rs419015724	A	G	downstream_gene_variant	MODIFIER	STX7	ENSOARG00000014303	No	internal fat amount	-	No	No
3	180360670	rs418925290	T	C	downstream_gene_variant	MODIFIER	IL2RB	ENSOARG00000019197	No	internal fat amount	-	No	No
11	14549128	rs417952576	G	A	synonymous_variant	LOW	NLE1	ENSOARG00000007227	No	internal fat amount	-	No	No
3	170315947	rs417603791	T	C	downstream_gene_variant	MODIFIER	UTP20	ENSOARG00000014722	No	internal fat amount	-	No	No
8	48176782	rs417581672	T	A	downstream_gene_variant	MODIFIER	PNRC1	ENSOARG00000012871	No	internal fat amount	-	No	No
3	180302056	rs417472726	G	C	downstream_gene_variant	MODIFIER	KCTD17	ENSOARG00000019171	No	internal fat amount	-	No	No
3	173630442	rs417423279	A	G	3_prime_UTR_variant	MODIFIER	ALDH1L2	ENSOARG00000017047	No	internal fat amount	-	No	No
3	130009221	rs417285739	T	C	downstream_gene_variant	MODIFIER	CRADD	ENSOARG00000015871	No	internal fat amount	-	No	No
8	29197057	rs417236687	T	C	downstream_gene_variant	MODIFIER	OSTM1	ENSOARG00000010883	No	internal fat amount	-	No	No
11	26239852	rs417149986	G	A	upstream_gene_variant	MODIFIER	ZMYND15	ENSOARG00000007364	No	internal fat amount	-	No	No
8	30933231	rs416998685	A	G	synonymous_variant	LOW	PRDM1	ENSOARG00000011272	No	internal fat amount	-	No	No
3	178963143	rs416791571	A	G	downstream_gene_variant	MODIFIER	RBFOX2	ENSOARG00000018669	No	internal fat amount	-	No	No
8	20160352	rs416718381	C	A	3_prime_UTR_variant	MODIFIER	NUS1	ENSOARG00000008667	No	internal fat amount	-	No	No
3	170615321	rs416685292	C	T	3_prime_UTR_variant	MODIFIER	GNPTAB	ENSOARG00000015343	No	internal fat amount	-	No	No
11	27618574	rs416148660	C	T	downstream_gene_variant	MODIFIER	NDEL1	ENSOARG00000001311	No	internal fat amount	-	No	No
19	49658882	rs416114058	C	G	intron_variant	MODIFIER	-	ENSOARG00000008494	No	internal fat amount	-	No	No
19	51300866	rs415772923	T	A	downstream_gene_variant	MODIFIER	PFKFB4	ENSOARG00000017897	No	internal fat amount	-	No	No
3	162212095	rs415261624	A	C	upstream_gene_variant	MODIFIER	-	ENSOARG00000007563	No	internal fat amount	-	No	No
3	132022378	rs415220933	G	A	downstream_gene_variant	MODIFIER	ITGA5	ENSOARG00000016181	No	internal fat amount	-	No	No
19	53320587	rs415025435	G	A	downstream_gene_variant	MODIFIER	FYCO1	ENSOARG00000009139	No	internal fat amount	-	No	No
8	25421990	rs414710805	G	A	synonymous_variant	LOW	LAMA4	ENSOARG00000009580	No	internal fat amount	-	No	No
8	76025143	rs414696250	C	T	intron_variant	MODIFIER	SYNE1	ENSOARG00000003537	No	internal fat amount	-	No	No
11	26550012	rs414672666	C	T	synonymous_variant	LOW	DLG4	ENSOARG00000010397	No	internal fat amount	-	No	No
19	51300786	rs414133431	C	T	downstream_gene_variant	MODIFIER	PFKFB4	ENSOARG00000017897	No	internal fat amount	-	No	No
11	34700618	rs414020807	A	G	intergenic_variant	MODIFIER	-	-	No	internal fat amount	-	No	No
11	24227162	rs413864907	T	A	downstream_gene_variant	MODIFIER	ZZEF1	ENSOARG00000018345	No	internal fat amount	-	No	No
3	134322735	rs413741327	T	G	downstream_gene_variant	MODIFIER	-	ENSOARG00000016801	No	internal fat amount	-	No	No
3	132021980	rs412757765	C	T	synonymous_variant	LOW	ITGA5	ENSOARG00000016181	No	internal fat amount	-	No	No
8	37469166	rs411325751	T	A	3_prime_UTR_variant	MODIFIER	PNISR	ENSOARG00000011874	No	internal fat amount	-	No	No
8	25993391	rs411223046	G	A	intergenic_variant	MODIFIER	-	-	No	internal fat amount	-	No	No
3	84387158	rs411222072	T	C	downstream_gene_variant	MODIFIER	TMEM178A	ENSOARG00000007947	No	internal fat amount	-	No	No
8	13068948	rs410662021	C	T	downstream_gene_variant	MODIFIER	HDDC2	ENSOARG00000007948	No	internal fat amount	-	No	No
19	49659743	rs410414077	A	G	intron_variant	MODIFIER	-	ENSOARG00000008494	No	internal fat amount	-	No	No
8	25903999	rs410405746	T	G	intergenic_variant	MODIFIER	-	-	No	internal fat amount	-	No	No
3	187225794	rs409860827	C	G	downstream_gene_variant	MODIFIER	ARNTL2	ENSOARG00000019779	No	internal fat amount	-	No	No
3	96027309	rs409816645	C	T	intron_variant	MODIFIER	SLC4A5	ENSOARG00000012369	No	internal fat amount	-	No	No
19	51368373	rs408736202	A	G	synonymous_variant	LOW	CCDC51	ENSOARG00000000409	No	internal fat amount	-	No	No
8	27082013	rs408595381	C	T	intergenic_variant	MODIFIER	-	-	No	internal fat amount	-	No	No
11	12428263	rs408260951	T	C	downstream_gene_variant	MODIFIER	ZNHIT3	ENSOARG00000017951	No	internal fat amount	-	No	No
11	21669995	rs408000602	G	C	downstream_gene_variant	MODIFIER	MRM3	ENSOARG00000011376	No	internal fat amount	-	No	No
8	49558915	rs407780609	A	G	3_prime_UTR_variant	MODIFIER	RARS2	ENSOARG00000013003	No	internal fat amount	-	No	No
3	102601060	rs407741766	C	T	downstream_gene_variant	MODIFIER	INPP4A	ENSOARG00000013552	No	internal fat amount	-	No	No
3	104454345	rs407656976	A	G	missense_variant	MODERATE	-	ENSOARG00000014191	No	internal fat amount	-	No	No
11	35336551	rs407514902	A	C	downstream_gene_variant	MODIFIER	SPAG9	ENSOARG00000003144	No	internal fat amount	-	No	No
8	25981740	rs407047505	A	G	downstream_gene_variant	MODIFIER	TRAF3IP2	ENSOARG00000009769	No	internal fat amount	-	No	No
11	13719281	rs406805791	A	G	downstream_gene_variant	MODIFIER	HEATR6	ENSOARG00000003596	No	internal fat amount	-	No	No
8	73592785	rs406772111	A	G	downstream_gene_variant	MODIFIER	PPIL4	ENSOARG00000002675	No	internal fat amount	-	No	No
19	50748791	rs406721744	A	G	3_prime_UTR_variant	MODIFIER	USP4	ENSOARG00000013960	No	internal fat amount	-	No	No
11	26021937	rs406612624	G	A	synonymous_variant	LOW	KIF1C	ENSOARG00000004362	No	internal fat amount	-	No	No
3	133147252	rs406313294	C	T	synonymous_variant	LOW	ITGB7	ENSOARG00000016642	No	internal fat amount	-	No	No
8	15821800	rs406043478	T	C	synonymous_variant	LOW	SERINC1	ENSOARG00000008218	No	internal fat amount	-	No	No
3	132020619	rs405930622	C	T	synonymous_variant	LOW	ITGA5	ENSOARG00000016181	No	internal fat amount	-	No	No
8	30933166	rs405699930	G	A	synonymous_variant	LOW	PRDM1	ENSOARG00000011272	No	internal fat amount	-	No	No
11	8436596	rs405210669	T	A	downstream_gene_variant	MODIFIER	DYNLL2	ENSOARG00000008367	No	internal fat amount	-	No	No
11	7266569	rs404896028	C	T	downstream_gene_variant	MODIFIER	TRIM25	ENSOARG00000007011	No	internal fat amount	-	No	No
3	136442145	rs404856078	C	G	missense_variant	MODERATE	FMNL3	ENSOARG00000018401	No	internal fat amount	-	No	No
8	11209935	rs404599735	G	A	downstream_gene_variant	MODIFIER	RSPO3	ENSOARG00000007731	No	internal fat amount	-	No	No
11	22480307	rs404504116	G	A	downstream_gene_variant	MODIFIER	SERPINF1	ENSOARG00000014232	No	internal fat amount	Down	No	No
3	132062738	rs404388471	G	T	intron_variant	MODIFIER	COPZ1	ENSOARG00000016220	No	internal fat amount	-	No	No
11	12089326	rs404181584	G	A	downstream_gene_variant	MODIFIER	APPBP2	ENSOARG00000017155	No	internal fat amount	-	No	No
11	10355567	rs402689841	G	A	intron_variant	MODIFIER	VMP1	ENSOARG00000014000	No	internal fat amount	-	No	No
3	132022377	rs402506531	T	C	downstream_gene_variant	MODIFIER	ITGA5	ENSOARG00000016181	No	internal fat amount	-	No	No
19	50916354	rs402450345	G	A	downstream_gene_variant	MODIFIER	IMPDH2	ENSOARG00000015447	No	internal fat amount	-	No	No
11	7264959	rs402083563	T	C	downstream_gene_variant	MODIFIER	TRIM25	ENSOARG00000007011	No	internal fat amount	-	No	No
3	132062554	rs402080293	C	T	intron_variant	MODIFIER	COPZ1	ENSOARG00000016220	No	internal fat amount	-	No	No
8	75022814	rs400869068	C	G	synonymous_variant	LOW	AKAP12	ENSOARG00000003112	No	internal fat amount	-	No	No
8	15824823	rs399606037	A	T	downstream_gene_variant	MODIFIER	SERINC1	ENSOARG00000008218	No	internal fat amount	-	No	No
19	50920538	rs399560759	G	A	upstream_gene_variant	MODIFIER	NDUFAF3	ENSOARG00000015657	No	internal fat amount	-	No	No
11	12519316	rs398590379	G	C	downstream_gene_variant	MODIFIER	MRM1	ENSOARG00000018616	No	internal fat amount	-	No	No
8	60022446	rs398416717	T	C	downstream_gene_variant	MODIFIER	-	ENSOARG00000014798	No	internal fat amount	-	No	No
19	50856696	rs193644878	T	A	downstream_gene_variant	MODIFIER	USP19	ENSOARG00000014927	No	internal fat amount	Down	No	No
11	26006623	rs193643408	G	A	3_prime_UTR_variant	MODIFIER	KIF1C	ENSOARG00000004362	No	internal fat amount	-	No	No
11	17543973	rs193643258	G	T	downstream_gene_variant	MODIFIER	RHOT1	ENSOARG00000011384	No	internal fat amount	-	No	No
8	55460173	rs193637994	A	G	synonymous_variant	LOW	L3MBTL3	ENSOARG00000013771	No	internal fat amount	-	No	No
8	47986836	rs193634854	G	T	downstream_gene_variant	MODIFIER	UBE2J1	ENSOARG00000012766	No	internal fat amount	-	No	No
8	23570755	rs162299597	G	A	synonymous_variant	LOW	HDAC2	ENSOARG00000009493	No	internal fat amount	-	No	No
19	51300200	rs162188890	T	C	downstream_gene_variant	MODIFIER	PFKFB4	ENSOARG00000017897	No	internal fat amount	-	No	No
19	50838600	rs162188291	C	T	synonymous_variant	LOW	LAMB2	ENSOARG00000014559	No	internal fat amount	-	No	No
19	50830709	rs162188275	G	A	synonymous_variant	LOW	LAMB2	ENSOARG00000014559	No	internal fat amount	-	No	No
19	50800058	rs162188222	C	T	synonymous_variant	LOW	KLHDC8B	ENSOARG00000014296	No	internal fat amount	-	No	No
19	50799393	rs162188221	C	A	downstream_gene_variant	MODIFIER	KLHDC8B	ENSOARG00000014296	No	internal fat amount	-	No	No
11	35770806	rs162133110	C	G	synonymous_variant	LOW	RSAD1	ENSOARG00000004261	No	internal fat amount	-	No	No
11	20429104	rs162123453	C	A	downstream_gene_variant	MODIFIER	TAOK1	ENSOARG00000006793	No	internal fat amount	-	No	No
11	12087549	rs162119753	C	T	downstream_gene_variant	MODIFIER	APPBP2	ENSOARG00000017155	No	internal fat amount	-	No	No
3	57299538	rs161969840	A	G	upstream_gene_variant	MODIFIER	TMEM150A	ENSOARG00000020541	No	internal fat amount	-	No	No
3	103602722	rs161957002	A	G	downstream_gene_variant	MODIFIER	ANKRD23	ENSOARG00000013747	No	internal fat amount	-	No	No
3	103817898	rs161956816	C	T	downstream_gene_variant	MODIFIER	KANSL3	ENSOARG00000013866	No	internal fat amount	-	No	No
3	104067237	rs161956551	C	T	downstream_gene_variant	MODIFIER	STARD7	ENSOARG00000013997	No	internal fat amount	-	No	No
8	37585489	rs161916703	A	G	downstream_gene_variant	MODIFIER	FAXC	ENSOARG00000011922	No	internal fat amount	-	No	No
8	21461595	rs161831982	G	A	downstream_gene_variant	MODIFIER	-	ENSOARG00000009355	No	internal fat amount	-	No	No
3	188373840	rs161827669	G	A	downstream_gene_variant	MODIFIER	ITPR2	ENSOARG00000019909	No	internal fat amount	-	No	No
8	47986747	rs161792538	T	C	downstream_gene_variant	MODIFIER	UBE2J1	ENSOARG00000012766	No	internal fat amount	-	No	No
19	53318128	rs161282905	C	T	downstream_gene_variant	MODIFIER	FYCO1	ENSOARG00000009139	No	internal fat amount	-	No	No
19	53318090	rs161282903	T	C	downstream_gene_variant	MODIFIER	FYCO1	ENSOARG00000009139	No	internal fat amount	-	No	No
19	51398939	rs161276656	T	C	synonymous_variant	LOW	PLXNB1	ENSOARG00000000605	No	internal fat amount	-	No	No
19	51300477	rs161276556	T	C	downstream_gene_variant	MODIFIER	PFKFB4	ENSOARG00000017897	No	internal fat amount	-	No	No
19	50863483	rs161274375	A	G	synonymous_variant	LOW	QARS	ENSOARG00000015195	No	internal fat amount	-	No	No
11	29201335	rs161051034	C	A	downstream_gene_variant	MODIFIER	-	ENSOARG00000014673	No	internal fat amount	-	No	No
11	24072003	rs161035101	G	T	downstream_gene_variant	MODIFIER	NCBP3	ENSOARG00000017750	No	internal fat amount	-	No	No
11	21669415	rs161027369	C	T	downstream_gene_variant	MODIFIER	MRM3	ENSOARG00000011376	No	internal fat amount	-	No	No
11	17339902	rs161016325	G	A	3_prime_UTR_variant	MODIFIER	PSMD11	ENSOARG00000010476	No	internal fat amount	-	No	No
11	12085641	rs161009093	C	T	synonymous_variant	LOW	APPBP2	ENSOARG00000017155	No	internal fat amount	-	No	No
11	7320370	rs161002209	G	A	downstream_gene_variant	MODIFIER	COIL	ENSOARG00000007115	No	internal fat amount	-	No	No
11	7268296	rs161001980	T	C	synonymous_variant	LOW	TRIM25	ENSOARG00000007011	No	internal fat amount	-	No	No
3	57317894	rs160429798	C	T	synonymous_variant	LOW	USP39	ENSOARG00000020546	No	internal fat amount	-	No	No
3	102072588	rs160384961	T	A	missense_variant	MODERATE	MITD1	ENSOARG00000013452	No	internal fat amount	-	No	No
3	102600765	rs160384155	T	C	downstream_gene_variant	MODIFIER	INPP4A	ENSOARG00000013552	No	internal fat amount	-	No	No
8	73714152	rs160255609	A	G	downstream_gene_variant	MODIFIER	LATS1	ENSOARG00000002830	No	internal fat amount	-	No	No
8	64063892	rs160249328	G	A	upstream_gene_variant	MODIFIER	CITED2	ENSOARG00000002608	No	internal fat amount	-	No	No
8	49571699	rs160237647	C	T	synonymous_variant	LOW	SLC35A1	ENSOARG00000013049	No	internal fat amount	-	No	No
8	47986560	rs160237012	G	A	downstream_gene_variant	MODIFIER	UBE2J1	ENSOARG00000012766	No	internal fat amount	-	No	No
8	27485313	rs160224873	G	A	synonymous_variant	LOW	FIG4	ENSOARG00000010185	No	internal fat amount	-	No	No
8	25481560	rs160221682	A	G	missense_variant	MODERATE	TUBE1	ENSOARG00000009694	No	internal fat amount	-	No	No
3	180360421	rs159887653	G	A	downstream_gene_variant	MODIFIER	IL2RB	ENSOARG00000019197	No	internal fat amount	-	No	No
3	178687512	rs159883406	G	T	downstream_gene_variant	MODIFIER	HMOX1	ENSOARG00000018475	No	internal fat amount	-	No	No
3	176873757	rs159882205	G	A	synonymous_variant	LOW	LARGE1	ENSOARG00000018279	No	internal fat amount	-	No	No
3	173629513	rs159878308	C	T	3_prime_UTR_variant	MODIFIER	ALDH1L2	ENSOARG00000017047	No	internal fat amount	-	No	No
3	146555529	rs159852720	A	G	missense_variant	MODERATE	LRRK2	ENSOARG00000019970	No	internal fat amount	-	No	No
3	140942079	rs159849952	T	G	downstream_gene_variant	MODIFIER	ANO6	ENSOARG00000019578	No	internal fat amount	-	No	No
3	138645543	rs159847477	T	G	downstream_gene_variant	MODIFIER	RAPGEF3	ENSOARG00000019400	No	internal fat amount	-	No	No
3	134322668	rs159837447	C	G	downstream_gene_variant	MODIFIER	-	ENSOARG00000016801	No	internal fat amount	-	No	No
3	134167351	rs159836929	G	C	downstream_gene_variant	MODIFIER	ACVR1B	ENSOARG00000017232	No	internal fat amount	-	No	No
3	111920623	rs159821831	G	T	downstream_gene_variant	MODIFIER	-	ENSOARG00000014838	No	internal fat amount	-	No	No
8	40321781	rs1093939237	A	G	missense_variant	MODERATE	UFL1	ENSOARG00000012113	No	internal fat amount	-	No	No
3	56620036	rs1093213136	A	G	intergenic_variant	MODIFIER	-	-	No	internal fat amount	-	No	No
11	12519350	rs1092990875	C	G	downstream_gene_variant	MODIFIER	MRM1	ENSOARG00000018616	No	internal fat amount	-	No	No
3	140942096	rs1088461866	G	A	downstream_gene_variant	MODIFIER	ANO6	ENSOARG00000019578	No	internal fat amount	-	No	No
11	17873228	rs1087784287	T	A	3_prime_UTR_variant	MODIFIER	UTP6	ENSOARG00000013474	No	internal fat amount	-	No	No
13	44267606	rs412203225	G	A	missense_variant	MODERATE	PITRM1	ENSOARG00000013136	Yes	No	-	Yes	No
13	44263853	rs160571744	A	G	missense_variant	MODERATE	PITRM1	ENSOARG00000013136	Yes	No	-	Yes	No
13	44264218	rs597119304	G	A	synonymous_variant	LOW	PITRM1	ENSOARG00000013136	No	No	-	Yes	No
13	44269039	rs424740607	T	C	downstream_gene_variant	MODIFIER	PITRM1	ENSOARG00000013136	No	No	-	Yes	No
13	51411130	rs422635985	G	A	downstream_gene_variant	MODIFIER	UBOX5	ENSOARG00000004516	No	No	-	Yes	No
13	51858864	rs421611340	A	T	downstream_gene_variant	MODIFIER	IDH3B	ENSOARG00000006341	No	No	-	Yes	No
13	44268512	rs399658594	G	A	downstream_gene_variant	MODIFIER	PITRM1	ENSOARG00000013136	No	No	-	Yes	No
13	46226967	rs193640070	G	A	downstream_gene_variant	MODIFIER	PRNP	ENSOARG00000004668	No	No	-	Yes	No
13	50831939	rs162300477	G	A	missense_variant	MODERATE	SIGLEC1	ENSOARG00000002007	No	No	-	Yes	No
13	51411060	rs160581770	C	T	downstream_gene_variant	MODIFIER	UBOX5	ENSOARG00000004516	No	No	-	Yes	No
13	46228124	rs160575150	A	C	downstream_gene_variant	MODIFIER	PRNP	ENSOARG00000004668	No	No	-	Yes	No
13	46227152	rs160575134	A	G	downstream_gene_variant	MODIFIER	PRNP	ENSOARG00000004668	No	No	-	Yes	No
13	44271867	rs160571832	A	G	downstream_gene_variant	MODIFIER	PITRM1	ENSOARG00000013136	No	No	-	Yes	No
13	44269135	rs160571820	G	T	downstream_gene_variant	MODIFIER	PITRM1	ENSOARG00000013136	No	No	-	Yes	No
13	46226158	rs1094572787	G	A	downstream_gene_variant	MODIFIER	PRNP	ENSOARG00000004668	No	No	-	Yes	No
13	46228141	rs1094139281	G	T	downstream_gene_variant	MODIFIER	PRNP	ENSOARG00000004668	No	No	-	Yes	No
13	46228988	rs1092203609	G	A	downstream_gene_variant	MODIFIER	PRNP	ENSOARG00000004668	No	No	-	Yes	No
13	46227134	rs1092152715	G	A	downstream_gene_variant	MODIFIER	PRNP	ENSOARG00000004668	No	No	-	Yes	No
13	46228214	rs1091406232	A	G	downstream_gene_variant	MODIFIER	PRNP	ENSOARG00000004668	No	No	-	Yes	No
13	46228764	rs1088559039	C	T	downstream_gene_variant	MODIFIER	PRNP	ENSOARG00000004668	No	No	-	Yes	No
13	46227126	rs1085676532	G	T	downstream_gene_variant	MODIFIER	PRNP	ENSOARG00000004668	No	No	-	Yes	No
2	201815665	rs400974558	G	A	missense_variant	MODERATE	AOX1	ENSOARG00000016052	Yes	No	-	No	No
2	225112159	rs587834391	G	A	missense_variant	MODERATE	MRPL44	ENSOARG00000020409	Yes	No	-	No	No
3	7504784	rs1093327032	T	G	missense_variant	MODERATE	-	ENSOARG00000009155	Yes	No	-	No	No
3	215733121	rs599740760	G	A	missense_variant	MODERATE	MRTFA	ENSOARG00000017567	Yes	No	-	No	No
5	7560966	rs592239449	C	G	missense_variant	MODERATE	AKAP8	ENSOARG00000003568	Yes	No	-	No	No
5	13419920	rs401974080	A	T	missense_variant	MODERATE	TMEM205	ENSOARG00000018172	Yes	No	-	No	No
7	81640732	rs415326501	C	G	missense_variant	MODERATE	PAPLN	ENSOARG00000000412	Yes	No	-	No	No
7	81643760	rs407712897	C	A	missense_variant	MODERATE	PAPLN	ENSOARG00000000412	Yes	No	-	No	No
8	82219666	rs160262913	C	G	missense_variant	MODERATE	FNDC1	ENSOARG00000004493	Yes	No	-	No	No
12	62392431	rs408941554	C	T	missense_variant	MODERATE	LAMC2	ENSOARG00000000744	Yes	No	-	No	No
13	43756347	rs595689647	A	G	missense_variant	MODERATE	KLF6	ENSOARG00000012925	Yes	No	-	No	No
18	21406164	rs398390343	G	A	missense_variant	MODERATE	WDR73	ENSOARG00000013172	Yes	No	-	No	No
19	14938150	rs161238537	C	G	missense_variant	MODERATE	GASK1A	ENSOARG00000003935	Yes	No	-	No	No
20	26990437	rs1087809146	G	A	missense_variant	MODERATE	-	ENSOARG00000009395	Yes	No	-	No	No
20	27597744	rs1094455474	C	T	missense_variant	MODERATE	-	ENSOARG00000014069	Yes	No	-	No	No
21	41210523	rs588136402	G	A	missense_variant	MODERATE	-	ENSOARG00000002725	Yes	No	-	No	No
24	34036645	rs161449537	G	A	missense_variant	MODERATE	RHBDD2	ENSOARG00000013380	Yes	No	-	No	No
1	405497	rs413802934	G	A	3_prime_UTR_variant	MODIFIER	-	ENSOARG00000017810	No	No	-	No	No
1	405744	rs423372358	C	T	3_prime_UTR_variant	MODIFIER	-	ENSOARG00000017810	No	No	-	No	No
1	2205244	rs429179232	G	T	downstream_gene_variant	MODIFIER	HDAC4	ENSOARG00000018722	No	No	-	No	No
1	2856124	rs409128188	A	G	downstream_gene_variant	MODIFIER	-	ENSOARG00000018820	No	No	-	No	No
1	2911308	rs422047096	A	G	intron_variant	MODIFIER	ILKAP	ENSOARG00000018827	No	No	-	No	No
1	3178728	rs416206571	C	T	downstream_gene_variant	MODIFIER	LRRFIP1	ENSOARG00000019011	No	No	-	No	No
1	3178873	rs159740766	T	C	downstream_gene_variant	MODIFIER	LRRFIP1	ENSOARG00000019011	No	No	-	No	No
1	7286586	rs424505468	T	G	intron_variant	MODIFIER	USP40	ENSOARG00000019268	No	No	-	No	No
1	7460877	rs591239824	C	T	intron_variant	MODIFIER	ATG16L1	ENSOARG00000019320	No	No	-	No	No
1	7461531	rs597851972	C	T	intron_variant	MODIFIER	ATG16L1	ENSOARG00000019320	No	No	-	No	No
1	7901989	rs159735731	C	T	synonymous_variant	LOW	GIGYF2	ENSOARG00000019355	No	No	-	No	No
1	9558587	rs421212493	G	A	synonymous_variant	LOW	GJB5	ENSOARG00000000402	No	No	-	No	No
1	267074045	rs603913869	C	T	downstream_gene_variant	MODIFIER	SIM2	ENSOARG00000014072	No	No	-	No	No
1	267588858	rs424944893	T	C	intergenic_variant	MODIFIER	-	-	No	No	-	No	No
1	267588976	rs159502558	A	T	intergenic_variant	MODIFIER	-	-	No	No	-	No	No
1	267589135	rs405251633	A	T	intergenic_variant	MODIFIER	-	-	No	No	-	No	No
1	270390407	rs161724921	T	G	intergenic_variant	MODIFIER	-	-	No	No	-	No	No
1	270637544	rs404155828	C	T	missense_variant	MODERATE	HACL1	ENSOARG00000015192	No	No	-	No	No
1	271269897	rs418994542	T	G	downstream_gene_variant	MODIFIER	GALNT15	ENSOARG00000015329	No	No	-	No	No
1	271269979	rs401827399	G	A	downstream_gene_variant	MODIFIER	GALNT15	ENSOARG00000015329	No	No	-	No	No
1	272081592	rs159506296	T	C	synonymous_variant	LOW	PLCL2	ENSOARG00000015517	No	No	-	No	No
1	272081664	rs418155402	C	T	synonymous_variant	LOW	PLCL2	ENSOARG00000015517	No	No	-	No	No
1	272081679	rs159506300	T	G	synonymous_variant	LOW	PLCL2	ENSOARG00000015517	No	No	-	No	No
1	272081697	rs159506301	T	C	synonymous_variant	LOW	PLCL2	ENSOARG00000015517	No	No	-	No	No
1	273553982	rs159506681	G	A	synonymous_variant	LOW	SATB1	ENSOARG00000015604	No	No	-	No	No
1	275207587	rs419252050	C	T	3_prime_UTR_variant	MODIFIER	EFHB	ENSOARG00000015695	No	No	-	No	No
1	275447113	rs408733324	C	T	intron_variant	MODIFIER	KAT2B	ENSOARG00000015796	No	No	-	No	No
1	275555106	rs422315674	C	T	downstream_gene_variant	MODIFIER	-	ENSOARG00000015858	No	No	-	No	No
2	750522	rs418650382	T	C	intron_variant	MODIFIER	PXDN	ENSOARG00000005275	No	No	-	No	No
2	1831051	rs420484515	A	G	downstream_gene_variant	MODIFIER	TRAPPC12	ENSOARG00000005358	No	No	-	No	No
2	2076919	rs412897705	C	T	intergenic_variant	MODIFIER	-	-	No	No	-	No	No
2	2076925	rs420177377	T	C	intergenic_variant	MODIFIER	-	-	No	No	-	No	No
2	2147544	rs160204651	T	C	synonymous_variant	LOW	STOM	ENSOARG00000005457	No	No	-	No	No
2	2147641	rs427724495	G	A	3_prime_UTR_variant	MODIFIER	STOM	ENSOARG00000005457	No	No	-	No	No
2	2148582	rs424966709	C	T	downstream_gene_variant	MODIFIER	STOM	ENSOARG00000005457	No	No	-	No	No
2	2148588	rs399598847	G	A	downstream_gene_variant	MODIFIER	STOM	ENSOARG00000005457	No	No	-	No	No
2	2149060	rs419380011	C	G	downstream_gene_variant	MODIFIER	STOM	ENSOARG00000005457	No	No	-	No	No
2	2999169	rs405578031	G	A	synonymous_variant	LOW	CDK5RAP2	ENSOARG00000005733	No	No	-	No	No
2	2999207	rs416988667	G	A	missense_variant	MODERATE	CDK5RAP2	ENSOARG00000005733	No	No	-	No	No
2	2999291	rs160202544	C	T	missense_variant	MODERATE	CDK5RAP2	ENSOARG00000005733	No	No	-	No	No
2	3012287	rs160202501	G	A	synonymous_variant	LOW	CDK5RAP2	ENSOARG00000005733	No	No	-	No	No
2	3012313	rs411583411	G	C	missense_variant	MODERATE	CDK5RAP2	ENSOARG00000005733	No	No	-	No	No
2	3039661	rs414981534	G	A	missense_variant	MODERATE	CDK5RAP2	ENSOARG00000005733	No	No	-	No	No
2	10900715	rs402072664	A	T	intron_variant	MODIFIER	KIAA1958	ENSOARG00000006478	No	No	-	No	No
2	11795253	rs407997351	C	G	downstream_gene_variant	MODIFIER	GNG10	ENSOARG00000002977	No	No	-	No	No
2	12034058	rs401927087	G	A	synonymous_variant	LOW	ECPAS	ENSOARG00000006712	No	No	-	No	No
2	12037539	rs193637734	G	A	synonymous_variant	LOW	ECPAS	ENSOARG00000006712	No	No	-	No	No
2	12071866	rs160196858	G	A	downstream_gene_variant	MODIFIER	ECPAS	ENSOARG00000006712	No	No	-	No	No
2	12930344	rs600840592	A	G	downstream_gene_variant	MODIFIER	SVEP1	ENSOARG00000006857	No	No	-	No	No
2	13894038	rs160194071	C	T	synonymous_variant	LOW	PTPN3	ENSOARG00000006968	No	No	-	No	No
2	13898231	rs421491447	T	C	synonymous_variant	LOW	PTPN3	ENSOARG00000006968	No	No	-	No	No
2	15746376	rs160192315	G	A	downstream_gene_variant	MODIFIER	RAD23B	ENSOARG00000007188	No	No	-	No	No
2	17294574	rs1091446734	C	T	intron_variant	MODIFIER	TMEM38B	ENSOARG00000007249	No	No	-	No	No
2	17294594	rs1092893505	A	G	intron_variant	MODIFIER	TMEM38B	ENSOARG00000007249	No	No	-	No	No
2	21634805	rs408250161	T	C	downstream_gene_variant	MODIFIER	ZNF189	ENSOARG00000007528	No	No	-	No	No
2	26149436	rs427259399	A	T	intron_variant	MODIFIER	AUH	ENSOARG00000007832	No	No	-	No	No
2	26930774	rs412117053	T	C	downstream_gene_variant	MODIFIER	SPTLC1	ENSOARG00000007870	No	No	-	No	No
2	26931539	rs161903962	G	A	downstream_gene_variant	MODIFIER	SPTLC1	ENSOARG00000007870	No	No	-	No	No
2	32673487	rs425768326	T	C	intergenic_variant	MODIFIER	-	-	No	No	-	No	No
2	33574910	rs160786016	G	A	synonymous_variant	LOW	NAA35	ENSOARG00000008815	No	No	-	No	No
2	36666857	rs403666820	G	A	missense_variant	MODERATE	CCL19	ENSOARG00000009119	No	No	-	No	No
2	36712847	rs160178891	C	T	downstream_gene_variant	MODIFIER	SIGMAR1	ENSOARG00000009180	No	No	-	No	No
2	36794561	rs606092489	C	T	missense_variant	MODERATE	CNTFR	ENSOARG00000009228	No	No	-	No	No
2	36948747	rs408156919	C	A	downstream_gene_variant	MODIFIER	FAM219A	ENSOARG00000009268	No	No	-	No	No
2	37210089	rs160177775	A	G	intron_variant	MODIFIER	UBE2R2	ENSOARG00000009345	No	No	-	No	No
2	37366571	rs414949561	A	G	intron_variant	MODIFIER	UBE2R2	ENSOARG00000009345	No	No	-	No	No
2	37368245	rs418338296	G	A	intron_variant	MODIFIER	UBE2R2	ENSOARG00000009345	No	No	-	No	No
2	37368318	rs160177446	A	T	intron_variant	MODIFIER	UBE2R2	ENSOARG00000009345	No	No	-	No	No
2	37369178	rs426719704	G	A	intron_variant	MODIFIER	UBE2R2	ENSOARG00000009345	No	No	-	No	No
2	37831313	rs425002894	C	T	downstream_gene_variant	MODIFIER	B4GALT1	ENSOARG00000009544	No	No	-	No	No
2	37890947	rs401186291	C	T	intron_variant	MODIFIER	-	ENSOARG00000009583	No	No	-	No	No
2	37997218	rs600684548	A	G	upstream_gene_variant	MODIFIER	-	ENSOARG00000009624	No	No	-	No	No
2	38030235	rs162299493	C	G	synonymous_variant	LOW	EPHX2	ENSOARG00000009659	No	No	-	No	No
2	38057417	rs398143081	G	A	synonymous_variant	LOW	EPHX2	ENSOARG00000009659	No	No	-	No	No
2	39577291	rs400172212	C	T	downstream_gene_variant	MODIFIER	EBF2	ENSOARG00000009825	No	No	-	No	No
2	41708870	rs430061418	G	A	synonymous_variant	LOW	STC1	ENSOARG00000010042	No	No	-	No	No
2	41718470	rs160172604	T	G	downstream_gene_variant	MODIFIER	STC1	ENSOARG00000010042	No	No	-	No	No
2	41718499	rs160172602	A	G	downstream_gene_variant	MODIFIER	STC1	ENSOARG00000010042	No	No	-	No	No
2	41985068	rs417292222	C	T	intron_variant	MODIFIER	SLC25A37	ENSOARG00000010083	No	No	-	No	No
2	43214341	rs160169414	A	C	downstream_gene_variant	MODIFIER	REEP4	ENSOARG00000010450	No	No	-	No	No
2	46987803	rs398745335	C	T	intergenic_variant	MODIFIER	-	-	No	No	-	No	No
2	47531281	rs424567021	C	T	downstream_gene_variant	MODIFIER	ERP44	ENSOARG00000010908	No	No	-	No	No
2	48493564	rs418084261	G	A	synonymous_variant	LOW	COL15A1	ENSOARG00000010998	No	No	Down	No	No
2	49241862	rs416711928	A	G	synonymous_variant	LOW	TBC1D2	ENSOARG00000011100	No	No	-	No	No
2	49241866	rs160163920	C	T	missense_variant	MODERATE	TBC1D2	ENSOARG00000011100	No	No	-	No	No
2	49348929	rs605667320	G	A	synonymous_variant	LOW	NANS	ENSOARG00000011144	No	No	-	No	No
2	49636866	rs160163522	A	G	synonymous_variant	LOW	XPA	ENSOARG00000011207	No	No	-	No	No
2	50943292	rs421736253	G	A	synonymous_variant	LOW	POLR1E	ENSOARG00000011465	No	No	-	No	No
2	51949662	rs193637548	C	T	downstream_gene_variant	MODIFIER	RNF38	ENSOARG00000011563	No	No	-	No	No
2	55565986	rs1088719750	C	T	synonymous_variant	LOW	-	ENSOARG00000008344	No	No	-	No	No
2	61232314	rs160154158	C	G	downstream_gene_variant	MODIFIER	NMRK1	ENSOARG00000012574	No	No	-	No	No
2	61232610	rs193637494	C	G	downstream_gene_variant	MODIFIER	NMRK1	ENSOARG00000012574	No	No	-	No	No
2	62996625	rs421571434	A	G	downstream_gene_variant	MODIFIER	ANXA1	ENSOARG00000012672	No	No	-	No	No
2	64258954	rs407446334	A	G	downstream_gene_variant	MODIFIER	ABHD17B	ENSOARG00000012786	No	No	-	No	No
2	73023630	rs428985349	G	C	5_prime_UTR_variant	MODIFIER	PLGRKT	ENSOARG00000013500	No	No	-	No	No
2	73023660	rs409682376	G	C	5_prime_UTR_variant	MODIFIER	PLGRKT	ENSOARG00000013500	No	No	-	No	No
2	73024004	rs428277608	A	G	upstream_gene_variant	MODIFIER	PLGRKT	ENSOARG00000013500	No	No	-	No	No
2	73518100	rs160145221	G	A	missense_variant	MODERATE	KIAA2026	ENSOARG00000013600	No	No	-	No	No
2	73772210	rs418420257	C	T	downstream_gene_variant	MODIFIER	IL33	ENSOARG00000013628	No	No	-	No	No
2	87358601	rs409419963	C	T	downstream_gene_variant	MODIFIER	ACER2	ENSOARG00000014252	No	No	-	No	No
2	87358801	rs412430888	T	G	downstream_gene_variant	MODIFIER	ACER2	ENSOARG00000014252	No	No	-	No	No
2	88808972	rs409549845	T	C	downstream_gene_variant	MODIFIER	HACD4	ENSOARG00000014346	No	No	-	No	No
2	88811013	rs423888316	A	G	synonymous_variant	LOW	HACD4	ENSOARG00000014346	No	No	-	No	No
2	92447423	rs1092079401	A	G	intergenic_variant	MODIFIER	-	-	No	No	-	No	No
2	93289190	rs422854607	C	T	downstream_gene_variant	MODIFIER	-	ENSOARG00000008914	No	No	-	No	No
2	94936631	rs1087243453	C	T	3_prime_UTR_variant	MODIFIER	MOB3B	ENSOARG00000014651	No	No	-	No	No
2	100478203	rs412426215	C	T	downstream_gene_variant	MODIFIER	TOPORS	ENSOARG00000014752	No	No	-	No	No
2	100833963	rs160135991	G	A	synonymous_variant	LOW	-	ENSOARG00000014790	No	No	-	No	No
2	100961433	rs160135476	C	T	missense_variant	MODERATE	-	ENSOARG00000014827	No	No	-	No	No
2	104062587	rs425596413	A	G	3_prime_UTR_variant	MODIFIER	-	ENSOARG00000015190	No	No	-	No	No
2	104384868	rs426815726	A	G	intron_variant	MODIFIER	NEIL2	ENSOARG00000015237	No	No	-	No	No
2	104384888	rs403376739	G	C	intron_variant	MODIFIER	NEIL2	ENSOARG00000015237	No	No	-	No	No
2	104450876	rs599914486	G	C	intergenic_variant	MODIFIER	-	-	No	No	-	No	No
2	111705164	rs1087831542	A	G	synonymous_variant	LOW	-	ENSOARG00000009336	No	No	-	No	No
2	116615799	rs423149726	T	C	intron_variant	MODIFIER	WDR33	ENSOARG00000016015	No	No	-	No	No
2	116658356	rs603212971	C	T	synonymous_variant	LOW	SFT2D3	ENSOARG00000019577	No	No	-	No	No
2	116743469	rs1086240454	A	C	missense_variant	MODERATE	LIMS2	ENSOARG00000016024	No	No	-	No	No
2	116743474	rs599115608	C	T	missense_variant	MODERATE	LIMS2	ENSOARG00000016024	No	No	-	No	No
2	119152334	rs406310741	G	A	synonymous_variant	LOW	COL5A2	ENSOARG00000016440	No	No	Down	No	No
2	124632803	rs410220984	A	G	intergenic_variant	MODIFIER	-	-	No	No	-	No	No
2	126534471	rs1092466301	A	G	downstream_gene_variant	MODIFIER	PDE1A	ENSOARG00000016802	No	No	-	No	No
2	132661452	rs159525582	G	T	downstream_gene_variant	MODIFIER	MTX2	ENSOARG00000017452	No	No	-	No	No
2	138423853	rs408790553	T	C	downstream_gene_variant	MODIFIER	UBR3	ENSOARG00000002804	No	No	-	No	No
2	138647390	rs418215129	C	T	intron_variant	MODIFIER	METTL5	ENSOARG00000002884	No	No	-	No	No
2	148803767	rs159536947	A	T	3_prime_UTR_variant	MODIFIER	CD302	ENSOARG00000007138	No	No	-	No	No
2	149843253	rs418388084	C	T	downstream_gene_variant	MODIFIER	PKP4	ENSOARG00000007629	No	No	-	No	No
2	150827835	rs593137156	A	G	downstream_gene_variant	MODIFIER	ACVR1	ENSOARG00000007733	No	No	-	No	No
2	151066967	rs425595888	C	T	intergenic_variant	MODIFIER	-	-	No	No	-	No	No
2	151897919	rs604832251	T	C	downstream_gene_variant	MODIFIER	GPD2	ENSOARG00000007964	No	No	-	No	No
2	155833371	rs417582061	G	A	intron_variant	MODIFIER	FMNL2	ENSOARG00000008264	No	No	-	No	No
2	157049555	rs421484230	C	T	downstream_gene_variant	MODIFIER	NMI	ENSOARG00000009103	No	No	-	No	No
2	157068566	rs416829438	G	C	3_prime_UTR_variant	MODIFIER	RBM43	ENSOARG00000009199	No	No	-	No	No
2	173868404	rs193633348	A	G	downstream_gene_variant	MODIFIER	MCM6	ENSOARG00000010614	No	No	-	No	No
2	173868523	rs159545028	G	A	downstream_gene_variant	MODIFIER	MCM6	ENSOARG00000010614	No	No	-	No	No
2	173980028	rs159545527	G	A	synonymous_variant	LOW	R3HDM1	ENSOARG00000010788	No	No	-	No	No
2	182020950	rs421908705	G	A	downstream_gene_variant	MODIFIER	CCDC93	ENSOARG00000012195	No	No	-	No	No
2	183674523	rs589398222	A	G	upstream_gene_variant	MODIFIER	DBI	ENSOARG00000012490	No	No	-	No	No
2	183725652	rs410305742	T	C	downstream_gene_variant	MODIFIER	SCTR	ENSOARG00000012560	No	No	Up	No	No
2	183725658	rs417544174	C	A	downstream_gene_variant	MODIFIER	SCTR	ENSOARG00000012560	No	No	Up	No	No
2	183954759	rs421122324	C	T	non_coding_transcript_exon_variant	MODIFIER	-	ENSOARG00000012769	No	No	-	No	No
2	184508119	rs428024196	C	A	intergenic_variant	MODIFIER	-	-	No	No	-	No	No
2	184508122	rs406634697	T	C	intergenic_variant	MODIFIER	-	-	No	No	-	No	No
2	185574805	rs430544362	G	A	downstream_gene_variant	MODIFIER	CLASP1	ENSOARG00000013227	No	No	-	No	No
2	193087004	rs159553676	T	C	downstream_gene_variant	MODIFIER	CAVIN2	ENSOARG00000014183	No	No	-	No	No
2	198039923	rs159554860	C	T	downstream_gene_variant	MODIFIER	GTF3C3	ENSOARG00000014975	No	No	-	No	No
2	201864806	rs430747459	T	C	intron_variant	MODIFIER	AOX1	ENSOARG00000016052	No	No	-	No	No
2	202107380	rs402687802	G	C	downstream_gene_variant	MODIFIER	-	ENSOARG00000016420	No	No	-	No	No
2	206753009	rs601121008	C	G	intron_variant	MODIFIER	NRP2	ENSOARG00000018434	No	No	-	No	No
2	208563132	rs598566431	G	T	upstream_gene_variant	MODIFIER	CREB1	ENSOARG00000018847	No	No	-	No	No
2	216306479	rs1094285703	A	G	downstream_gene_variant	MODIFIER	FN1	ENSOARG00000019329	No	No	-	No	No
2	216306483	rs427301802	A	G	downstream_gene_variant	MODIFIER	FN1	ENSOARG00000019329	No	No	-	No	No
2	217477200	rs417146559	T	A	downstream_gene_variant	MODIFIER	-	ENSOARG00000019405	No	No	-	No	No
2	217477218	rs159568260	A	G	downstream_gene_variant	MODIFIER	-	ENSOARG00000019405	No	No	-	No	No
2	217477847	rs398282407	C	A	downstream_gene_variant	MODIFIER	-	ENSOARG00000019405	No	No	-	No	No
2	217478585	rs412971207	C	T	downstream_gene_variant	MODIFIER	-	ENSOARG00000019405	No	No	-	No	No
2	217478890	rs161742827	C	A	downstream_gene_variant	MODIFIER	-	ENSOARG00000019405	No	No	-	No	No
2	217478895	rs161742828	G	A	downstream_gene_variant	MODIFIER	-	ENSOARG00000019405	No	No	-	No	No
2	217479062	rs426856504	G	A	downstream_gene_variant	MODIFIER	-	ENSOARG00000019405	No	No	-	No	No
2	217479086	rs409507949	G	T	downstream_gene_variant	MODIFIER	-	ENSOARG00000019405	No	No	-	No	No
2	217479422	rs159568289	G	C	downstream_gene_variant	MODIFIER	-	ENSOARG00000019405	No	No	-	No	No
2	217479441	rs425518595	A	G	downstream_gene_variant	MODIFIER	-	ENSOARG00000019405	No	No	-	No	No
2	217480135	rs427843628	C	A	downstream_gene_variant	MODIFIER	-	ENSOARG00000019405	No	No	-	No	No
2	217648475	rs412847239	A	G	downstream_gene_variant	MODIFIER	-	ENSOARG00000019419	No	No	-	No	No
2	218893202	rs591614397	A	G	downstream_gene_variant	MODIFIER	-	ENSOARG00000019446	No	No	-	No	No
2	218894549	rs603891958	T	C	downstream_gene_variant	MODIFIER	-	ENSOARG00000019446	No	No	-	No	No
2	218895652	rs159568746	G	A	downstream_gene_variant	MODIFIER	-	ENSOARG00000019446	No	No	-	No	No
2	218897650	rs594841784	G	A	downstream_gene_variant	MODIFIER	-	ENSOARG00000019446	No	No	-	No	No
2	218902591	rs162297758	G	A	synonymous_variant	LOW	-	ENSOARG00000019446	No	No	-	No	No
2	218910658	rs593399181	G	A	synonymous_variant	LOW	-	ENSOARG00000019446	No	No	-	No	No
2	218911042	rs601169099	G	A	synonymous_variant	LOW	-	ENSOARG00000019446	No	No	-	No	No
2	220507372	rs592918515	T	C	synonymous_variant	LOW	-	ENSOARG00000020248	No	No	-	No	No
2	225043784	rs426402221	G	A	downstream_gene_variant	MODIFIER	-	ENSOARG00000020405	No	No	-	No	No
2	225044584	rs428787576	C	T	downstream_gene_variant	MODIFIER	-	ENSOARG00000020405	No	No	-	No	No
2	225046298	rs162297799	T	C	3_prime_UTR_variant	MODIFIER	-	ENSOARG00000020405	No	No	-	No	No
2	228804928	rs159579896	T	A	3_prime_UTR_variant	MODIFIER	AGFG1	ENSOARG00000020567	No	No	-	No	No
2	231519779	rs400751642	G	A	splice_region_variant&intron_variant	LOW	SP100	ENSOARG00000020656	No	No	-	No	No
2	233753588	rs193633617	C	T	downstream_gene_variant	MODIFIER	AK2	ENSOARG00000020868	No	No	-	No	No
2	233753700	rs162297813	C	G	downstream_gene_variant	MODIFIER	AK2	ENSOARG00000020868	No	No	-	No	No
2	234302526	rs161746601	C	T	downstream_gene_variant	MODIFIER	BSDC1	ENSOARG00000020939	No	No	-	No	No
2	234305489	rs594344266	C	T	downstream_gene_variant	MODIFIER	BSDC1	ENSOARG00000020939	No	No	-	No	No
2	234432287	rs598032804	G	A	3_prime_UTR_variant	MODIFIER	TXLNA	ENSOARG00000000490	No	No	-	No	No
2	235085565	rs596868304	C	T	downstream_gene_variant	MODIFIER	SERINC2	ENSOARG00000001516	No	No	-	No	No
2	235640406	rs407233767	T	C	intergenic_variant	MODIFIER	-	-	No	No	-	No	No
2	237729524	rs404172461	G	A	downstream_gene_variant	MODIFIER	TRNAU1AP	ENSOARG00000002843	No	No	-	No	No
2	237731744	rs1086630226	T	C	downstream_gene_variant	MODIFIER	TRNAU1AP	ENSOARG00000002843	No	No	-	No	No
2	238040259	rs595658522	C	T	downstream_gene_variant	MODIFIER	-	ENSOARG00000003035	No	No	-	No	No
2	238267508	rs159593041	G	A	downstream_gene_variant	MODIFIER	EYA3	ENSOARG00000003071	No	No	-	No	No
2	238799052	rs425392552	C	T	synonymous_variant	LOW	MAP3K6	ENSOARG00000003550	No	No	-	No	No
2	238818362	rs406575311	C	G	synonymous_variant	LOW	TMEM222	ENSOARG00000003660	No	No	-	No	No
2	239146415	rs159596109	C	T	synonymous_variant	LOW	NUDC	ENSOARG00000003907	No	No	-	No	No
2	239201859	rs409847606	C	T	downstream_gene_variant	MODIFIER	GPN2	ENSOARG00000004043	No	No	-	No	No
2	239532575	rs401307895	A	G	intergenic_variant	MODIFIER	-	-	No	No	-	No	No
2	239536770	rs193633676	C	G	downstream_gene_variant	MODIFIER	DHDDS	ENSOARG00000004498	No	No	-	No	No
2	239536784	rs400069415	T	C	downstream_gene_variant	MODIFIER	DHDDS	ENSOARG00000004498	No	No	-	No	No
2	239537404	rs159597266	G	A	downstream_gene_variant	MODIFIER	DHDDS	ENSOARG00000004498	No	No	-	No	No
2	239537406	rs159597267	T	C	downstream_gene_variant	MODIFIER	DHDDS	ENSOARG00000004498	No	No	-	No	No
2	239537785	rs159597275	C	G	downstream_gene_variant	MODIFIER	DHDDS	ENSOARG00000004498	No	No	-	No	No
2	239694749	rs161749632	G	A	missense_variant	MODERATE	UBXN11	ENSOARG00000004886	No	No	-	No	No
2	240125888	rs418014690	T	A	missense_variant	MODERATE	AUNIP	ENSOARG00000005794	No	No	-	No	No
2	240179385	rs407555818	A	G	downstream_gene_variant	MODIFIER	MAN1C1	ENSOARG00000005906	No	No	-	No	No
2	241003888	rs425580650	T	C	downstream_gene_variant	MODIFIER	CLIC4	ENSOARG00000006435	No	No	-	No	No
2	241004050	rs415936665	C	T	downstream_gene_variant	MODIFIER	CLIC4	ENSOARG00000006435	No	No	-	No	No
2	241004309	rs418257522	G	A	downstream_gene_variant	MODIFIER	CLIC4	ENSOARG00000006435	No	No	-	No	No
2	241004454	rs419573939	C	T	downstream_gene_variant	MODIFIER	CLIC4	ENSOARG00000006435	No	No	-	No	No
2	241004499	rs402126361	T	C	downstream_gene_variant	MODIFIER	CLIC4	ENSOARG00000006435	No	No	-	No	No
2	241005231	rs416847469	A	G	downstream_gene_variant	MODIFIER	CLIC4	ENSOARG00000006435	No	No	-	No	No
2	241005261	rs402977749	A	T	downstream_gene_variant	MODIFIER	CLIC4	ENSOARG00000006435	No	No	-	No	No
2	241005538	rs403854567	A	G	downstream_gene_variant	MODIFIER	CLIC4	ENSOARG00000006435	No	No	-	No	No
2	241005821	rs162297864	A	G	downstream_gene_variant	MODIFIER	CLIC4	ENSOARG00000006435	No	No	-	No	No
2	241006284	rs412864534	A	G	downstream_gene_variant	MODIFIER	CLIC4	ENSOARG00000006435	No	No	-	No	No
2	241344759	rs428256916	C	T	downstream_gene_variant	MODIFIER	NIPAL3	ENSOARG00000006593	No	No	-	No	No
2	241345202	rs403105869	A	G	downstream_gene_variant	MODIFIER	NIPAL3	ENSOARG00000006593	No	No	-	No	No
2	241345292	rs593154398	C	T	downstream_gene_variant	MODIFIER	NIPAL3	ENSOARG00000006593	No	No	-	No	No
2	241346764	rs420161492	A	C	downstream_gene_variant	MODIFIER	NIPAL3	ENSOARG00000006593	No	No	-	No	No
2	241354339	rs400221668	G	A	synonymous_variant	LOW	NIPAL3	ENSOARG00000006593	No	No	-	No	No
2	242003552	rs400904641	G	A	downstream_gene_variant	MODIFIER	HMGCL	ENSOARG00000007033	No	No	-	No	No
2	242031630	rs428211462	T	C	downstream_gene_variant	MODIFIER	ELOA	ENSOARG00000007237	No	No	-	No	No
2	242064008	rs413701701	A	C	intergenic_variant	MODIFIER	-	-	No	No	-	No	No
2	242302449	rs409042850	G	A	missense_variant	MODERATE	ASAP3	ENSOARG00000007411	No	No	-	No	No
2	242426345	rs398250875	C	T	downstream_gene_variant	MODIFIER	HNRNPR	ENSOARG00000007609	No	No	-	No	No
2	242684709	rs159604679	C	T	synonymous_variant	LOW	KDM1A	ENSOARG00000007715	No	No	-	No	No
2	243051631	rs408623709	C	T	downstream_gene_variant	MODIFIER	C1QB	ENSOARG00000007977	No	No	-	No	No
2	243182582	rs402728763	A	G	downstream_gene_variant	MODIFIER	ZBTB40	ENSOARG00000008054	No	No	-	No	No
2	243182921	rs404462769	G	A	downstream_gene_variant	MODIFIER	ZBTB40	ENSOARG00000008054	No	No	-	No	No
2	244870706	rs428397287	T	C	intron_variant	MODIFIER	DDOST	ENSOARG00000009017	No	No	-	No	No
2	245786276	rs193633771	G	A	synonymous_variant	LOW	TMCO4	ENSOARG00000009689	No	No	-	No	No
2	245871191	rs423287566	T	C	intron_variant	MODIFIER	NBL1	ENSOARG00000009799	No	No	-	No	No
2	248399084	rs159610874	G	A	synonymous_variant	LOW	SDHB	ENSOARG00000011278	No	No	-	No	No
2	248410374	rs426433702	A	G	intergenic_variant	MODIFIER	-	-	No	No	-	No	No
2	248410384	rs404961236	G	A	intergenic_variant	MODIFIER	-	-	No	No	-	No	No
2	248500741	rs424381188	A	G	intron_variant	MODIFIER	MFAP2	ENSOARG00000011553	No	No	-	No	No
2	248500913	rs601940428	A	G	intron_variant	MODIFIER	MFAP2	ENSOARG00000011553	No	No	-	No	No
2	248982512	rs410819021	A	C	non_coding_transcript_exon_variant	MODIFIER	-	ENSOARG00000025870	No	No	-	No	No
3	524107	rs602411644	C	T	downstream_gene_variant	MODIFIER	PNPLA7	ENSOARG00000000920	No	No	-	No	No
3	639136	rs416983898	G	A	intron_variant	MODIFIER	-	ENSOARG00000001099	No	No	-	No	No
3	655642	rs1085646318	C	T	downstream_gene_variant	MODIFIER	FAM166A	ENSOARG00000001250	No	No	-	No	No
3	697172	rs399689652	T	C	downstream_gene_variant	MODIFIER	ENTPD8	ENSOARG00000001271	No	No	-	No	No
3	750391	rs415948153	C	G	synonymous_variant	LOW	EXD3	ENSOARG00000001401	No	No	-	No	No
3	764482	rs605810339	C	T	synonymous_variant	LOW	EXD3	ENSOARG00000001401	No	No	-	No	No
3	892411	rs193639510	C	T	upstream_gene_variant	MODIFIER	CCDC183	ENSOARG00000001665	No	No	-	No	No
3	892478	rs418940135	T	C	upstream_gene_variant	MODIFIER	CCDC183	ENSOARG00000001665	No	No	-	No	No
3	2959501	rs604538535	T	C	downstream_gene_variant	MODIFIER	-	ENSOARG00000004050	No	No	-	No	No
3	2959563	rs605930918	A	G	downstream_gene_variant	MODIFIER	-	ENSOARG00000004050	No	No	-	No	No
3	2975782	rs591880557	G	C	downstream_gene_variant	MODIFIER	ENTR1	ENSOARG00000004243	No	No	-	No	No
3	3001603	rs428955186	C	T	downstream_gene_variant	MODIFIER	SNAPC4	ENSOARG00000004360	No	No	-	No	No
3	3014036	rs417292338	A	G	downstream_gene_variant	MODIFIER	CARD9	ENSOARG00000004519	No	No	-	No	No
3	3017770	rs398728496	C	T	downstream_gene_variant	MODIFIER	-	ENSOARG00000004532	No	No	-	No	No
3	3136228	rs417734585	G	A	downstream_gene_variant	MODIFIER	-	ENSOARG00000004724	No	No	-	No	No
3	3438255	rs411248886	C	T	intron_variant	MODIFIER	UBAC1	ENSOARG00000004786	No	No	-	No	No
3	3765886	rs399194344	C	T	synonymous_variant	LOW	-	ENSOARG00000005336	No	No	-	No	No
3	3766332	rs425178159	G	A	synonymous_variant	LOW	-	ENSOARG00000005336	No	No	-	No	No
3	3934246	rs407110024	C	T	downstream_gene_variant	MODIFIER	TSC1	ENSOARG00000005657	No	No	-	No	No
3	3934716	rs398339957	C	T	downstream_gene_variant	MODIFIER	TSC1	ENSOARG00000005657	No	No	-	No	No
3	5245166	rs426751248	C	T	intron_variant	MODIFIER	UCK1	ENSOARG00000006667	No	No	-	No	No
3	5245178	rs399103050	G	A	intron_variant	MODIFIER	UCK1	ENSOARG00000006667	No	No	-	No	No
3	5476088	rs415507452	C	T	missense_variant	MODERATE	NUP214	ENSOARG00000007056	No	No	-	No	No
3	5872432	rs193639453	G	C	downstream_gene_variant	MODIFIER	EXOSC2	ENSOARG00000007438	No	No	-	No	No
3	5947238	rs160477554	C	T	synonymous_variant	LOW	FUBP3	ENSOARG00000007540	No	No	-	No	No
3	6672844	rs417676043	C	T	downstream_gene_variant	MODIFIER	TOR1A	ENSOARG00000008490	No	No	-	No	No
3	7350036	rs193639439	G	A	synonymous_variant	LOW	MIGA2	ENSOARG00000008854	No	No	-	No	No
3	7351142	rs403239598	G	A	synonymous_variant	LOW	MIGA2	ENSOARG00000008854	No	No	-	No	No
3	7351184	rs416467019	C	T	synonymous_variant	LOW	MIGA2	ENSOARG00000008854	No	No	-	No	No
3	7359982	rs421891016	C	A	synonymous_variant	LOW	MIGA2	ENSOARG00000008854	No	No	-	No	No
3	7381635	rs400162148	C	T	intron_variant	MODIFIER	SH3GLB2	ENSOARG00000008873	No	No	-	No	No
3	7440569	rs160474687	T	C	synonymous_variant	LOW	-	ENSOARG00000009061	No	No	-	No	No
3	7440598	rs161981822	T	C	missense_variant	MODERATE	-	ENSOARG00000009061	No	No	-	No	No
3	7455829	rs161981800	C	T	synonymous_variant	LOW	LRRC8A	ENSOARG00000009140	No	No	-	No	No
3	7456012	rs160474625	T	C	synonymous_variant	LOW	LRRC8A	ENSOARG00000009140	No	No	-	No	No
3	7504789	rs1089250759	C	G	missense_variant	MODERATE	-	ENSOARG00000009155	No	No	-	No	No
3	7514483	rs1090383977	C	T	downstream_gene_variant	MODIFIER	-	ENSOARG00000009155	No	No	-	No	No
3	7572591	rs160474011	G	T	synonymous_variant	LOW	ZER1	ENSOARG00000009453	No	No	-	No	No
3	7637025	rs160473673	A	C	synonymous_variant	LOW	-	ENSOARG00000009741	No	No	-	No	No
3	7683839	rs160473215	G	A	synonymous_variant	LOW	-	ENSOARG00000009772	No	No	-	No	No
3	7796021	rs160472649	A	G	synonymous_variant	LOW	CERCAM	ENSOARG00000010141	No	No	-	No	No
3	8024528	rs428810184	G	A	upstream_gene_variant	MODIFIER	-	ENSOARG00000010851	No	No	-	No	No
3	8197621	rs421778870	G	A	downstream_gene_variant	MODIFIER	-	ENSOARG00000011071	No	No	-	No	No
3	8428475	rs160469536	A	G	downstream_gene_variant	MODIFIER	STXBP1	ENSOARG00000011825	No	No	-	No	No
3	10660491	rs160466460	G	A	synonymous_variant	LOW	GAPVD1	ENSOARG00000012811	No	No	-	No	No
3	12573335	rs416803443	C	T	downstream_gene_variant	MODIFIER	RABGAP1	ENSOARG00000013938	No	No	-	No	No
3	14301774	rs160461591	T	C	synonymous_variant	LOW	GGTA2P	ENSOARG00000014441	No	No	-	No	No
3	14322981	rs161978382	A	G	downstream_gene_variant	MODIFIER	GGTA2P	ENSOARG00000014441	No	No	-	No	No
3	14323785	rs160461300	G	A	downstream_gene_variant	MODIFIER	GGTA2P	ENSOARG00000014441	No	No	-	No	No
3	14323875	rs160461298	G	T	downstream_gene_variant	MODIFIER	GGTA2P	ENSOARG00000014441	No	No	-	No	No
3	16765200	rs426910905	C	T	downstream_gene_variant	MODIFIER	RNF144A	ENSOARG00000014661	No	No	-	No	No
3	16765243	rs193639371	G	A	downstream_gene_variant	MODIFIER	RNF144A	ENSOARG00000014661	No	No	-	No	No
3	19132939	rs160458023	T	C	downstream_gene_variant	MODIFIER	KLF11	ENSOARG00000015319	No	No	-	No	No
3	19133288	rs160458012	T	G	downstream_gene_variant	MODIFIER	KLF11	ENSOARG00000015319	No	No	-	No	No
3	19133305	rs415156906	T	G	downstream_gene_variant	MODIFIER	KLF11	ENSOARG00000015319	No	No	-	No	No
3	19133551	rs160458007	G	A	downstream_gene_variant	MODIFIER	KLF11	ENSOARG00000015319	No	No	-	No	No
3	19136980	rs427036302	A	G	downstream_gene_variant	MODIFIER	-	ENSOARG00000019367	No	No	-	No	No
3	19138327	rs161977614	G	A	downstream_gene_variant	MODIFIER	-	ENSOARG00000019367	No	No	-	No	No
3	19138941	rs161977613	G	A	downstream_gene_variant	MODIFIER	-	ENSOARG00000019367	No	No	-	No	No
3	25672578	rs411150151	T	C	downstream_gene_variant	MODIFIER	SMC6	ENSOARG00000016596	No	No	-	No	No
3	27684002	rs405486883	A	G	downstream_gene_variant	MODIFIER	WDR35	ENSOARG00000017021	No	No	-	No	No
3	31524197	rs1094631295	C	T	synonymous_variant	LOW	-	ENSOARG00000017679	No	No	-	No	No
3	32467072	rs606160239	G	C	synonymous_variant	LOW	POMC	ENSOARG00000018247	No	No	-	No	No
3	33338858	rs402634785	A	G	upstream_gene_variant	MODIFIER	HADHA	ENSOARG00000018593	No	No	-	No	No
3	192912921	rs413934201	A	G	synonymous_variant	LOW	CMAS	ENSOARG00000020204	No	No	-	No	No
3	198340505	rs419744477	G	T	intergenic_variant	MODIFIER	-	-	No	No	-	No	No
3	198340659	rs413433226	C	G	intergenic_variant	MODIFIER	-	-	No	No	-	No	No
3	198705200	rs591608390	T	C	downstream_gene_variant	MODIFIER	-	ENSOARG00000020598	No	No	-	No	No
3	198705309	rs417306593	T	C	downstream_gene_variant	MODIFIER	-	ENSOARG00000020598	No	No	-	No	No
3	198729295	rs414029302	C	T	intron_variant	MODIFIER	-	ENSOARG00000020598	No	No	-	No	No
3	198729302	rs423135422	G	C	intron_variant	MODIFIER	-	ENSOARG00000020598	No	No	-	No	No
3	198729310	rs403640595	T	C	intron_variant	MODIFIER	-	ENSOARG00000020598	No	No	-	No	No
3	201928039	rs600978150	C	T	intergenic_variant	MODIFIER	-	-	No	No	-	No	No
3	201928439	rs593651485	C	T	intergenic_variant	MODIFIER	-	-	No	No	-	No	No
3	201929349	rs409639465	C	G	intergenic_variant	MODIFIER	-	-	No	No	-	No	No
3	201952324	rs412950962	C	G	intergenic_variant	MODIFIER	-	-	No	No	-	No	No
3	202316429	rs402906365	G	A	upstream_gene_variant	MODIFIER	BORCS5	ENSOARG00000020864	No	No	-	No	No
3	202316542	rs419549428	G	A	upstream_gene_variant	MODIFIER	BORCS5	ENSOARG00000020864	No	No	-	No	No
3	202808683	rs408424121	T	C	downstream_gene_variant	MODIFIER	ETV6	ENSOARG00000020894	No	No	-	No	No
3	202808688	rs398597892	A	G	downstream_gene_variant	MODIFIER	ETV6	ENSOARG00000020894	No	No	-	No	No
3	207440645	rs159823364	T	C	downstream_gene_variant	MODIFIER	LPCAT3	ENSOARG00000004814	No	No	-	No	No
3	207477183	rs161809486	C	G	missense_variant	MODERATE	ATN1	ENSOARG00000005156	No	No	-	No	No
3	207928155	rs406285938	A	G	synonymous_variant	LOW	-	ENSOARG00000008343	No	No	-	No	No
3	208277442	rs426004413	G	T	intron_variant	MODIFIER	VWF	ENSOARG00000008752	No	No	-	No	No
3	209786234	rs416013821	A	G	intergenic_variant	MODIFIER	-	-	No	No	-	No	No
3	209786252	rs427034687	A	T	intergenic_variant	MODIFIER	-	-	No	No	-	No	No
3	209786261	rs409764092	A	C	intergenic_variant	MODIFIER	-	-	No	No	-	No	No
3	209786295	rs159911439	T	G	intergenic_variant	MODIFIER	-	-	No	No	-	No	No
3	210151251	rs159911731	C	T	intergenic_variant	MODIFIER	-	-	No	No	-	No	No
3	210543925	rs400628954	G	A	synonymous_variant	LOW	TSPAN11	ENSOARG00000010623	No	No	-	No	No
3	210551378	rs161832307	T	C	3_prime_UTR_variant	MODIFIER	TSPAN9	ENSOARG00000010711	No	No	-	No	No
3	210943003	rs159912830	T	C	missense_variant	MODERATE	FKBP4	ENSOARG00000011357	No	No	-	No	No
3	211708607	rs427319300	A	T	missense_variant	MODERATE	RAD52	ENSOARG00000012465	No	No	-	No	No
3	212048239	rs592780846	C	T	3_prime_UTR_variant	MODIFIER	ERC1	ENSOARG00000012564	No	No	-	No	No
3	212048486	rs599566888	C	T	3_prime_UTR_variant	MODIFIER	ERC1	ENSOARG00000012564	No	No	-	No	No
3	212048541	rs588954577	G	A	3_prime_UTR_variant	MODIFIER	ERC1	ENSOARG00000012564	No	No	-	No	No
3	212048870	rs595418759	G	C	3_prime_UTR_variant	MODIFIER	ERC1	ENSOARG00000012564	No	No	-	No	No
3	212049776	rs412450862	T	C	3_prime_UTR_variant	MODIFIER	ERC1	ENSOARG00000012564	No	No	-	No	No
3	212049858	rs597426725	C	T	3_prime_UTR_variant	MODIFIER	ERC1	ENSOARG00000012564	No	No	-	No	No
3	212314563	rs159915630	A	G	synonymous_variant	LOW	DCP1B	ENSOARG00000012960	No	No	-	No	No
3	213047002	rs407929694	T	C	downstream_gene_variant	MODIFIER	CECR2	ENSOARG00000013475	No	No	-	No	No
3	213126087	rs429697617	G	T	downstream_gene_variant	MODIFIER	BCL2L13	ENSOARG00000013505	No	No	-	No	No
3	213195441	rs159919989	A	G	intron_variant	MODIFIER	MICAL3	ENSOARG00000013607	No	No	-	No	No
3	213838094	rs159923071	C	T	synonymous_variant	LOW	PICK1	ENSOARG00000014944	No	No	-	No	No
3	213838112	rs423137391	A	G	synonymous_variant	LOW	PICK1	ENSOARG00000014944	No	No	-	No	No
3	214031706	rs401519781	C	G	downstream_gene_variant	MODIFIER	-	ENSOARG00000015331	No	No	-	No	No
3	214033067	rs159923876	A	G	downstream_gene_variant	MODIFIER	-	ENSOARG00000015331	No	No	-	No	No
3	214403265	rs159925965	A	G	downstream_gene_variant	MODIFIER	-	ENSOARG00000016145	No	No	-	No	No
3	214403423	rs159925970	G	A	downstream_gene_variant	MODIFIER	-	ENSOARG00000016145	No	No	-	No	No
3	214404196	rs159925993	C	T	downstream_gene_variant	MODIFIER	-	ENSOARG00000016145	No	No	-	No	No
3	214549433	rs406272219	C	T	intron_variant	MODIFIER	APOBEC3F	ENSOARG00000016290	No	No	-	No	No
3	214570990	rs588903806	C	T	downstream_gene_variant	MODIFIER	CBX7	ENSOARG00000016400	No	No	-	No	No
3	214571635	rs410364336	C	T	downstream_gene_variant	MODIFIER	CBX7	ENSOARG00000016400	No	No	-	No	No
3	214571694	rs398233154	C	G	downstream_gene_variant	MODIFIER	CBX7	ENSOARG00000016400	No	No	-	No	No
3	214573061	rs398127150	A	G	downstream_gene_variant	MODIFIER	CBX7	ENSOARG00000016400	No	No	-	No	No
3	214729696	rs410974241	C	T	intron_variant	MODIFIER	-	ENSOARG00000016495	No	No	-	No	No
3	214838384	rs161835810	G	A	downstream_gene_variant	MODIFIER	TAB1	ENSOARG00000016603	No	No	-	No	No
3	214838394	rs193635965	C	T	downstream_gene_variant	MODIFIER	TAB1	ENSOARG00000016603	No	No	-	No	No
3	214929993	rs592664172	G	A	upstream_gene_variant	MODIFIER	ATF4	ENSOARG00000016775	No	No	-	No	No
3	214930692	rs422341723	T	C	intron_variant	MODIFIER	ATF4	ENSOARG00000016775	No	No	-	No	No
3	214930695	rs427553622	T	G	intron_variant	MODIFIER	ATF4	ENSOARG00000016775	No	No	-	No	No
3	214930705	rs407999613	C	T	intron_variant	MODIFIER	ATF4	ENSOARG00000016775	No	No	-	No	No
3	214934357	rs426360241	T	C	downstream_gene_variant	MODIFIER	ATF4	ENSOARG00000016775	No	No	-	No	No
3	215718502	rs161836151	C	G	upstream_gene_variant	MODIFIER	SGSM3	ENSOARG00000017466	No	No	-	No	No
3	215722944	rs161836158	G	A	synonymous_variant	LOW	SGSM3	ENSOARG00000017466	No	No	-	No	No
3	215727714	rs404109875	T	G	downstream_gene_variant	MODIFIER	SGSM3	ENSOARG00000017466	No	No	-	No	No
3	216092450	rs162298770	G	A	synonymous_variant	LOW	ST13	ENSOARG00000017728	No	No	-	No	No
3	216352364	rs159929446	A	G	synonymous_variant	LOW	EP300	ENSOARG00000017943	No	No	-	No	No
3	216603451	rs159930718	A	G	synonymous_variant	LOW	ACO2	ENSOARG00000018307	No	No	-	No	No
3	216657816	rs410611643	C	A	downstream_gene_variant	MODIFIER	CSDC2	ENSOARG00000018326	No	No	Down	No	No
3	216684800	rs590043742	C	T	downstream_gene_variant	MODIFIER	DESI1	ENSOARG00000018392	No	No	-	No	No
3	216686530	rs428688519	A	C	downstream_gene_variant	MODIFIER	DESI1	ENSOARG00000018392	No	No	-	No	No
3	216687372	rs401701823	C	T	downstream_gene_variant	MODIFIER	DESI1	ENSOARG00000018392	No	No	-	No	No
3	216727311	rs420681157	G	A	missense_variant	MODERATE	-	ENSOARG00000018400	No	No	-	No	No
3	216735659	rs600493602	G	A	downstream_gene_variant	MODIFIER	-	ENSOARG00000018400	No	No	-	No	No
3	217128482	rs420617316	G	A	intron_variant	MODIFIER	TCF20	ENSOARG00000018945	No	No	-	No	No
3	217503372	rs159933748	C	T	upstream_gene_variant	MODIFIER	POLDIP3	ENSOARG00000018993	No	No	Down	No	No
3	217978927	rs602758738	G	A	synonymous_variant	LOW	TSPO	ENSOARG00000019140	No	No	-	No	No
3	217982416	rs400250085	C	T	downstream_gene_variant	MODIFIER	TSPO	ENSOARG00000019140	No	No	-	No	No
3	219599629	rs399791679	T	C	3_prime_UTR_variant	MODIFIER	NUP50	ENSOARG00000019323	No	No	-	No	No
3	220674340	rs605555954	C	A	intron_variant	MODIFIER	CDPF1	ENSOARG00000019442	No	No	-	No	No
3	220832730	rs413596795	G	A	intron_variant	MODIFIER	TRMU	ENSOARG00000019475	No	No	-	No	No
3	224027286	rs421927258	A	T	downstream_gene_variant	MODIFIER	-	ENSOARG00000019889	No	No	-	No	No
4	5295041	rs424074167	T	G	downstream_gene_variant	MODIFIER	GRB10	ENSOARG00000013819	No	No	-	No	No
4	5416325	rs159745313	C	T	synonymous_variant	LOW	FIGNL1	ENSOARG00000008066	No	No	-	No	No
4	9772326	rs594150681	C	T	missense_variant	MODERATE	RBM48	ENSOARG00000018481	No	No	-	No	No
4	9772370	rs161788525	G	T	missense_variant	MODERATE	RBM48	ENSOARG00000018481	No	No	-	No	No
4	10614696	rs427264670	G	A	synonymous_variant	LOW	VPS50	ENSOARG00000000197	No	No	-	No	No
4	11129194	rs162297917	G	A	downstream_gene_variant	MODIFIER	GNG11	ENSOARG00000001101	No	No	-	No	No
4	11129221	rs400919931	G	A	downstream_gene_variant	MODIFIER	GNG11	ENSOARG00000001101	No	No	-	No	No
4	19060150	rs413846618	G	C	missense_variant	MODERATE	PHF14	ENSOARG00000006587	No	No	-	No	No
4	19060161	rs423120049	C	T	missense_variant	MODERATE	PHF14	ENSOARG00000006587	No	No	-	No	No
4	31475874	rs417695926	C	T	intergenic_variant	MODIFIER	-	-	No	No	-	No	No
4	32093497	rs1090166737	A	T	downstream_gene_variant	MODIFIER	TRA2A	ENSOARG00000013147	No	No	-	No	No
4	32093498	rs1087219490	G	T	downstream_gene_variant	MODIFIER	TRA2A	ENSOARG00000013147	No	No	-	No	No
4	40387709	rs400595100	A	G	intergenic_variant	MODIFIER	-	-	No	No	-	No	No
4	40961322	rs591399517	G	A	downstream_gene_variant	MODIFIER	GNAI1	ENSOARG00000017377	No	No	-	No	No
4	40961415	rs603102898	T	C	downstream_gene_variant	MODIFIER	GNAI1	ENSOARG00000017377	No	No	-	No	No
4	44004770	rs415625687	A	G	missense_variant	MODERATE	FGL2	ENSOARG00000018670	No	No	-	No	No
4	44007677	rs415390014	C	T	synonymous_variant	LOW	FGL2	ENSOARG00000018670	No	No	-	No	No
4	46211616	rs400703596	G	T	intergenic_variant	MODIFIER	-	-	No	No	-	No	No
4	46211618	rs409946604	A	T	intergenic_variant	MODIFIER	-	-	No	No	-	No	No
4	46212019	rs413109679	T	C	intergenic_variant	MODIFIER	-	-	No	No	-	No	No
4	51208897	rs597159002	C	T	synonymous_variant	LOW	ST7	ENSOARG00000019091	No	No	-	No	No
4	51799554	rs408945337	A	G	intron_variant	MODIFIER	CAV1	ENSOARG00000001337	No	No	-	No	No
4	66134578	rs159780421	A	T	downstream_gene_variant	MODIFIER	MTURN	ENSOARG00000008341	No	No	-	No	No
4	66134606	rs159780422	T	C	downstream_gene_variant	MODIFIER	MTURN	ENSOARG00000008341	No	No	-	No	No
4	70703303	rs1092033975	A	G	synonymous_variant	LOW	-	ENSOARG00000025169	No	No	-	No	No
4	76531239	rs193634992	T	C	downstream_gene_variant	MODIFIER	RAMP3	ENSOARG00000013678	No	No	-	No	No
4	76696100	rs1092704685	G	A	synonymous_variant	LOW	MYO1G	ENSOARG00000014216	No	No	-	No	No
4	82800218	rs400787054	G	C	downstream_gene_variant	MODIFIER	LSM8	ENSOARG00000017974	No	No	-	No	No
4	86522494	rs401677806	T	G	downstream_gene_variant	MODIFIER	PTPRZ1	ENSOARG00000018446	No	No	-	No	No
4	87992182	rs159793022	T	A	downstream_gene_variant	MODIFIER	WASL	ENSOARG00000000995	No	No	-	No	No
4	97740844	rs400950515	G	A	synonymous_variant	LOW	-	ENSOARG00000006833	No	No	-	No	No
4	98116564	rs193635130	C	T	synonymous_variant	LOW	-	ENSOARG00000007414	No	No	-	No	No
4	98621612	rs596946748	A	C	missense_variant	MODERATE	CALD1	ENSOARG00000007819	No	No	-	No	No
4	98787480	rs159802237	A	G	downstream_gene_variant	MODIFIER	TMEM140	ENSOARG00000001191	No	No	-	No	No
4	98787576	rs159802241	T	C	downstream_gene_variant	MODIFIER	TMEM140	ENSOARG00000001191	No	No	-	No	No
4	98788889	rs159802283	A	G	downstream_gene_variant	MODIFIER	TMEM140	ENSOARG00000001191	No	No	-	No	No
4	98788907	rs159802285	A	G	downstream_gene_variant	MODIFIER	TMEM140	ENSOARG00000001191	No	No	-	No	No
4	98789907	rs417271304	C	T	downstream_gene_variant	MODIFIER	TMEM140	ENSOARG00000001191	No	No	-	No	No
4	98789918	rs428664308	T	G	downstream_gene_variant	MODIFIER	TMEM140	ENSOARG00000001191	No	No	-	No	No
4	98790694	rs159802320	A	G	downstream_gene_variant	MODIFIER	TMEM140	ENSOARG00000001191	No	No	-	No	No
4	98791165	rs406575508	T	A	downstream_gene_variant	MODIFIER	TMEM140	ENSOARG00000001191	No	No	-	No	No
4	98800319	rs159802374	G	A	downstream_gene_variant	MODIFIER	WDR91	ENSOARG00000008330	No	No	-	No	No
4	98804159	rs399999654	G	A	synonymous_variant	LOW	WDR91	ENSOARG00000008330	No	No	-	No	No
4	98820062	rs159802498	A	T	missense_variant	MODERATE	WDR91	ENSOARG00000008330	No	No	-	No	No
4	103511733	rs399071855	G	A	downstream_gene_variant	MODIFIER	SLC37A3	ENSOARG00000012780	No	No	-	No	No
4	103519689	rs159807766	C	T	synonymous_variant	LOW	SLC37A3	ENSOARG00000012780	No	No	-	No	No
4	106220573	rs1091885491	C	A	missense_variant	MODERATE	ZYX	ENSOARG00000018034	No	No	-	No	No
4	106220576	rs1092670182	C	T	missense_variant	MODERATE	ZYX	ENSOARG00000018034	No	No	-	No	No
4	106421159	rs402588573	C	G	downstream_gene_variant	MODIFIER	-	ENSOARG00000018199	No	No	-	No	No
4	106421164	rs417808963	A	G	downstream_gene_variant	MODIFIER	-	ENSOARG00000018199	No	No	-	No	No
4	106421441	rs410326681	T	C	synonymous_variant	LOW	-	ENSOARG00000018199	No	No	-	No	No
4	112155185	rs159813846	C	T	missense_variant	MODERATE	-	ENSOARG00000001074	No	No	-	No	No
4	112160531	rs159813894	C	A	intron_variant	MODIFIER	-	ENSOARG00000001074	No	No	-	No	No
4	112161032	rs405975226	C	T	intron_variant	MODIFIER	-	ENSOARG00000001074	No	No	-	No	No
4	112161242	rs424088368	C	T	intron_variant	MODIFIER	-	ENSOARG00000001074	No	No	-	No	No
4	112358313	rs161806802	A	G	intron_variant	MODIFIER	-	ENSOARG00000001140	No	No	-	No	No
4	113312741	rs405734669	C	T	synonymous_variant	LOW	NUB1	ENSOARG00000004084	No	No	-	No	No
4	113328117	rs424683600	C	T	missense_variant	MODERATE	NUB1	ENSOARG00000004084	No	No	-	No	No
4	113328827	rs159816654	T	C	synonymous_variant	LOW	NUB1	ENSOARG00000004084	No	No	-	No	No
4	116533809	rs592778759	G	A	synonymous_variant	LOW	INSIG1	ENSOARG00000006609	No	No	Down	No	No
4	116869839	rs423218735	A	G	downstream_gene_variant	MODIFIER	RBM33	ENSOARG00000006819	No	No	-	No	No
4	117986071	rs1086333767	G	C	downstream_gene_variant	MODIFIER	UBE3C	ENSOARG00000007377	No	No	-	No	No
4	118060559	rs159819647	G	A	downstream_gene_variant	MODIFIER	DNAJB6	ENSOARG00000007460	No	No	-	No	No
5	1397017	rs160003982	C	T	downstream_gene_variant	MODIFIER	HNRNPH1	ENSOARG00000003368	No	No	-	No	No
5	3120724	rs404774683	A	C	downstream_gene_variant	MODIFIER	SNAP47	ENSOARG00000006875	No	No	-	No	No
5	3448250	rs160008545	A	G	synonymous_variant	LOW	ATP13A1	ENSOARG00000007097	No	No	-	No	No
5	3939904	rs421164603	G	A	downstream_gene_variant	MODIFIER	ARMC6	ENSOARG00000009667	No	No	-	No	No
5	4054379	rs604287135	C	A	downstream_gene_variant	MODIFIER	-	ENSOARG00000009936	No	No	-	No	No
5	4072055	rs411656089	C	T	intron_variant	MODIFIER	COPE	ENSOARG00000010422	No	No	-	No	No
5	4072171	rs160010826	T	C	intron_variant	MODIFIER	COPE	ENSOARG00000010422	No	No	-	No	No
5	4074549	rs411390517	C	T	synonymous_variant	LOW	COPE	ENSOARG00000010422	No	No	-	No	No
5	4498536	rs402671562	G	A	downstream_gene_variant	MODIFIER	-	ENSOARG00000011813	No	No	-	No	No
5	4552834	rs422985128	A	C	upstream_gene_variant	MODIFIER	GDF15	ENSOARG00000012440	No	No	-	No	No
5	4590913	rs427211330	C	T	downstream_gene_variant	MODIFIER	PGPEP1	ENSOARG00000012497	No	No	-	No	No
5	4591035	rs420900172	A	G	downstream_gene_variant	MODIFIER	PGPEP1	ENSOARG00000012497	No	No	-	No	No
5	4591077	rs399157861	C	T	downstream_gene_variant	MODIFIER	PGPEP1	ENSOARG00000012497	No	No	-	No	No
5	4591122	rs160012387	A	G	downstream_gene_variant	MODIFIER	PGPEP1	ENSOARG00000012497	No	No	-	No	No
5	4591537	rs427062751	A	G	downstream_gene_variant	MODIFIER	PGPEP1	ENSOARG00000012497	No	No	-	No	No
5	4591567	rs428156236	A	G	downstream_gene_variant	MODIFIER	PGPEP1	ENSOARG00000012497	No	No	-	No	No
5	4591680	rs421787404	G	A	downstream_gene_variant	MODIFIER	PGPEP1	ENSOARG00000012497	No	No	-	No	No
5	4592222	rs418824593	G	A	downstream_gene_variant	MODIFIER	PGPEP1	ENSOARG00000012497	No	No	-	No	No
5	4672277	rs398536196	C	T	intergenic_variant	MODIFIER	-	-	No	No	-	No	No
5	4786826	rs412760488	C	T	synonymous_variant	LOW	IFI30	ENSOARG00000013291	No	No	-	No	No
5	4790453	rs410746765	C	T	intron_variant	MODIFIER	IFI30	ENSOARG00000013291	No	No	-	No	No
5	4790580	rs160012900	T	C	intron_variant	MODIFIER	IFI30	ENSOARG00000013291	No	No	-	No	No
5	4803509	rs602729036	G	A	intron_variant	MODIFIER	IFI30	ENSOARG00000013291	No	No	-	No	No
5	5609594	rs1092296075	C	G	downstream_gene_variant	MODIFIER	NR2F6	ENSOARG00000017630	No	No	-	No	No
5	5609643	rs601989218	C	T	downstream_gene_variant	MODIFIER	NR2F6	ENSOARG00000017630	No	No	-	No	No
5	5919899	rs596182501	G	T	upstream_gene_variant	MODIFIER	F2RL3	ENSOARG00000018466	No	No	-	No	No
5	5920244	rs160016461	G	A	downstream_gene_variant	MODIFIER	SIN3B	ENSOARG00000018503	No	No	Down	No	No
5	6621653	rs411593307	G	A	downstream_gene_variant	MODIFIER	RAB8A	ENSOARG00000000619	No	No	Down	No	No
5	6626763	rs160018608	A	G	synonymous_variant	LOW	RAB8A	ENSOARG00000000619	No	No	Down	No	No
5	7528063	rs161860165	C	T	synonymous_variant	LOW	AKAP8L	ENSOARG00000003411	No	No	-	No	No
5	10515630	rs162299089	C	T	upstream_gene_variant	MODIFIER	STX10	ENSOARG00000009237	No	No	-	No	No
5	10874137	rs160026331	C	T	synonymous_variant	LOW	TNPO2	ENSOARG00000011717	No	No	-	No	No
5	10895272	rs594490235	G	T	downstream_gene_variant	MODIFIER	FBXW9	ENSOARG00000011977	No	No	-	No	No
5	13032574	rs161862946	C	A	synonymous_variant	LOW	CARM1	ENSOARG00000017317	No	No	-	No	No
5	13034527	rs160032479	G	A	synonymous_variant	LOW	CARM1	ENSOARG00000017317	No	No	-	No	No
5	13037928	rs593839180	G	A	downstream_gene_variant	MODIFIER	CARM1	ENSOARG00000017317	No	No	-	No	No
5	13238503	rs1087391894	A	G	downstream_gene_variant	MODIFIER	LDLR	ENSOARG00000017639	No	No	Down	No	No
5	13273883	rs160033416	C	T	missense_variant	MODERATE	KANK2	ENSOARG00000017799	No	No	-	No	No
5	13419999	rs413272017	C	T	missense_variant	MODERATE	TMEM205	ENSOARG00000018172	No	No	-	No	No
5	13441432	rs404435131	G	T	downstream_gene_variant	MODIFIER	PLPPR2	ENSOARG00000018235	No	No	-	No	No
5	13441455	rs415756251	C	T	downstream_gene_variant	MODIFIER	PLPPR2	ENSOARG00000018235	No	No	-	No	No
5	14261647	rs160036753	A	G	synonymous_variant	LOW	-	ENSOARG00000002637	No	No	-	No	No
5	14263716	rs405719905	T	C	missense_variant	MODERATE	-	ENSOARG00000002637	No	No	-	No	No
5	14318666	rs595486865	G	A	downstream_gene_variant	MODIFIER	EVI5L	ENSOARG00000002768	No	No	-	No	No
5	14318823	rs410252542	A	C	downstream_gene_variant	MODIFIER	EVI5L	ENSOARG00000002768	No	No	-	No	No
5	14734992	rs160039031	T	C	synonymous_variant	LOW	MARCH2	ENSOARG00000003835	No	No	-	No	No
5	14737459	rs193636820	G	A	synonymous_variant	LOW	MARCH2	ENSOARG00000003835	No	No	-	No	No
5	14737800	rs160039067	G	A	downstream_gene_variant	MODIFIER	MARCH2	ENSOARG00000003835	No	No	-	No	No
5	14796864	rs423455221	A	G	upstream_gene_variant	MODIFIER	PRAM1	ENSOARG00000004053	No	No	-	No	No
5	14847494	rs593693626	A	T	missense_variant	MODERATE	ADAMTS10	ENSOARG00000004292	No	No	-	No	No
5	15321316	rs161864660	T	C	downstream_gene_variant	MODIFIER	VAV1	ENSOARG00000004983	No	No	-	No	No
5	15325317	rs161864668	T	C	synonymous_variant	LOW	VAV1	ENSOARG00000004983	No	No	-	No	No
5	15695211	rs160040948	C	T	downstream_gene_variant	MODIFIER	PSPN	ENSOARG00000006147	No	No	-	No	No
5	15699708	rs401050011	T	G	upstream_gene_variant	MODIFIER	ALKBH7	ENSOARG00000006195	No	No	-	No	No
5	15702395	rs160041004	C	T	intron_variant	MODIFIER	CLPP	ENSOARG00000006233	No	No	-	No	No
5	16226982	rs589004826	G	A	upstream_gene_variant	MODIFIER	HSD11B1L	ENSOARG00000007491	No	No	-	No	No
5	16245860	rs160042886	C	T	synonymous_variant	LOW	-	ENSOARG00000007662	No	No	-	No	No
5	16842693	rs411449017	T	C	upstream_gene_variant	MODIFIER	UHRF1	ENSOARG00000008530	No	No	-	No	No
5	16940927	rs426833001	G	A	intron_variant&non_coding_transcript_variant	MODIFIER	-	ENSOARG00000025295	No	No	-	No	No
5	17188698	rs404026108	C	T	downstream_gene_variant	MODIFIER	PLIN5	ENSOARG00000009333	No	No	-	No	No
5	17200567	rs161865915	C	T	downstream_gene_variant	MODIFIER	-	ENSOARG00000009400	No	No	-	No	No
5	17204668	rs404646496	C	T	downstream_gene_variant	MODIFIER	-	ENSOARG00000009400	No	No	-	No	No
5	17250843	rs423819126	G	A	synonymous_variant	LOW	UBXN6	ENSOARG00000009581	No	No	Up	No	No
5	17433032	rs401853171	G	A	downstream_gene_variant	MODIFIER	-	ENSOARG00000010598	No	No	-	No	No
5	17543610	rs160047119	G	A	downstream_gene_variant	MODIFIER	ZBTB7A	ENSOARG00000010857	No	No	-	No	No
5	18190512	rs417162678	C	T	synonymous_variant	LOW	NCLN	ENSOARG00000012868	No	No	-	No	No
5	20820963	rs1094973857	C	G	downstream_gene_variant	MODIFIER	-	ENSOARG00000016673	No	No	-	No	No
5	22585732	rs426404227	G	A	3_prime_UTR_variant	MODIFIER	SLC27A6	ENSOARG00000017050	No	No	-	No	No
5	24426576	rs427890056	A	T	upstream_gene_variant	MODIFIER	-	ENSOARG00000016614	No	No	-	No	No
5	29268088	rs421843132	T	G	intergenic_variant	MODIFIER	-	-	No	No	-	No	No
5	35459847	rs160062743	G	A	intron_variant	MODIFIER	FAF2	ENSOARG00000002240	No	No	-	No	No
5	35468242	rs160062853	A	G	downstream_gene_variant	MODIFIER	FAF2	ENSOARG00000002240	No	No	-	No	No
5	36451914	rs603942555	C	A	intron_variant	MODIFIER	-	ENSOARG00000004300	No	No	-	No	No
5	36463131	rs193636988	C	T	intron_variant	MODIFIER	-	ENSOARG00000004300	No	No	-	No	No
5	36465267	rs594175783	T	C	intron_variant	MODIFIER	-	ENSOARG00000004300	No	No	-	No	No
5	36470236	rs602233882	A	T	intron_variant	MODIFIER	-	ENSOARG00000004300	No	No	-	No	No
5	36602144	rs160065911	G	A	downstream_gene_variant	MODIFIER	B4GALT7	ENSOARG00000006000	No	No	-	No	No
5	36770254	rs413630959	G	A	downstream_gene_variant	MODIFIER	HNRNPAB	ENSOARG00000006311	No	No	-	No	No
5	36774234	rs419377389	C	A	intron_variant	MODIFIER	PHYKPL	ENSOARG00000006386	No	No	-	No	No
5	37619957	rs414246480	A	C	downstream_gene_variant	MODIFIER	BTNL9	ENSOARG00000006962	No	No	-	No	No
5	40938473	rs400929799	C	T	synonymous_variant	LOW	CNN2	ENSOARG00000010489	No	No	-	No	No
5	41284373	rs399649534	G	C	downstream_gene_variant	MODIFIER	PCSK4	ENSOARG00000011984	No	No	-	No	No
5	43016620	rs409159547	G	A	synonymous_variant	LOW	C5orf15	ENSOARG00000013696	No	No	-	No	No
5	43034809	rs403535461	G	A	synonymous_variant	LOW	VDAC1	ENSOARG00000013705	No	No	-	No	No
5	50324477	rs416683972	G	A	intron_variant	MODIFIER	PCDH1	ENSOARG00000001308	No	No	-	No	No
5	50383633	rs429655949	C	T	3_prime_UTR_variant	MODIFIER	DELE1	ENSOARG00000001461	No	No	-	No	No
5	50449415	rs399343608	C	T	downstream_gene_variant	MODIFIER	-	ENSOARG00000001722	No	No	-	No	No
5	50576442	rs404057679	G	A	intergenic_variant	MODIFIER	-	-	No	No	-	No	No
5	54813307	rs589209298	G	A	missense_variant	MODERATE	-	ENSOARG00000002454	No	No	-	No	No
5	57773777	rs421719902	T	C	intron_variant&non_coding_transcript_variant	MODIFIER	-	ENSOARG00000025313	No	No	-	No	No
5	58445438	rs1088872763	A	G	intergenic_variant	MODIFIER	-	-	No	No	-	No	No
5	58979850	rs592741294	C	T	downstream_gene_variant	MODIFIER	PDGFRB	ENSOARG00000006538	No	No	-	No	No
5	58980097	rs426344971	A	G	downstream_gene_variant	MODIFIER	PDGFRB	ENSOARG00000006538	No	No	-	No	No
5	58980375	rs412372774	A	G	downstream_gene_variant	MODIFIER	PDGFRB	ENSOARG00000006538	No	No	-	No	No
5	58980946	rs425617797	A	G	downstream_gene_variant	MODIFIER	PDGFRB	ENSOARG00000006538	No	No	-	No	No
5	59247460	rs420226909	G	C	missense_variant	MODERATE	TCOF1	ENSOARG00000007144	No	No	-	No	No
5	59247532	rs419307921	G	A	synonymous_variant	LOW	TCOF1	ENSOARG00000007144	No	No	-	No	No
5	59252905	rs424283978	C	T	missense_variant	MODERATE	TCOF1	ENSOARG00000007144	No	No	-	No	No
5	59260174	rs425562466	C	T	downstream_gene_variant	MODIFIER	TCOF1	ENSOARG00000007144	No	No	-	No	No
5	59820690	rs414715995	G	T	intron_variant	MODIFIER	TNIP1	ENSOARG00000008016	No	No	-	No	No
5	59886008	rs1086086208	C	T	downstream_gene_variant	MODIFIER	ANXA6	ENSOARG00000008188	No	No	-	No	No
5	59889359	rs419340629	A	G	synonymous_variant	LOW	ANXA6	ENSOARG00000008188	No	No	-	No	No
5	60405647	rs417010768	C	G	3_prime_UTR_variant	MODIFIER	SPARC	ENSOARG00000009032	No	No	-	No	No
5	60416003	rs408819305	C	T	synonymous_variant	LOW	SPARC	ENSOARG00000009032	No	No	-	No	No
5	65515307	rs411711204	G	A	intergenic_variant	MODIFIER	-	-	No	No	-	No	No
5	65515473	rs423131818	C	T	intergenic_variant	MODIFIER	-	-	No	No	-	No	No
5	66644608	rs415044058	C	T	3_prime_UTR_variant	MODIFIER	THG1L	ENSOARG00000012620	No	No	-	No	No
5	68207517	rs160111798	G	A	downstream_gene_variant	MODIFIER	UBLCP1	ENSOARG00000013061	No	No	-	No	No
5	68996180	rs416479555	T	G	intergenic_variant	MODIFIER	-	-	No	No	-	No	No
5	78590086	rs160114452	T	C	synonymous_variant	LOW	CKMT2	ENSOARG00000015170	No	No	-	No	No
5	78592700	rs160114521	C	T	intron_variant	MODIFIER	CKMT2	ENSOARG00000015170	No	No	-	No	No
5	78592715	rs411361528	C	G	intron_variant	MODIFIER	CKMT2	ENSOARG00000015170	No	No	-	No	No
5	78592947	rs160114529	G	C	intron_variant	MODIFIER	CKMT2	ENSOARG00000015170	No	No	-	No	No
5	78592980	rs160114532	C	G	intron_variant	MODIFIER	CKMT2	ENSOARG00000015170	No	No	-	No	No
5	78593056	rs402402928	C	T	intron_variant	MODIFIER	CKMT2	ENSOARG00000015170	No	No	-	No	No
5	78614613	rs1087066977	C	T	missense_variant	MODERATE	ZCCHC9	ENSOARG00000015219	No	No	-	No	No
5	81131376	rs161883899	C	A	downstream_gene_variant	MODIFIER	EDIL3	ENSOARG00000015724	No	No	-	No	No
5	105469602	rs160125567	G	A	intergenic_variant	MODIFIER	-	-	No	No	-	No	No
5	105628082	rs401148867	A	G	downstream_gene_variant	MODIFIER	PJA2	ENSOARG00000018858	No	No	-	No	No
5	105628122	rs412351760	A	G	downstream_gene_variant	MODIFIER	PJA2	ENSOARG00000018858	No	No	-	No	No
5	105628200	rs406138057	A	G	downstream_gene_variant	MODIFIER	PJA2	ENSOARG00000018858	No	No	-	No	No
5	105629862	rs597445129	A	G	3_prime_UTR_variant	MODIFIER	PJA2	ENSOARG00000018858	No	No	-	No	No
5	106952982	rs160126133	G	A	downstream_gene_variant	MODIFIER	SLC25A46	ENSOARG00000018956	No	No	-	No	No
5	106953241	rs425172836	A	G	downstream_gene_variant	MODIFIER	SLC25A46	ENSOARG00000018956	No	No	-	No	No
6	25486760	rs193636122	G	A	synonymous_variant	LOW	ADH5	ENSOARG00000015738	No	No	-	No	No
6	58537896	rs590865464	A	G	downstream_gene_variant	MODIFIER	KLB	ENSOARG00000011542	No	No	Down	No	No
6	58541474	rs413836441	C	G	upstream_gene_variant	MODIFIER	-	ENSOARG00000011605	No	No	-	No	No
6	58557389	rs602755241	A	G	downstream_gene_variant	MODIFIER	LIAS	ENSOARG00000011740	No	No	-	No	No
6	58557390	rs159965356	T	G	downstream_gene_variant	MODIFIER	LIAS	ENSOARG00000011740	No	No	-	No	No
6	58561579	rs159965362	G	A	downstream_gene_variant	MODIFIER	LIAS	ENSOARG00000011740	No	No	-	No	No
6	70865979	rs588574623	A	G	3_prime_UTR_variant	MODIFIER	TMEM165	ENSOARG00000001532	No	No	-	No	No
6	71744515	rs398773954	G	A	synonymous_variant	LOW	KIAA1211	ENSOARG00000003424	No	No	-	No	No
6	72422436	rs420981135	T	C	intron_variant	MODIFIER	POLR2B	ENSOARG00000005538	No	No	-	No	No
6	72423466	rs429397466	A	C	downstream_gene_variant	MODIFIER	POLR2B	ENSOARG00000005538	No	No	-	No	No
6	85711302	rs416351364	A	G	synonymous_variant	LOW	UTP3	ENSOARG00000007800	No	No	-	No	No
6	85946869	rs419594683	C	T	downstream_gene_variant	MODIFIER	MOB1B	ENSOARG00000011975	No	No	-	No	No
6	90011839	rs428833696	G	T	downstream_gene_variant	MODIFIER	RCHY1	ENSOARG00000015272	No	No	-	No	No
6	90702900	rs596760815	A	C	downstream_gene_variant	MODIFIER	-	ENSOARG00000016858	No	No	-	No	No
6	90871209	rs406221254	A	C	downstream_gene_variant	MODIFIER	STBD1	ENSOARG00000017040	No	No	-	No	No
6	90875418	rs404617457	T	C	downstream_gene_variant	MODIFIER	STBD1	ENSOARG00000017040	No	No	-	No	No
6	94221199	rs601626826	C	G	downstream_gene_variant	MODIFIER	ANTXR2	ENSOARG00000018889	No	No	-	No	No
6	94224042	rs1088978074	C	A	3_prime_UTR_variant	MODIFIER	ANTXR2	ENSOARG00000018889	No	No	-	No	No
6	94399286	rs162298953	T	C	upstream_gene_variant	MODIFIER	ANTXR2	ENSOARG00000018889	No	No	-	No	No
6	94399427	rs602355543	C	T	upstream_gene_variant	MODIFIER	ANTXR2	ENSOARG00000018889	No	No	-	No	No
6	94399454	rs416331552	A	G	upstream_gene_variant	MODIFIER	ANTXR2	ENSOARG00000018889	No	No	-	No	No
6	95832984	rs159987745	A	T	downstream_gene_variant	MODIFIER	RASGEF1B	ENSOARG00000000269	No	No	Up	No	No
6	100428189	rs417803493	G	A	synonymous_variant	LOW	ARHGAP24	ENSOARG00000003828	No	No	-	No	No
6	101413442	rs430713791	A	G	intergenic_variant	MODIFIER	-	-	No	No	-	No	No
6	101413662	rs418966825	C	T	intergenic_variant	MODIFIER	-	-	No	No	-	No	No
6	101413677	rs401484263	C	T	intergenic_variant	MODIFIER	-	-	No	No	-	No	No
6	101413692	rs412668928	T	G	intergenic_variant	MODIFIER	-	-	No	No	-	No	No
6	101975537	rs413775521	G	T	downstream_gene_variant	MODIFIER	NUDT9	ENSOARG00000004952	No	No	-	No	No
6	101987399	rs428278413	G	A	downstream_gene_variant	MODIFIER	SPARCL1	ENSOARG00000005006	No	No	-	No	No
6	103032485	rs405436479	T	C	downstream_gene_variant	MODIFIER	CRMP1	ENSOARG00000006409	No	No	-	No	No
6	103032720	rs159992298	A	G	downstream_gene_variant	MODIFIER	CRMP1	ENSOARG00000006409	No	No	-	No	No
6	103032824	rs420154900	G	A	downstream_gene_variant	MODIFIER	CRMP1	ENSOARG00000006409	No	No	-	No	No
6	103092102	rs159992425	C	T	synonymous_variant	LOW	EVC	ENSOARG00000006688	No	No	-	No	No
6	104391848	rs411016646	C	G	downstream_gene_variant	MODIFIER	ZBTB49	ENSOARG00000007577	No	No	-	No	No
6	104391957	rs426398956	G	A	downstream_gene_variant	MODIFIER	ZBTB49	ENSOARG00000007577	No	No	-	No	No
6	104391984	rs427615899	C	T	downstream_gene_variant	MODIFIER	ZBTB49	ENSOARG00000007577	No	No	-	No	No
6	112229786	rs409949057	A	G	downstream_gene_variant	MODIFIER	QDPR	ENSOARG00000010350	No	No	-	No	No
6	114776076	rs410135506	C	T	upstream_gene_variant	MODIFIER	-	ENSOARG00000011847	No	No	-	No	No
6	115161368	rs415050084	T	C	intron_variant	MODIFIER	GRK4	ENSOARG00000014418	No	No	-	No	No
6	115225784	rs590696993	G	A	downstream_gene_variant	MODIFIER	-	ENSOARG00000014708	No	No	-	No	No
6	115225821	rs429484311	G	A	downstream_gene_variant	MODIFIER	-	ENSOARG00000014708	No	No	-	No	No
6	116485509	rs598867882	G	A	non_coding_transcript_exon_variant	MODIFIER	-	ENSOARG00000026632	No	No	-	No	No
6	116529464	rs414953184	A	G	3_prime_UTR_variant	MODIFIER	-	ENSOARG00000016282	No	No	-	No	No
6	116529665	rs590919041	A	C	3_prime_UTR_variant	MODIFIER	-	ENSOARG00000016282	No	No	-	No	No
6	116529885	rs427986789	G	A	3_prime_UTR_variant	MODIFIER	-	ENSOARG00000016282	No	No	-	No	No
6	116529890	rs408683496	G	A	3_prime_UTR_variant	MODIFIER	-	ENSOARG00000016282	No	No	-	No	No
6	116530009	rs401071144	G	C	3_prime_UTR_variant	MODIFIER	-	ENSOARG00000016282	No	No	-	No	No
6	116898098	rs593994145	C	T	downstream_gene_variant	MODIFIER	SLC49A3	ENSOARG00000016816	No	No	-	No	No
7	720617	rs160269667	A	G	synonymous_variant	LOW	DCP2	ENSOARG00000016039	No	No	-	No	No
7	1534073	rs409718720	C	T	downstream_gene_variant	MODIFIER	EPB41L4A	ENSOARG00000016161	No	No	-	No	No
7	1534079	rs419029080	C	T	downstream_gene_variant	MODIFIER	EPB41L4A	ENSOARG00000016161	No	No	-	No	No
7	1534594	rs193634867	T	C	downstream_gene_variant	MODIFIER	EPB41L4A	ENSOARG00000016161	No	No	-	No	No
7	3815125	rs399865349	G	A	3_prime_UTR_variant	MODIFIER	PGGT1B	ENSOARG00000016332	No	No	-	No	No
7	3815133	rs407082239	G	A	3_prime_UTR_variant	MODIFIER	PGGT1B	ENSOARG00000016332	No	No	-	No	No
7	4794347	rs401394589	G	A	downstream_gene_variant	MODIFIER	KIAA1191	ENSOARG00000016524	No	No	-	No	No
7	7644428	rs413650370	A	G	intron_variant	MODIFIER	IQGAP2	ENSOARG00000016888	No	No	-	No	No
7	10133004	rs160277019	C	T	downstream_gene_variant	MODIFIER	JMY	ENSOARG00000017278	No	No	-	No	No
7	10528611	rs413979914	C	T	downstream_gene_variant	MODIFIER	CMYA5	ENSOARG00000017434	No	No	-	No	No
7	11928818	rs603439087	C	T	synonymous_variant	LOW	CILP	ENSOARG00000017844	No	No	-	No	No
7	11936237	rs602567065	C	T	missense_variant	MODERATE	CILP	ENSOARG00000017844	No	No	-	No	No
7	14424134	rs426027834	G	T	downstream_gene_variant	MODIFIER	MAP2K5	ENSOARG00000018353	No	No	-	No	No
7	15339692	rs409872709	C	T	downstream_gene_variant	MODIFIER	CORO2B	ENSOARG00000018517	No	No	Down	No	No
7	15340007	rs420981023	C	T	downstream_gene_variant	MODIFIER	CORO2B	ENSOARG00000018517	No	No	Down	No	No
7	15340212	rs421668070	T	C	downstream_gene_variant	MODIFIER	CORO2B	ENSOARG00000018517	No	No	Down	No	No
7	16137233	rs423410292	C	A	downstream_gene_variant	MODIFIER	-	ENSOARG00000018666	No	No	-	No	No
7	16137256	rs405985393	G	T	downstream_gene_variant	MODIFIER	-	ENSOARG00000018666	No	No	-	No	No
7	17347627	rs160286976	T	A	synonymous_variant	LOW	UACA	ENSOARG00000018732	No	No	-	No	No
7	17352543	rs160287052	C	T	missense_variant	MODERATE	UACA	ENSOARG00000018732	No	No	-	No	No
7	17353002	rs417722705	C	T	missense_variant	MODERATE	UACA	ENSOARG00000018732	No	No	-	No	No
7	17354026	rs162299763	C	A	synonymous_variant	LOW	UACA	ENSOARG00000018732	No	No	-	No	No
7	17489903	rs602358370	A	T	downstream_gene_variant	MODIFIER	LARP6	ENSOARG00000018750	No	No	-	No	No
7	18935055	rs589309505	G	T	upstream_gene_variant	MODIFIER	HEXA	ENSOARG00000018930	No	No	-	No	No
7	20348777	rs160290969	C	T	missense_variant	MODERATE	SDR39U1	ENSOARG00000019051	No	No	-	No	No
7	20352772	rs160291036	T	G	downstream_gene_variant	MODIFIER	SDR39U1	ENSOARG00000019051	No	No	-	No	No
7	20353084	rs160291046	G	A	downstream_gene_variant	MODIFIER	SDR39U1	ENSOARG00000019051	No	No	-	No	No
7	20354587	rs160291069	G	C	downstream_gene_variant	MODIFIER	SDR39U1	ENSOARG00000019051	No	No	-	No	No
7	20474086	rs160291845	A	T	downstream_gene_variant	MODIFIER	ADCY4	ENSOARG00000019102	No	No	-	No	No
7	20596312	rs160292823	G	A	downstream_gene_variant	MODIFIER	IPO4	ENSOARG00000019188	No	No	-	No	No
7	20613419	rs424836807	T	C	upstream_gene_variant	MODIFIER	IRF9	ENSOARG00000019201	No	No	-	No	No
7	20641234	rs1089554932	T	C	intron_variant	MODIFIER	-	ENSOARG00000019226	No	No	-	No	No
7	20649102	rs1090808977	C	T	upstream_gene_variant	MODIFIER	-	ENSOARG00000019226	No	No	-	No	No
7	21223637	rs161933645	T	G	upstream_gene_variant	MODIFIER	BCL2L2-PABPN1	ENSOARG00000019336	No	No	-	No	No
7	21869686	rs403366268	C	T	3_prime_UTR_variant	MODIFIER	-	ENSOARG00000019445	No	No	-	No	No
7	22945302	rs427251069	T	C	downstream_gene_variant	MODIFIER	RAB2B	ENSOARG00000019625	No	No	-	No	No
7	22945509	rs160299548	T	C	downstream_gene_variant	MODIFIER	RAB2B	ENSOARG00000019625	No	No	-	No	No
7	23299999	rs160300967	C	A	intron_variant	MODIFIER	TPPP2	ENSOARG00000019694	No	No	-	No	No
7	23928629	rs408788142	T	C	upstream_gene_variant	MODIFIER	PARP2	ENSOARG00000019777	No	No	-	No	No
7	32763278	rs597499967	C	T	downstream_gene_variant	MODIFIER	BMF	ENSOARG00000020116	No	No	-	No	No
7	32763373	rs160306498	A	G	downstream_gene_variant	MODIFIER	BMF	ENSOARG00000020116	No	No	-	No	No
7	32763524	rs160306502	G	T	downstream_gene_variant	MODIFIER	BMF	ENSOARG00000020116	No	No	-	No	No
7	32763617	rs160306506	A	C	downstream_gene_variant	MODIFIER	BMF	ENSOARG00000020116	No	No	-	No	No
7	32763653	rs600234026	C	T	downstream_gene_variant	MODIFIER	BMF	ENSOARG00000020116	No	No	-	No	No
7	32763729	rs589826490	C	A	downstream_gene_variant	MODIFIER	BMF	ENSOARG00000020116	No	No	-	No	No
7	32764393	rs602857684	C	T	downstream_gene_variant	MODIFIER	BMF	ENSOARG00000020116	No	No	-	No	No
7	32764458	rs587980192	C	T	downstream_gene_variant	MODIFIER	BMF	ENSOARG00000020116	No	No	-	No	No
7	32764476	rs595996884	G	A	downstream_gene_variant	MODIFIER	BMF	ENSOARG00000020116	No	No	-	No	No
7	32764586	rs415590074	C	A	downstream_gene_variant	MODIFIER	BMF	ENSOARG00000020116	No	No	-	No	No
7	33330361	rs430518125	G	A	upstream_gene_variant	MODIFIER	GCHFR	ENSOARG00000020267	No	No	-	No	No
7	33338424	rs404553162	C	G	downstream_gene_variant	MODIFIER	GCHFR	ENSOARG00000020267	No	No	-	No	No
7	33519709	rs428630968	C	A	downstream_gene_variant	MODIFIER	INO80	ENSOARG00000020323	No	No	-	No	No
7	34578810	rs426744066	C	T	downstream_gene_variant	MODIFIER	VPS39	ENSOARG00000020488	No	No	-	No	No
7	34578825	rs409548541	T	G	downstream_gene_variant	MODIFIER	VPS39	ENSOARG00000020488	No	No	-	No	No
7	34737739	rs160312904	A	G	intron_variant	MODIFIER	ZNF106	ENSOARG00000020510	No	No	-	No	No
7	34737958	rs418833915	T	G	intron_variant	MODIFIER	ZNF106	ENSOARG00000020510	No	No	-	No	No
7	40813790	rs415907855	C	T	intron_variant	MODIFIER	ABHD12B	ENSOARG00000020679	No	No	-	No	No
7	43762541	rs430744499	C	T	downstream_gene_variant	MODIFIER	APH1B	ENSOARG00000020786	No	No	-	No	No
7	43919465	rs160324413	C	A	upstream_gene_variant	MODIFIER	RPS27L	ENSOARG00000020791	No	No	-	No	No
7	44017113	rs161940722	T	C	downstream_gene_variant	MODIFIER	TPM1	ENSOARG00000020797	No	No	-	No	No
7	44315915	rs160325350	C	T	synonymous_variant	LOW	TLN2	ENSOARG00000020803	No	No	-	No	No
7	48165654	rs160327890	C	T	synonymous_variant	LOW	MYO1E	ENSOARG00000020833	No	No	-	No	No
7	49588704	rs160329310	T	C	intron_variant	MODIFIER	-	ENSOARG00000020863	No	No	-	No	No
7	49588841	rs193638590	C	T	intron_variant	MODIFIER	-	ENSOARG00000020863	No	No	-	No	No
7	49588874	rs412499691	C	T	intron_variant	MODIFIER	-	ENSOARG00000020863	No	No	-	No	No
7	49588892	rs55631436	C	T	intron_variant	MODIFIER	-	ENSOARG00000020863	No	No	-	No	No
7	49589049	rs55631434	A	G	intron_variant	MODIFIER	-	ENSOARG00000020863	No	No	-	No	No
7	49589286	rs160329326	C	T	intron_variant	MODIFIER	-	ENSOARG00000020863	No	No	-	No	No
7	49589305	rs160329327	C	T	intron_variant	MODIFIER	-	ENSOARG00000020863	No	No	-	No	No
7	54831909	rs413398841	T	A	downstream_gene_variant	MODIFIER	MYO5A	ENSOARG00000020941	No	No	-	No	No
7	55209467	rs403912153	T	G	3_prime_UTR_variant	MODIFIER	-	ENSOARG00000020950	No	No	-	No	No
7	55554219	rs193638618	A	G	intergenic_variant	MODIFIER	-	-	No	No	-	No	No
7	55557714	rs402348509	C	T	downstream_gene_variant	MODIFIER	TMOD2	ENSOARG00000020962	No	No	-	No	No
7	58862789	rs160338373	G	A	synonymous_variant	LOW	-	ENSOARG00000021018	No	No	-	No	No
7	61876698	rs1093050468	C	A	downstream_gene_variant	MODIFIER	BLOC1S6	ENSOARG00000021039	No	No	-	No	No
7	62093500	rs403440353	A	G	downstream_gene_variant	MODIFIER	GATM	ENSOARG00000021045	No	No	-	No	No
7	64525585	rs593610239	C	A	intergenic_variant	MODIFIER	-	-	No	No	-	No	No
7	70111862	rs161947708	T	C	downstream_gene_variant	MODIFIER	SLC38A6	ENSOARG00000021133	No	No	-	No	No
7	73314997	rs419276908	T	C	downstream_gene_variant	MODIFIER	SYNE2	ENSOARG00000021147	No	No	-	No	No
7	73315080	rs160351597	C	T	downstream_gene_variant	MODIFIER	SYNE2	ENSOARG00000021147	No	No	-	No	No
7	73631448	rs421691876	C	T	downstream_gene_variant	MODIFIER	PPP1R36	ENSOARG00000021152	No	No	-	No	No
7	73972059	rs160353642	G	A	downstream_gene_variant	MODIFIER	GPX2	ENSOARG00000021156	No	No	-	No	No
7	73972204	rs403232622	G	A	downstream_gene_variant	MODIFIER	GPX2	ENSOARG00000021156	No	No	-	No	No
7	73972355	rs160353650	G	A	downstream_gene_variant	MODIFIER	GPX2	ENSOARG00000021156	No	No	-	No	No
7	73972423	rs408583449	T	C	downstream_gene_variant	MODIFIER	GPX2	ENSOARG00000021156	No	No	-	No	No
7	77523049	rs160356843	G	A	synonymous_variant	LOW	ZFP36L1	ENSOARG00000021177	No	No	-	No	No
7	77754755	rs160357817	G	C	missense_variant	MODERATE	DCAF5	ENSOARG00000021180	No	No	-	No	No
7	77754801	rs406232550	C	T	synonymous_variant	LOW	DCAF5	ENSOARG00000021180	No	No	-	No	No
7	77755128	rs424098740	A	G	synonymous_variant	LOW	DCAF5	ENSOARG00000021180	No	No	-	No	No
7	81637774	rs412994344	G	A	missense_variant	MODERATE	PAPLN	ENSOARG00000000412	No	No	-	No	No
7	81639363	rs408137646	T	C	synonymous_variant	LOW	PAPLN	ENSOARG00000000412	No	No	-	No	No
7	81640757	rs430520692	T	C	synonymous_variant	LOW	PAPLN	ENSOARG00000000412	No	No	-	No	No
7	81647984	rs411935095	T	C	downstream_gene_variant	MODIFIER	PAPLN	ENSOARG00000000412	No	No	-	No	No
7	82238933	rs409409737	G	A	3_prime_UTR_variant	MODIFIER	ZNF410	ENSOARG00000000761	No	No	-	No	No
7	82238944	rs160365702	G	A	3_prime_UTR_variant	MODIFIER	ZNF410	ENSOARG00000000761	No	No	-	No	No
7	82704915	rs417675942	G	A	downstream_gene_variant	MODIFIER	LTBP2	ENSOARG00000001170	No	No	-	No	No
7	85008342	rs401439984	G	A	downstream_gene_variant	MODIFIER	ANGEL1	ENSOARG00000002192	No	No	-	No	No
7	85118775	rs426890008	A	G	intergenic_variant	MODIFIER	-	-	No	No	-	No	No
7	85507822	rs160372513	G	C	intergenic_variant	MODIFIER	-	-	No	No	-	No	No
7	94171273	rs598345014	C	G	downstream_gene_variant	MODIFIER	FLRT2	ENSOARG00000017560	No	No	-	No	No
7	94171292	rs604212559	C	G	downstream_gene_variant	MODIFIER	FLRT2	ENSOARG00000017560	No	No	-	No	No
7	94171320	rs593578204	G	A	downstream_gene_variant	MODIFIER	FLRT2	ENSOARG00000017560	No	No	-	No	No
7	94171416	rs604941343	T	G	downstream_gene_variant	MODIFIER	FLRT2	ENSOARG00000017560	No	No	-	No	No
7	96551021	rs415822479	G	A	downstream_gene_variant	MODIFIER	GALC	ENSOARG00000003058	No	No	-	No	No
7	97031430	rs161955005	A	G	missense_variant	MODERATE	-	ENSOARG00000003122	No	No	-	No	No
7	97035793	rs411875789	T	C	intron_variant	MODIFIER	-	ENSOARG00000003122	No	No	-	No	No
7	97418746	rs160375977	G	A	synonymous_variant	LOW	TTC8	ENSOARG00000003343	No	No	-	No	No
7	98753160	rs160376372	G	T	synonymous_variant	LOW	PSMC1	ENSOARG00000003433	No	No	-	No	No
7	98753196	rs413345442	G	A	synonymous_variant	LOW	PSMC1	ENSOARG00000003433	No	No	-	No	No
7	98758873	rs425751349	G	A	3_prime_UTR_variant	MODIFIER	PSMC1	ENSOARG00000003433	No	No	-	No	No
7	98759941	rs604555536	G	T	3_prime_UTR_variant	MODIFIER	PSMC1	ENSOARG00000003433	No	No	-	No	No
8	1881799	rs407446636	T	G	upstream_gene_variant	MODIFIER	COL12A1	ENSOARG00000006410	No	No	-	No	No
8	1881816	rs418691808	C	T	upstream_gene_variant	MODIFIER	COL12A1	ENSOARG00000006410	No	No	-	No	No
8	2461952	rs160209590	G	C	missense_variant	MODERATE	SENP6	ENSOARG00000006569	No	No	-	No	No
8	80482189	rs407277396	G	A	downstream_gene_variant	MODIFIER	ARID1B	ENSOARG00000004245	No	No	-	No	No
8	80939553	rs161924943	C	T	synonymous_variant	LOW	ZDHHC14	ENSOARG00000004263	No	No	-	No	No
8	80940298	rs599961722	C	T	downstream_gene_variant	MODIFIER	ZDHHC14	ENSOARG00000004263	No	No	-	No	No
8	81356331	rs411809207	A	G	upstream_gene_variant	MODIFIER	GTF2H5	ENSOARG00000004345	No	No	-	No	No
8	83233153	rs589702766	G	A	downstream_gene_variant	MODIFIER	SLC22A3	ENSOARG00000004710	No	No	-	No	No
8	85627545	rs592142258	A	G	intergenic_variant	MODIFIER	-	-	No	No	-	No	No
8	88998789	rs428128542	A	G	downstream_gene_variant	MODIFIER	AFDN	ENSOARG00000004988	No	No	-	No	No
8	90090932	rs410872158	T	G	upstream_gene_variant	MODIFIER	-	ENSOARG00000005060	No	No	-	No	No
8	90165455	rs427885784	C	T	downstream_gene_variant	MODIFIER	ERMARD	ENSOARG00000005097	No	No	-	No	No
8	90168194	rs423433370	C	T	downstream_gene_variant	MODIFIER	ERMARD	ENSOARG00000005097	No	No	-	No	No
9	2886216	rs160206372	C	G	intergenic_variant	MODIFIER	-	-	No	No	-	No	No
9	2892223	rs419355495	T	C	missense_variant	MODERATE	OGFRL1	ENSOARG00000011191	No	No	-	No	No
9	3392234	rs400786444	G	A	downstream_gene_variant	MODIFIER	B3GAT2	ENSOARG00000011201	No	No	-	No	No
9	3615937	rs428011312	T	C	intergenic_variant	MODIFIER	-	-	No	No	-	No	No
9	4826600	rs430774944	C	T	downstream_gene_variant	MODIFIER	LMBRD1	ENSOARG00000011965	No	No	-	No	No
9	13216978	rs587909079	G	A	3_prime_UTR_variant	MODIFIER	-	ENSOARG00000012548	No	No	-	No	No
9	13258816	rs589783323	G	A	missense_variant	MODERATE	C8orf33	ENSOARG00000012570	No	No	-	No	No
9	13265294	rs600704316	G	T	synonymous_variant	LOW	ZNF34	ENSOARG00000012596	No	No	-	No	No
9	13276364	rs407772979	T	C	intron_variant	MODIFIER	RPL8	ENSOARG00000012645	No	No	-	No	No
9	13299606	rs160629281	C	T	synonymous_variant	LOW	ZNF7	ENSOARG00000012655	No	No	-	No	No
9	13301957	rs160629337	C	T	downstream_gene_variant	MODIFIER	ZNF7	ENSOARG00000012655	No	No	-	No	No
9	13308205	rs595794355	G	C	downstream_gene_variant	MODIFIER	COMMD5	ENSOARG00000020146	No	No	-	No	No
9	13383754	rs605818838	G	A	downstream_gene_variant	MODIFIER	C8orf82	ENSOARG00000012772	No	No	-	No	No
9	13517697	rs596903757	T	C	downstream_gene_variant	MODIFIER	-	ENSOARG00000013594	No	No	-	No	No
9	13518630	rs595671416	G	A	downstream_gene_variant	MODIFIER	-	ENSOARG00000013594	No	No	-	No	No
9	13676344	rs400117580	G	A	missense_variant	MODERATE	-	ENSOARG00000014765	No	No	-	No	No
9	14082858	rs426354670	A	G	downstream_gene_variant	MODIFIER	MROH6	ENSOARG00000000429	No	No	-	No	No
9	14082871	rs416384927	T	G	downstream_gene_variant	MODIFIER	MROH6	ENSOARG00000000429	No	No	-	No	No
9	14083022	rs160634982	T	C	downstream_gene_variant	MODIFIER	MROH6	ENSOARG00000000429	No	No	-	No	No
9	14083083	rs422065282	A	G	downstream_gene_variant	MODIFIER	MROH6	ENSOARG00000000429	No	No	-	No	No
9	14151196	rs162023621	T	C	synonymous_variant	LOW	ZC3H3	ENSOARG00000000808	No	No	-	No	No
9	14520037	rs160635577	T	C	downstream_gene_variant	MODIFIER	LYNX1	ENSOARG00000001649	No	No	-	No	No
9	14817650	rs426394807	C	T	synonymous_variant	LOW	TSNARE1	ENSOARG00000002338	No	No	-	No	No
9	16308991	rs410377893	C	T	synonymous_variant	LOW	TRAPPC9	ENSOARG00000004022	No	No	-	No	No
9	20244615	rs162024540	T	C	downstream_gene_variant	MODIFIER	ZFAT	ENSOARG00000005227	No	No	-	No	No
9	21120796	rs160639048	C	T	downstream_gene_variant	MODIFIER	NDRG1	ENSOARG00000005421	No	No	Up	No	No
9	27765022	rs160640973	T	G	intron_variant	MODIFIER	NSMCE2	ENSOARG00000008238	No	No	-	No	No
9	29089491	rs160643708	G	A	synonymous_variant	LOW	KLHL38	ENSOARG00000009923	No	No	-	No	No
9	29090428	rs410343059	A	G	downstream_gene_variant	MODIFIER	KLHL38	ENSOARG00000009923	No	No	-	No	No
9	29212018	rs426301413	A	G	downstream_gene_variant	MODIFIER	FBXO32	ENSOARG00000009978	No	No	-	No	No
9	29213075	rs160644033	A	G	downstream_gene_variant	MODIFIER	FBXO32	ENSOARG00000009978	No	No	-	No	No
9	29213286	rs422359329	C	T	downstream_gene_variant	MODIFIER	FBXO32	ENSOARG00000009978	No	No	-	No	No
9	29214094	rs424505311	T	C	downstream_gene_variant	MODIFIER	FBXO32	ENSOARG00000009978	No	No	-	No	No
9	29612765	rs1089541988	A	G	missense_variant	MODERATE	-	ENSOARG00000020159	No	No	-	No	No
9	29612768	rs1090161535	C	T	missense_variant	MODERATE	-	ENSOARG00000020159	No	No	-	No	No
9	29644990	rs160645837	C	G	synonymous_variant	LOW	ZHX2	ENSOARG00000020165	No	No	-	No	No
9	34337924	rs416050660	C	T	missense_variant	MODERATE	RB1CC1	ENSOARG00000013632	No	No	-	No	No
9	34345567	rs160648618	G	A	synonymous_variant	LOW	RB1CC1	ENSOARG00000013632	No	No	-	No	No
9	37454102	rs1090235854	C	G	downstream_gene_variant	MODIFIER	UBXN2B	ENSOARG00000015346	No	No	-	No	No
9	42921172	rs425538228	T	C	synonymous_variant	LOW	MTFR1	ENSOARG00000017075	No	No	-	No	No
9	42921180	rs406146358	T	C	missense_variant	MODERATE	MTFR1	ENSOARG00000017075	No	No	-	No	No
9	67843666	rs409139734	T	A	downstream_gene_variant	MODIFIER	NUDCD1	ENSOARG00000014426	No	No	-	No	No
9	76450874	rs398355720	G	A	downstream_gene_variant	MODIFIER	ANKRD46	ENSOARG00000000903	No	No	-	No	No
9	78768995	rs424341206	T	G	downstream_gene_variant	MODIFIER	RF00139	ENSOARG00000022164	No	No	-	No	No
9	78966429	rs1086544037	C	T	intergenic_variant	MODIFIER	-	-	No	No	-	No	No
9	81763083	rs430170206	A	C	intergenic_variant	MODIFIER	-	-	No	No	-	No	No
9	86378372	rs419061777	G	A	synonymous_variant	LOW	NBN	ENSOARG00000010803	No	No	-	No	No
9	86492806	rs420831436	T	C	missense_variant	MODERATE	RIPK2	ENSOARG00000011197	No	No	-	No	No
9	86492826	rs399395782	C	T	synonymous_variant	LOW	RIPK2	ENSOARG00000011197	No	No	-	No	No
9	86492831	rs408118929	A	G	missense_variant	MODERATE	RIPK2	ENSOARG00000011197	No	No	-	No	No
9	86492836	rs419478383	G	A	missense_variant	MODERATE	RIPK2	ENSOARG00000011197	No	No	-	No	No
9	88832750	rs410485484	A	T	downstream_gene_variant	MODIFIER	-	ENSOARG00000012595	No	No	-	No	No
10	11655697	rs604449354	T	C	downstream_gene_variant	MODIFIER	WBP4	ENSOARG00000006905	No	No	-	No	No
10	11913467	rs161652591	C	T	downstream_gene_variant	MODIFIER	NAA16	ENSOARG00000007053	No	No	-	No	No
10	11913477	rs161652592	T	G	downstream_gene_variant	MODIFIER	NAA16	ENSOARG00000007053	No	No	-	No	No
10	11913543	rs161652594	A	G	downstream_gene_variant	MODIFIER	NAA16	ENSOARG00000007053	No	No	-	No	No
10	11973386	rs421079804	G	A	upstream_gene_variant	MODIFIER	-	ENSOARG00000007092	No	No	-	No	No
10	11973571	rs421751311	A	C	upstream_gene_variant	MODIFIER	-	ENSOARG00000007092	No	No	-	No	No
10	11973577	rs400381543	A	G	upstream_gene_variant	MODIFIER	-	ENSOARG00000007092	No	No	-	No	No
10	11973589	rs411586183	A	G	upstream_gene_variant	MODIFIER	-	ENSOARG00000007092	No	No	-	No	No
10	11973629	rs413399914	G	C	upstream_gene_variant	MODIFIER	-	ENSOARG00000007092	No	No	-	No	No
10	11976198	rs414843602	G	A	intron_variant	MODIFIER	-	ENSOARG00000007092	No	No	-	No	No
10	11976219	rs430204643	C	G	intron_variant	MODIFIER	-	ENSOARG00000007092	No	No	-	No	No
10	11976249	rs419557045	C	T	intron_variant	MODIFIER	-	ENSOARG00000007092	No	No	-	No	No
10	11976797	rs411352886	T	A	intron_variant	MODIFIER	-	ENSOARG00000007092	No	No	-	No	No
10	11977365	rs160490293	G	C	intron_variant	MODIFIER	-	ENSOARG00000007092	No	No	-	No	No
10	11977366	rs424270739	G	A	intron_variant	MODIFIER	-	ENSOARG00000007092	No	No	-	No	No
10	11977718	rs409548118	A	C	intron_variant	MODIFIER	-	ENSOARG00000007092	No	No	-	No	No
10	11977910	rs161985187	A	G	intron_variant	MODIFIER	-	ENSOARG00000007092	No	No	-	No	No
10	11977926	rs599402320	A	G	intron_variant	MODIFIER	-	ENSOARG00000007092	No	No	-	No	No
10	11977927	rs589042749	G	A	intron_variant	MODIFIER	-	ENSOARG00000007092	No	No	-	No	No
10	11977974	rs412259753	C	T	intron_variant	MODIFIER	-	ENSOARG00000007092	No	No	-	No	No
10	11978073	rs599054425	C	T	intron_variant	MODIFIER	-	ENSOARG00000007092	No	No	-	No	No
10	11978100	rs413156891	A	G	intron_variant	MODIFIER	-	ENSOARG00000007092	No	No	-	No	No
10	11978118	rs424289273	T	C	intron_variant	MODIFIER	-	ENSOARG00000007092	No	No	-	No	No
10	11979598	rs416756137	A	G	downstream_gene_variant	MODIFIER	-	ENSOARG00000007092	No	No	-	No	No
10	11979717	rs423915834	T	G	downstream_gene_variant	MODIFIER	-	ENSOARG00000007092	No	No	-	No	No
10	12045038	rs193639523	C	T	3_prime_UTR_variant	MODIFIER	VWA8	ENSOARG00000007167	No	No	-	No	No
10	12045255	rs402995975	G	C	3_prime_UTR_variant	MODIFIER	VWA8	ENSOARG00000007167	No	No	-	No	No
10	12045262	rs160490521	C	T	3_prime_UTR_variant	MODIFIER	VWA8	ENSOARG00000007167	No	No	-	No	No
10	13593527	rs401169965	C	T	intergenic_variant	MODIFIER	-	-	No	No	-	No	No
11	37231733	rs161071008	C	T	intron_variant	MODIFIER	CALCOCO2	ENSOARG00000006705	No	No	-	No	No
11	37231799	rs402873393	A	G	intron_variant	MODIFIER	CALCOCO2	ENSOARG00000006705	No	No	-	No	No
11	37970780	rs417412407	A	C	downstream_gene_variant	MODIFIER	NFE2L1	ENSOARG00000007343	No	No	-	No	No
11	38086550	rs421982007	C	T	synonymous_variant	LOW	SP2	ENSOARG00000007752	No	No	-	No	No
11	38906840	rs588628608	C	T	downstream_gene_variant	MODIFIER	MLLT6	ENSOARG00000009630	No	No	Down	No	No
11	39656875	rs426528221	C	T	synonymous_variant	LOW	ERBB2	ENSOARG00000011865	No	No	-	No	No
11	39664443	rs161078295	C	T	synonymous_variant	LOW	ERBB2	ENSOARG00000011865	No	No	-	No	No
11	39910923	rs405953409	G	C	downstream_gene_variant	MODIFIER	CSF3	ENSOARG00000012606	No	No	-	No	No
11	41488692	rs421352380	A	G	splice_region_variant&intron_variant	LOW	P3H4	ENSOARG00000017538	No	No	-	No	No
11	41805274	rs401993669	A	C	downstream_gene_variant	MODIFIER	STAT5B	ENSOARG00000018964	No	No	-	No	No
11	41806095	rs162136918	T	G	downstream_gene_variant	MODIFIER	STAT5B	ENSOARG00000018964	No	No	-	No	No
11	41806452	rs416778955	C	T	downstream_gene_variant	MODIFIER	STAT5B	ENSOARG00000018964	No	No	-	No	No
11	41806535	rs406376309	C	T	downstream_gene_variant	MODIFIER	STAT5B	ENSOARG00000018964	No	No	-	No	No
11	41806631	rs162136920	C	T	downstream_gene_variant	MODIFIER	STAT5B	ENSOARG00000018964	No	No	-	No	No
11	41821877	rs1086749615	C	T	synonymous_variant	LOW	STAT5B	ENSOARG00000018964	No	No	-	No	No
11	42374814	rs1086574384	C	G	intron_variant	MODIFIER	-	ENSOARG00000004027	No	No	-	No	No
11	42374854	rs424456549	T	C	intron_variant	MODIFIER	-	ENSOARG00000004027	No	No	-	No	No
11	42374855	rs403137437	G	C	intron_variant	MODIFIER	-	ENSOARG00000004027	No	No	-	No	No
11	42490142	rs408981961	G	C	downstream_gene_variant	MODIFIER	RUNDC1	ENSOARG00000004316	No	No	-	No	No
11	44337215	rs604631373	C	T	downstream_gene_variant	MODIFIER	MAP3K14	ENSOARG00000010396	No	No	-	No	No
11	44337421	rs606124006	T	C	downstream_gene_variant	MODIFIER	MAP3K14	ENSOARG00000010396	No	No	-	No	No
11	44467001	rs417785819	A	G	downstream_gene_variant	MODIFIER	-	ENSOARG00000010472	No	No	-	No	No
11	47642342	rs1087236032	A	G	missense_variant	MODERATE	-	ENSOARG00000014212	No	No	-	No	No
11	47687379	rs162140200	T	C	downstream_gene_variant	MODIFIER	ERN1	ENSOARG00000014398	No	No	-	No	No
11	47943810	rs415232814	A	G	intron_variant	MODIFIER	PECAM1	ENSOARG00000014779	No	No	-	No	No
11	48008715	rs404873352	G	A	synonymous_variant	LOW	PECAM1	ENSOARG00000014779	No	No	-	No	No
11	48078458	rs193637502	T	C	synonymous_variant	LOW	POLG2	ENSOARG00000014976	No	No	-	No	No
11	48337219	rs1090985540	G	A	3_prime_UTR_variant	MODIFIER	KPNA2	ENSOARG00000015347	No	No	-	No	No
11	48565847	rs404650734	T	C	downstream_gene_variant	MODIFIER	NOL11	ENSOARG00000015771	No	No	-	No	No
11	48565875	rs427272211	T	C	synonymous_variant	LOW	NOL11	ENSOARG00000015771	No	No	-	No	No
11	48566338	rs401989903	A	T	synonymous_variant	LOW	NOL11	ENSOARG00000015771	No	No	-	No	No
11	49395674	rs161100854	T	C	downstream_gene_variant	MODIFIER	-	ENSOARG00000016357	No	No	-	No	No
11	49518558	rs399365816	G	A	upstream_gene_variant	MODIFIER	HEXD	ENSOARG00000016564	No	No	-	No	No
11	49518638	rs161101663	C	G	upstream_gene_variant	MODIFIER	HEXD	ENSOARG00000016564	No	No	-	No	No
11	49793575	rs1094076999	G	A	intron_variant	MODIFIER	CSNK1D	ENSOARG00000016829	No	No	-	No	No
11	49985801	rs408336236	C	A	upstream_gene_variant	MODIFIER	GPS1	ENSOARG00000017353	No	No	-	No	No
11	50020796	rs599852643	A	G	synonymous_variant	LOW	-	ENSOARG00000017409	No	No	-	No	No
11	50021781	rs1093507736	C	T	3_prime_UTR_variant	MODIFIER	-	ENSOARG00000017409	No	No	-	No	No
11	50022021	rs1093607572	C	T	3_prime_UTR_variant	MODIFIER	-	ENSOARG00000017409	No	No	-	No	No
11	50022076	rs1086723772	C	T	3_prime_UTR_variant	MODIFIER	-	ENSOARG00000017409	No	No	-	No	No
11	50187961	rs593701101	C	A	upstream_gene_variant	MODIFIER	ARHGDIA	ENSOARG00000017985	No	No	-	No	No
11	50390067	rs161105481	C	G	missense_variant	MODERATE	FAAP100	ENSOARG00000018448	No	No	-	No	No
11	50395542	rs423335155	T	G	downstream_gene_variant	MODIFIER	FAAP100	ENSOARG00000018448	No	No	-	No	No
11	50675627	rs402762459	C	A	synonymous_variant	LOW	CEP131	ENSOARG00000000080	No	No	-	No	No
11	50830993	rs161107083	G	A	synonymous_variant	LOW	RPTOR	ENSOARG00000000488	No	No	-	No	No
11	52537836	rs605126687	C	T	synonymous_variant	LOW	-	ENSOARG00000003393	No	No	-	No	No
11	52545149	rs588332995	G	A	downstream_gene_variant	MODIFIER	-	ENSOARG00000003393	No	No	-	No	No
11	52545390	rs422362707	A	G	downstream_gene_variant	MODIFIER	-	ENSOARG00000003393	No	No	-	No	No
11	52616555	rs161110250	C	T	synonymous_variant	LOW	CYTH1	ENSOARG00000003538	No	No	-	No	No
11	52631749	rs162143482	C	T	downstream_gene_variant	MODIFIER	CYTH1	ENSOARG00000003538	No	No	-	No	No
11	53036847	rs602394382	G	T	downstream_gene_variant	MODIFIER	TMC6	ENSOARG00000005949	No	No	-	No	No
11	53579930	rs409019179	A	T	synonymous_variant	LOW	SEPT9	ENSOARG00000006205	No	No	-	No	No
11	54278944	rs161113481	T	C	downstream_gene_variant	MODIFIER	RHBDF2	ENSOARG00000006979	No	No	-	No	No
11	54728213	rs161115078	G	A	downstream_gene_variant	MODIFIER	FBF1	ENSOARG00000008713	No	No	-	No	No
11	55635759	rs1091472413	G	A	downstream_gene_variant	MODIFIER	NAT9	ENSOARG00000012163	No	No	-	No	No
11	57012189	rs161119853	G	A	synonymous_variant	LOW	-	ENSOARG00000013699	No	No	-	No	No
11	60368526	rs162145988	C	T	missense_variant	MODERATE	ABCA6	ENSOARG00000014385	No	No	-	No	No
11	60595835	rs404486486	C	T	3_prime_UTR_variant	MODIFIER	FAM20A	ENSOARG00000014970	No	No	-	No	No
11	60599860	rs162146145	C	T	downstream_gene_variant	MODIFIER	FAM20A	ENSOARG00000014970	No	No	-	No	No
11	60615959	rs161121455	G	A	synonymous_variant	LOW	PRKAR1A	ENSOARG00000015024	No	No	-	No	No
11	61824501	rs162146356	C	T	synonymous_variant	LOW	PRKCA	ENSOARG00000015686	No	No	-	No	No
11	61839824	rs423555906	T	C	downstream_gene_variant	MODIFIER	PRKCA	ENSOARG00000015686	No	No	-	No	No
11	61840243	rs402792688	G	A	intergenic_variant	MODIFIER	-	-	No	No	-	No	No
11	62022124	rs161122291	A	G	synonymous_variant	LOW	HELZ	ENSOARG00000015884	No	No	-	No	No
11	62022289	rs161122296	G	A	synonymous_variant	LOW	HELZ	ENSOARG00000015884	No	No	-	No	No
12	1440250	rs420758557	T	C	downstream_gene_variant	MODIFIER	PPP1R15B	ENSOARG00000002524	No	No	-	No	No
12	2074104	rs422595335	A	G	intron_variant	MODIFIER	NFASC	ENSOARG00000002978	No	No	-	No	No
12	2161601	rs420799069	A	G	upstream_gene_variant	MODIFIER	-	ENSOARG00000004965	No	No	-	No	No
12	2896971	rs404413851	C	G	intron_variant	MODIFIER	PM20D1	ENSOARG00000004644	No	No	Down	No	No
12	3548446	rs416166471	T	G	downstream_gene_variant	MODIFIER	IKBKE	ENSOARG00000005570	No	No	-	No	No
12	3635330	rs405132300	C	T	intron_variant	MODIFIER	EIF2D	ENSOARG00000005917	No	No	-	No	No
12	3784516	rs418705158	C	T	downstream_gene_variant	MODIFIER	MAPKAPK2	ENSOARG00000006187	No	No	-	No	No
12	12130779	rs1087146104	A	G	upstream_gene_variant	MODIFIER	-	ENSOARG00000010018	No	No	-	No	No
12	17186698	rs416910089	G	T	intron_variant	MODIFIER	USH2A	ENSOARG00000010714	No	No	-	No	No
12	22314016	rs425900894	T	G	downstream_gene_variant	MODIFIER	C1orf115	ENSOARG00000013070	No	No	Down	No	No
12	24324789	rs422162613	T	A	downstream_gene_variant	MODIFIER	BROX	ENSOARG00000013978	No	No	-	No	No
12	24324879	rs160760539	C	T	downstream_gene_variant	MODIFIER	BROX	ENSOARG00000013978	No	No	-	No	No
12	24325064	rs160760542	A	C	downstream_gene_variant	MODIFIER	BROX	ENSOARG00000013978	No	No	-	No	No
12	24325478	rs413724343	A	G	downstream_gene_variant	MODIFIER	BROX	ENSOARG00000013978	No	No	-	No	No
12	24326069	rs407918526	T	C	downstream_gene_variant	MODIFIER	BROX	ENSOARG00000013978	No	No	-	No	No
12	24326398	rs162057642	A	G	downstream_gene_variant	MODIFIER	BROX	ENSOARG00000013978	No	No	-	No	No
12	25241401	rs406384892	T	C	3_prime_UTR_variant	MODIFIER	CAPN2	ENSOARG00000015097	No	No	-	No	No
12	26596852	rs162058169	T	C	intron_variant	MODIFIER	-	ENSOARG00000016755	No	No	-	No	No
12	28920105	rs410081425	C	T	intron_variant	MODIFIER	CNST	ENSOARG00000003967	No	No	-	No	No
12	28920110	rs421475332	C	T	intron_variant	MODIFIER	CNST	ENSOARG00000003967	No	No	-	No	No
12	28920141	rs399989640	C	T	intron_variant	MODIFIER	CNST	ENSOARG00000003967	No	No	-	No	No
12	30575438	rs428015929	T	C	synonymous_variant	LOW	HNRNPU	ENSOARG00000004985	No	No	-	No	No
12	30588944	rs422922069	T	G	downstream_gene_variant	MODIFIER	COX20	ENSOARG00000005146	No	No	-	No	No
12	30589659	rs160768232	C	T	intron_variant	MODIFIER	COX20	ENSOARG00000005146	No	No	-	No	No
12	30589762	rs160768234	T	C	splice_region_variant&intron_variant	LOW	COX20	ENSOARG00000005146	No	No	-	No	No
12	30589826	rs429618832	G	C	intron_variant	MODIFIER	COX20	ENSOARG00000005146	No	No	-	No	No
12	30590189	rs398927726	C	T	intron_variant	MODIFIER	COX20	ENSOARG00000005146	No	No	-	No	No
12	30590299	rs160768243	A	C	intron_variant	MODIFIER	COX20	ENSOARG00000005146	No	No	-	No	No
12	30590318	rs411421033	A	G	intron_variant	MODIFIER	COX20	ENSOARG00000005146	No	No	-	No	No
12	30590359	rs422833527	A	G	intron_variant	MODIFIER	COX20	ENSOARG00000005146	No	No	-	No	No
12	31786643	rs160768791	T	C	downstream_gene_variant	MODIFIER	AKT3	ENSOARG00000006076	No	No	-	No	No
12	38067193	rs193641340	C	T	synonymous_variant	LOW	PIGC	ENSOARG00000005127	No	No	-	No	No
12	39816776	rs423424815	C	T	downstream_gene_variant	MODIFIER	MFN2	ENSOARG00000017763	No	No	-	No	No
12	39825358	rs160773938	C	T	synonymous_variant	LOW	MFN2	ENSOARG00000017763	No	No	-	No	No
12	40138248	rs162061452	C	T	downstream_gene_variant	MODIFIER	MAD2L2	ENSOARG00000000654	No	No	-	No	No
12	40140307	rs415279740	A	G	downstream_gene_variant	MODIFIER	MAD2L2	ENSOARG00000000654	No	No	-	No	No
12	41923698	rs605728475	C	T	downstream_gene_variant	MODIFIER	CLSTN1	ENSOARG00000007130	No	No	-	No	No
12	42685663	rs160782343	C	T	synonymous_variant	LOW	ENO1	ENSOARG00000009538	No	No	-	No	No
12	42693987	rs160782441	C	T	synonymous_variant	LOW	ENO1	ENSOARG00000009538	No	No	-	No	No
12	44875569	rs160429670	C	T	synonymous_variant	LOW	DNAJC11	ENSOARG00000011000	No	No	-	No	No
12	45200478	rs417077278	G	C	intron_variant	MODIFIER	GPR153	ENSOARG00000012693	No	No	-	No	No
12	49181842	rs160792402	A	G	synonymous_variant	LOW	VWA1	ENSOARG00000003435	No	No	-	No	No
12	49201489	rs591818017	G	C	upstream_gene_variant	MODIFIER	MRPL20	ENSOARG00000003529	No	No	-	No	No
12	49217216	rs415152808	G	A	downstream_gene_variant	MODIFIER	CCNL2	ENSOARG00000003648	No	No	-	No	No
12	49260846	rs1087864364	A	C	synonymous_variant	LOW	DVL1	ENSOARG00000004051	No	No	-	No	No
12	49260853	rs1094564172	G	T	missense_variant	MODERATE	DVL1	ENSOARG00000004051	No	No	-	No	No
12	49282569	rs160793117	T	C	synonymous_variant	LOW	INTS11	ENSOARG00000004725	No	No	-	No	No
12	49283836	rs160793141	A	G	downstream_gene_variant	MODIFIER	INTS11	ENSOARG00000004725	No	No	-	No	No
12	49538054	rs430247304	G	A	upstream_gene_variant	MODIFIER	-	ENSOARG00000007039	No	No	-	No	No
12	49552034	rs417562532	G	T	downstream_gene_variant	MODIFIER	-	ENSOARG00000007304	No	No	-	No	No
12	60164149	rs403057912	C	T	intergenic_variant	MODIFIER	-	-	No	No	-	No	No
12	60164526	rs414711929	C	T	downstream_gene_variant	MODIFIER	STX6	ENSOARG00000018458	No	No	-	No	No
12	61575714	rs160804730	G	A	synonymous_variant	LOW	GLUL	ENSOARG00000018757	No	No	-	No	No
12	63931474	rs162301072	C	A	missense_variant	MODERATE	FAM129A	ENSOARG00000003263	No	No	-	No	No
12	64216566	rs160809360	T	C	missense_variant	MODERATE	TRMT1L	ENSOARG00000003786	No	No	-	No	No
12	65496948	rs160810574	C	T	synonymous_variant	LOW	TPR	ENSOARG00000006631	No	No	-	No	No
12	73470748	rs418420585	G	A	downstream_gene_variant	MODIFIER	PLXNA2	ENSOARG00000013487	No	No	-	No	No
12	75298133	rs593420426	G	A	downstream_gene_variant	MODIFIER	NEK7	ENSOARG00000015482	No	No	-	No	No
12	75298457	rs401883289	T	G	downstream_gene_variant	MODIFIER	NEK7	ENSOARG00000015482	No	No	-	No	No
12	75299494	rs591409404	C	T	downstream_gene_variant	MODIFIER	NEK7	ENSOARG00000015482	No	No	-	No	No
12	75299527	rs597252674	A	G	downstream_gene_variant	MODIFIER	NEK7	ENSOARG00000015482	No	No	-	No	No
12	75299631	rs160818883	G	A	downstream_gene_variant	MODIFIER	NEK7	ENSOARG00000015482	No	No	-	No	No
12	75299810	rs599156011	G	C	downstream_gene_variant	MODIFIER	NEK7	ENSOARG00000015482	No	No	-	No	No
12	75300240	rs426857235	A	T	downstream_gene_variant	MODIFIER	NEK7	ENSOARG00000015482	No	No	-	No	No
12	75300263	rs405298932	T	C	downstream_gene_variant	MODIFIER	NEK7	ENSOARG00000015482	No	No	-	No	No
12	75300322	rs162301095	A	G	downstream_gene_variant	MODIFIER	NEK7	ENSOARG00000015482	No	No	-	No	No
12	77448283	rs420174880	C	G	intergenic_variant	MODIFIER	-	-	No	No	-	No	No
12	77982322	rs401780445	G	T	downstream_gene_variant	MODIFIER	ADIPOR1	ENSOARG00000018166	No	No	-	No	No
12	78402066	rs425205479	C	A	missense_variant	MODERATE	UBE2T	ENSOARG00000018545	No	No	-	No	No
13	1970948	rs160535666	C	T	3_prime_UTR_variant	MODIFIER	PLCB4	ENSOARG00000009536	No	No	-	No	No
13	1971021	rs160535668	G	A	3_prime_UTR_variant	MODIFIER	PLCB4	ENSOARG00000009536	No	No	-	No	No
13	2679057	rs419076120	C	T	intergenic_variant	MODIFIER	-	-	No	No	-	No	No
13	2679331	rs411675849	T	C	intergenic_variant	MODIFIER	-	-	No	No	-	No	No
13	2697285	rs427681496	A	G	intergenic_variant	MODIFIER	-	-	No	No	-	No	No
13	2697296	rs408272903	G	C	intergenic_variant	MODIFIER	-	-	No	No	-	No	No
13	2697297	rs421585952	T	C	intergenic_variant	MODIFIER	-	-	No	No	-	No	No
13	10402340	rs604726985	C	T	synonymous_variant	LOW	FBH1	ENSOARG00000012605	No	No	-	No	No
13	10403224	rs160541962	G	A	synonymous_variant	LOW	FBH1	ENSOARG00000012605	No	No	-	No	No
13	10419264	rs160541875	G	A	synonymous_variant	LOW	FBH1	ENSOARG00000012605	No	No	-	No	No
13	10583938	rs161999492	A	C	downstream_gene_variant	MODIFIER	RBM17	ENSOARG00000012975	No	No	-	No	No
13	10583949	rs588830364	G	A	downstream_gene_variant	MODIFIER	RBM17	ENSOARG00000012975	No	No	-	No	No
13	10583992	rs418040453	T	C	downstream_gene_variant	MODIFIER	RBM17	ENSOARG00000012975	No	No	-	No	No
13	11664197	rs1090779072	G	A	synonymous_variant	LOW	-	ENSOARG00000004401	No	No	-	No	No
13	11780502	rs160541075	C	T	synonymous_variant	LOW	ITIH5	ENSOARG00000013535	No	No	-	No	No
13	11877807	rs160540940	A	G	synonymous_variant	LOW	KIN	ENSOARG00000013813	No	No	-	No	No
13	11903109	rs407953447	G	C	intergenic_variant	MODIFIER	-	-	No	No	-	No	No
13	11907644	rs1085794046	C	T	intergenic_variant	MODIFIER	-	-	No	No	-	No	No
13	12001713	rs160540561	C	T	synonymous_variant	LOW	TAF3	ENSOARG00000013922	No	No	Up	No	No
13	15531823	rs401614452	T	C	downstream_gene_variant	MODIFIER	ECHDC3	ENSOARG00000014323	No	No	-	No	No
13	15533919	rs401176543	T	C	downstream_gene_variant	MODIFIER	ECHDC3	ENSOARG00000014323	No	No	-	No	No
13	15533947	rs412327167	C	T	downstream_gene_variant	MODIFIER	ECHDC3	ENSOARG00000014323	No	No	-	No	No
13	16908119	rs420757806	G	A	synonymous_variant	LOW	ABI1	ENSOARG00000016059	No	No	-	No	No
13	16912849	rs593684872	T	C	synonymous_variant	LOW	ABI1	ENSOARG00000016059	No	No	-	No	No
13	18798408	rs423895820	G	A	downstream_gene_variant	MODIFIER	NRP1	ENSOARG00000017485	No	No	-	No	No
13	18799241	rs414821475	A	G	downstream_gene_variant	MODIFIER	NRP1	ENSOARG00000017485	No	No	-	No	No
13	18799283	rs427427927	G	A	downstream_gene_variant	MODIFIER	NRP1	ENSOARG00000017485	No	No	-	No	No
13	18799562	rs410106467	A	G	downstream_gene_variant	MODIFIER	NRP1	ENSOARG00000017485	No	No	-	No	No
13	26861129	rs160551034	T	C	synonymous_variant	LOW	OPTN	ENSOARG00000005206	No	No	-	No	No
13	26893871	rs160551135	G	A	synonymous_variant	LOW	OPTN	ENSOARG00000005206	No	No	-	No	No
13	27029002	rs160551501	C	T	3_prime_UTR_variant	MODIFIER	SEPHS1	ENSOARG00000005898	No	No	-	No	No
13	27363831	rs193639910	A	G	downstream_gene_variant	MODIFIER	-	ENSOARG00000006243	No	No	-	No	No
13	30751166	rs162003058	G	A	intron_variant	MODIFIER	VIM	ENSOARG00000011328	No	No	-	No	No
13	30754399	rs400799069	G	A	intron_variant	MODIFIER	VIM	ENSOARG00000011328	No	No	-	No	No
13	31446563	rs589489569	A	G	3_prime_UTR_variant	MODIFIER	MRC1	ENSOARG00000012176	No	No	-	No	No
13	34112510	rs160561005	C	T	synonymous_variant	LOW	JCAD	ENSOARG00000014717	No	No	-	No	No
13	34118008	rs605515207	C	T	missense_variant	MODERATE	JCAD	ENSOARG00000014717	No	No	-	No	No
13	34118520	rs400584696	T	C	missense_variant	MODERATE	JCAD	ENSOARG00000014717	No	No	-	No	No
13	34118564	rs409697555	C	A	synonymous_variant	LOW	JCAD	ENSOARG00000014717	No	No	-	No	No
13	37377961	rs605105246	G	A	downstream_gene_variant	MODIFIER	MGME1	ENSOARG00000018167	No	No	-	No	No
13	37596429	rs406742350	A	G	missense_variant	MODERATE	-	ENSOARG00000018436	No	No	-	No	No
13	37596433	rs419485923	G	A	synonymous_variant	LOW	-	ENSOARG00000018436	No	No	-	No	No
13	37596437	rs400168803	A	C	missense_variant	MODERATE	-	ENSOARG00000018436	No	No	-	No	No
13	38438095	rs1089993723	A	T	downstream_gene_variant	MODIFIER	SLC24A3	ENSOARG00000001399	No	No	Down	No	No
13	41142678	rs590657423	G	A	downstream_gene_variant	MODIFIER	GZF1	ENSOARG00000005257	No	No	-	No	No
13	41143007	rs411157060	G	A	downstream_gene_variant	MODIFIER	GZF1	ENSOARG00000005257	No	No	-	No	No
13	41707820	rs403765246	T	C	3_prime_UTR_variant	MODIFIER	CST7	ENSOARG00000006327	No	No	-	No	No
13	41709464	rs429784769	G	A	3_prime_UTR_variant	MODIFIER	CST7	ENSOARG00000006327	No	No	-	No	No
13	42477863	rs403338393	G	C	missense_variant	MODERATE	-	ENSOARG00000010028	No	No	-	No	No
13	43761735	rs414850823	A	G	downstream_gene_variant	MODIFIER	KLF6	ENSOARG00000012925	No	No	-	No	No
13	54261246	rs430282380	C	T	downstream_gene_variant	MODIFIER	OSBPL2	ENSOARG00000014245	No	No	-	No	No
13	58026631	rs594262930	C	T	intergenic_variant	MODIFIER	-	-	No	No	-	No	No
13	58075685	rs162013550	C	T	intron_variant	MODIFIER	RAE1	ENSOARG00000017959	No	No	-	No	No
13	58076145	rs596455092	C	T	intron_variant	MODIFIER	RAE1	ENSOARG00000017959	No	No	-	No	No
13	58076260	rs409300974	G	A	intron_variant	MODIFIER	RAE1	ENSOARG00000017959	No	No	-	No	No
13	59858517	rs159906356	T	G	downstream_gene_variant	MODIFIER	-	ENSOARG00000019053	No	No	-	No	No
13	60692010	rs160599215	C	T	missense_variant	MODERATE	FOXS1	ENSOARG00000001757	No	No	-	No	No
13	60913384	rs427736792	T	G	synonymous_variant	LOW	HCK	ENSOARG00000002820	No	No	-	No	No
13	61410699	rs160601023	G	T	downstream_gene_variant	MODIFIER	-	ENSOARG00000004020	No	No	-	No	No
13	64351645	rs160608260	T	C	splice_region_variant&intron_variant	LOW	ERGIC3	ENSOARG00000013439	No	No	-	No	No
13	65263936	rs407914635	T	C	downstream_gene_variant	MODIFIER	TGIF2	ENSOARG00000015887	No	No	-	No	No
13	65279570	rs422317426	C	T	downstream_gene_variant	MODIFIER	TGIF2-RAB5IF	ENSOARG00000015921	No	No	-	No	No
13	65279634	rs160611243	A	G	downstream_gene_variant	MODIFIER	TGIF2-RAB5IF	ENSOARG00000015921	No	No	-	No	No
13	65279854	rs160611245	A	C	downstream_gene_variant	MODIFIER	TGIF2-RAB5IF	ENSOARG00000015921	No	No	-	No	No
13	65725768	rs160612178	T	C	missense_variant	MODERATE	RPN2	ENSOARG00000017801	No	No	-	No	No
13	65735809	rs421742308	T	C	synonymous_variant	LOW	RPN2	ENSOARG00000017801	No	No	-	No	No
13	65754100	rs162300583	C	T	synonymous_variant	LOW	RPN2	ENSOARG00000017801	No	No	-	No	No
13	66029946	rs590880804	G	A	downstream_gene_variant	MODIFIER	BLCAP	ENSOARG00000005426	No	No	-	No	No
13	66454582	rs428477083	A	G	downstream_gene_variant	MODIFIER	TTI1	ENSOARG00000018399	No	No	-	No	No
13	69425238	rs401962888	C	T	intergenic_variant	MODIFIER	-	-	No	No	-	No	No
13	69425309	rs411238459	C	T	intergenic_variant	MODIFIER	-	-	No	No	-	No	No
13	69425393	rs403315284	T	C	downstream_gene_variant	MODIFIER	-	ENSOARG00000002038	No	No	-	No	No
13	69427997	rs410220898	C	T	downstream_gene_variant	MODIFIER	-	ENSOARG00000002038	No	No	-	No	No
13	69430713	rs410171922	C	T	non_coding_transcript_exon_variant	MODIFIER	-	ENSOARG00000002038	No	No	-	No	No
13	70282855	rs423006075	G	A	synonymous_variant	LOW	-	ENSOARG00000002824	No	No	-	No	No
13	70283839	rs402542055	G	A	synonymous_variant	LOW	-	ENSOARG00000002824	No	No	-	No	No
13	70283848	rs160617129	T	C	synonymous_variant	LOW	-	ENSOARG00000002824	No	No	-	No	No
13	70301326	rs420585004	G	A	synonymous_variant	LOW	-	ENSOARG00000002824	No	No	-	No	No
13	72244834	rs398204795	C	T	intergenic_variant	MODIFIER	-	-	No	No	-	No	No
13	72244874	rs424460581	G	A	intergenic_variant	MODIFIER	-	-	No	No	-	No	No
13	72588836	rs403954672	G	A	missense_variant	MODERATE	PKIG	ENSOARG00000004128	No	No	-	No	No
13	72593719	rs422930584	G	A	downstream_gene_variant	MODIFIER	PKIG	ENSOARG00000004128	No	No	-	No	No
13	72593763	rs403699383	G	A	downstream_gene_variant	MODIFIER	PKIG	ENSOARG00000004128	No	No	-	No	No
13	72603173	rs416552764	G	A	synonymous_variant	LOW	ADA	ENSOARG00000004166	No	No	-	No	No
13	72689687	rs425051148	C	T	downstream_gene_variant	MODIFIER	CCN5	ENSOARG00000004293	No	No	-	No	No
13	72689709	rs405411491	G	A	downstream_gene_variant	MODIFIER	CCN5	ENSOARG00000004293	No	No	-	No	No
13	72689747	rs423572737	G	A	downstream_gene_variant	MODIFIER	CCN5	ENSOARG00000004293	No	No	-	No	No
13	72690058	rs416302733	G	A	downstream_gene_variant	MODIFIER	CCN5	ENSOARG00000004293	No	No	-	No	No
13	74632471	rs605564134	C	T	upstream_gene_variant	MODIFIER	SLC35C2	ENSOARG00000008685	No	No	-	No	No
13	81601035	rs414699830	G	T	synonymous_variant	LOW	DOK5	ENSOARG00000015274	No	No	-	No	No
14	802905	rs419450825	G	A	synonymous_variant	LOW	VAC14	ENSOARG00000004573	No	No	-	No	No
14	804492	rs430629272	C	T	synonymous_variant	LOW	VAC14	ENSOARG00000004573	No	No	-	No	No
14	804522	rs408600381	T	C	synonymous_variant	LOW	VAC14	ENSOARG00000004573	No	No	-	No	No
14	876661	rs415367109	C	G	downstream_gene_variant	MODIFIER	VAC14	ENSOARG00000004573	No	No	-	No	No
14	885674	rs429561847	G	A	synonymous_variant	LOW	-	ENSOARG00000004715	No	No	-	No	No
14	898109	rs422068257	T	C	3_prime_UTR_variant	MODIFIER	IL34	ENSOARG00000004764	No	No	-	No	No
14	1028303	rs160890201	C	T	synonymous_variant	LOW	COG4	ENSOARG00000004938	No	No	-	No	No
14	1029803	rs160890213	T	C	intron_variant	MODIFIER	COG4	ENSOARG00000004938	No	No	-	No	No
14	1030448	rs162301292	T	C	synonymous_variant	LOW	COG4	ENSOARG00000004938	No	No	-	No	No
14	1183972	rs193642089	G	A	synonymous_variant	LOW	AARS	ENSOARG00000005286	No	No	-	No	No
14	1314910	rs428824812	A	G	upstream_gene_variant	MODIFIER	-	ENSOARG00000005635	No	No	-	No	No
14	3788848	rs410431716	T	C	upstream_gene_variant	MODIFIER	MON1B	ENSOARG00000007309	No	No	-	No	No
14	4361028	rs160895415	G	C	synonymous_variant	LOW	-	ENSOARG00000007693	No	No	-	No	No
14	33607267	rs413527045	G	C	downstream_gene_variant	MODIFIER	TK2	ENSOARG00000001918	No	No	-	No	No
14	34182870	rs1092275114	C	T	downstream_gene_variant	MODIFIER	E2F4	ENSOARG00000002803	No	No	-	No	No
14	34551040	rs400780947	A	T	stop_gained	HIGH	ACD	ENSOARG00000003098	No	No	-	No	No
14	34563373	rs160928643	G	A	downstream_gene_variant	MODIFIER	C16orf86	ENSOARG00000003128	No	No	-	No	No
14	34573764	rs428920397	G	A	5_prime_UTR_variant	MODIFIER	GFOD2	ENSOARG00000003135	No	No	-	No	No
14	34758307	rs429895518	C	T	intron_variant	MODIFIER	PSMB10	ENSOARG00000003243	No	No	Up	No	No
14	34950024	rs428121388	G	A	3_prime_UTR_variant	MODIFIER	NFATC3	ENSOARG00000003342	No	No	-	No	No
14	35709083	rs160931986	T	C	intron_variant	MODIFIER	UTP4	ENSOARG00000003503	No	No	-	No	No
14	39530079	rs415623232	C	T	downstream_gene_variant	MODIFIER	POP4	ENSOARG00000004041	No	No	-	No	No
14	39582271	rs160936294	G	C	intergenic_variant	MODIFIER	-	-	No	No	-	No	No
14	39585857	rs401067178	T	C	intergenic_variant	MODIFIER	-	-	No	No	-	No	No
14	42394805	rs429470133	G	A	synonymous_variant	LOW	ANKRD27	ENSOARG00000004199	No	No	-	No	No
14	42470236	rs422555903	A	G	missense_variant	MODERATE	NUDT19	ENSOARG00000004211	No	No	-	No	No
14	42470243	rs399031688	A	G	missense_variant	MODERATE	NUDT19	ENSOARG00000004211	No	No	-	No	No
14	42470392	rs424761592	A	G	missense_variant	MODERATE	NUDT19	ENSOARG00000004211	No	No	-	No	No
14	42471533	rs409055699	T	C	downstream_gene_variant	MODIFIER	NUDT19	ENSOARG00000004211	No	No	-	No	No
14	42472872	rs409025542	C	T	downstream_gene_variant	MODIFIER	NUDT19	ENSOARG00000004211	No	No	-	No	No
14	42614678	rs408285045	T	A	missense_variant	MODERATE	CEP89	ENSOARG00000004306	No	No	-	No	No
14	42692986	rs403872830	G	A	upstream_gene_variant	MODIFIER	CEP89	ENSOARG00000004306	No	No	-	No	No
14	42694779	rs160938250	A	C	upstream_gene_variant	MODIFIER	CEP89	ENSOARG00000004306	No	No	-	No	No
14	42828399	rs426514368	G	A	synonymous_variant	LOW	GPATCH1	ENSOARG00000004365	No	No	-	No	No
14	43097093	rs160938567	C	T	synonymous_variant	LOW	CEBPG	ENSOARG00000011183	No	No	-	No	No
14	43219152	rs417557956	G	A	synonymous_variant	LOW	PEPD	ENSOARG00000004434	No	No	Down	No	No
14	43954560	rs406654950	C	T	downstream_gene_variant	MODIFIER	LSM14A	ENSOARG00000004475	No	No	-	No	No
14	44159150	rs160940747	T	A	downstream_gene_variant	MODIFIER	UBA2	ENSOARG00000004533	No	No	-	No	No
14	44859096	rs408689207	C	T	synonymous_variant	LOW	GRAMD1A	ENSOARG00000004660	No	No	-	No	No
14	44861355	rs160942096	G	A	missense_variant	MODERATE	GRAMD1A	ENSOARG00000004660	No	No	-	No	No
14	44865923	rs596461109	G	A	synonymous_variant	LOW	GRAMD1A	ENSOARG00000004660	No	No	-	No	No
14	44868151	rs160942223	C	T	downstream_gene_variant	MODIFIER	GRAMD1A	ENSOARG00000004660	No	No	-	No	No
14	44868179	rs160942226	C	T	downstream_gene_variant	MODIFIER	GRAMD1A	ENSOARG00000004660	No	No	-	No	No
14	44958492	rs598898763	G	T	downstream_gene_variant	MODIFIER	-	ENSOARG00000004696	No	No	-	No	No
14	44958549	rs604797651	G	A	downstream_gene_variant	MODIFIER	-	ENSOARG00000004696	No	No	-	No	No
14	45757110	rs160945102	A	G	synonymous_variant	LOW	LRFN3	ENSOARG00000005176	No	No	-	No	No
14	45788900	rs1091371139	T	A	upstream_gene_variant	MODIFIER	-	ENSOARG00000011284	No	No	-	No	No
14	45788917	rs587828257	C	T	upstream_gene_variant	MODIFIER	-	ENSOARG00000011284	No	No	-	No	No
14	45895783	rs160945698	G	C	downstream_gene_variant	MODIFIER	OVOL3	ENSOARG00000005260	No	No	-	No	No
14	45928285	rs1086352203	G	A	downstream_gene_variant	MODIFIER	CAPNS1	ENSOARG00000005281	No	No	-	No	No
14	46664758	rs1093651649	G	A	intron_variant	MODIFIER	-	ENSOARG00000005420	No	No	-	No	No
14	46664844	rs1088670112	G	A	intron_variant	MODIFIER	-	ENSOARG00000005420	No	No	-	No	No
14	46665295	rs1085803177	C	G	intron_variant	MODIFIER	-	ENSOARG00000005420	No	No	-	No	No
14	47403935	rs162301448	C	T	downstream_gene_variant	MODIFIER	FAM98C	ENSOARG00000005634	No	No	-	No	No
14	47807557	rs404353731	G	A	intron_variant	MODIFIER	NFKBIB	ENSOARG00000005899	No	No	-	No	No
14	47812332	rs402836281	C	T	downstream_gene_variant	MODIFIER	NFKBIB	ENSOARG00000005899	No	No	-	No	No
14	47813028	rs401162662	C	A	upstream_gene_variant	MODIFIER	CCER2	ENSOARG00000005905	No	No	-	No	No
14	47825532	rs1092537193	A	G	upstream_gene_variant	MODIFIER	-	ENSOARG00000005918	No	No	-	No	No
14	48252079	rs424770658	T	G	downstream_gene_variant	MODIFIER	SAMD4B	ENSOARG00000006042	No	No	-	No	No
14	48333669	rs401421736	T	C	downstream_gene_variant	MODIFIER	TIMM50	ENSOARG00000006227	No	No	-	No	No
14	48755747	rs405801997	C	T	downstream_gene_variant	MODIFIER	MAP3K10	ENSOARG00000006462	No	No	-	No	No
14	50033468	rs193642529	A	T	downstream_gene_variant	MODIFIER	PAFAH1B3	ENSOARG00000007926	No	No	-	No	No
14	50034307	rs402823432	C	T	downstream_gene_variant	MODIFIER	PAFAH1B3	ENSOARG00000007926	No	No	-	No	No
14	50222318	rs605172777	C	T	synonymous_variant	LOW	ZNF574	ENSOARG00000008200	No	No	-	No	No
14	50222624	rs413169500	C	T	synonymous_variant	LOW	ZNF574	ENSOARG00000008200	No	No	-	No	No
14	50222648	rs424314952	T	C	synonymous_variant	LOW	ZNF574	ENSOARG00000008200	No	No	-	No	No
14	50223005	rs415522325	G	A	synonymous_variant	LOW	ZNF574	ENSOARG00000008200	No	No	-	No	No
14	50325847	rs160961014	G	A	intron_variant	MODIFIER	RABAC1	ENSOARG00000008293	No	No	-	No	No
14	50722635	rs410868832	A	G	3_prime_UTR_variant	MODIFIER	PHLDB3	ENSOARG00000008614	No	No	-	No	No
14	50779001	rs424286783	T	A	downstream_gene_variant	MODIFIER	-	ENSOARG00000008686	No	No	-	No	No
14	50942601	rs424308826	T	G	synonymous_variant	LOW	PLAUR	ENSOARG00000008867	No	No	-	No	No
14	50952473	rs405057423	A	G	missense_variant	MODERATE	PLAUR	ENSOARG00000008867	No	No	-	No	No
14	51009166	rs425367531	G	A	downstream_gene_variant	MODIFIER	-	ENSOARG00000008883	No	No	-	No	No
14	51711215	rs428682498	G	A	downstream_gene_variant	MODIFIER	APOE	ENSOARG00000009438	No	No	-	No	No
14	51827036	rs423099574	G	A	upstream_gene_variant	MODIFIER	ZNF296	ENSOARG00000009625	No	No	-	No	No
14	52092443	rs421282539	C	T	missense_variant	MODERATE	CD3EAP	ENSOARG00000009943	No	No	-	No	No
14	52092756	rs401012422	G	A	downstream_gene_variant	MODIFIER	CD3EAP	ENSOARG00000009943	No	No	-	No	No
14	52093590	rs430215087	G	A	downstream_gene_variant	MODIFIER	CD3EAP	ENSOARG00000009943	No	No	-	No	No
14	52149312	rs160966668	G	A	downstream_gene_variant	MODIFIER	FOSB	ENSOARG00000009983	No	No	-	No	No
14	52323373	rs594739818	G	A	downstream_gene_variant	MODIFIER	GIPR	ENSOARG00000010160	No	No	-	No	No
14	52586908	rs160968495	A	G	missense_variant	MODERATE	CCDC61	ENSOARG00000010443	No	No	-	No	No
14	52586973	rs602912859	G	A	synonymous_variant	LOW	CCDC61	ENSOARG00000010443	No	No	-	No	No
14	52653596	rs162110195	G	A	intron_variant	MODIFIER	HIF3A	ENSOARG00000010539	No	No	-	No	No
14	52654034	rs160968798	T	A	intron_variant	MODIFIER	HIF3A	ENSOARG00000010539	No	No	-	No	No
14	52654093	rs409251972	G	A	intron_variant	MODIFIER	HIF3A	ENSOARG00000010539	No	No	-	No	No
14	52654179	rs160968804	A	G	intron_variant	MODIFIER	HIF3A	ENSOARG00000010539	No	No	-	No	No
14	52654182	rs160968805	C	A	intron_variant	MODIFIER	HIF3A	ENSOARG00000010539	No	No	-	No	No
14	52686585	rs422453087	G	C	intron_variant	MODIFIER	PPP5C	ENSOARG00000010573	No	No	-	No	No
14	52686870	rs413385425	A	G	intron_variant	MODIFIER	PPP5C	ENSOARG00000010573	No	No	-	No	No
14	52688952	rs398925824	A	G	intron_variant	MODIFIER	PPP5C	ENSOARG00000010573	No	No	-	No	No
14	52689188	rs412876659	C	G	intron_variant	MODIFIER	PPP5C	ENSOARG00000010573	No	No	-	No	No
14	52689323	rs601676502	T	C	intron_variant	MODIFIER	PPP5C	ENSOARG00000010573	No	No	-	No	No
14	52689441	rs160969266	C	G	intron_variant	MODIFIER	PPP5C	ENSOARG00000010573	No	No	-	No	No
14	52817779	rs401248682	C	T	synonymous_variant	LOW	CALM3	ENSOARG00000010640	No	No	-	No	No
14	52817785	rs160969439	T	C	synonymous_variant	LOW	CALM3	ENSOARG00000010640	No	No	-	No	No
14	53129987	rs406207142	C	T	downstream_gene_variant	MODIFIER	ARHGAP35	ENSOARG00000010829	No	No	-	No	No
14	54096536	rs399986290	C	T	downstream_gene_variant	MODIFIER	EMP3	ENSOARG00000011691	No	No	-	No	No
14	54519634	rs404234699	G	T	synonymous_variant	LOW	TULP2	ENSOARG00000012374	No	No	-	No	No
14	54649559	rs592912814	C	T	intron_variant	MODIFIER	SNRNP70	ENSOARG00000012608	No	No	-	No	No
14	54652898	rs417480969	A	G	intron_variant	MODIFIER	SNRNP70	ENSOARG00000012608	No	No	-	No	No
14	54862538	rs399714059	A	G	downstream_gene_variant	MODIFIER	CD37	ENSOARG00000012851	No	No	-	No	No
14	55021119	rs597142526	C	G	intron_variant	MODIFIER	NOSIP	ENSOARG00000013215	No	No	-	No	No
14	55120769	rs403222335	G	A	downstream_gene_variant	MODIFIER	-	ENSOARG00000013381	No	No	-	No	No
14	55120772	rs418552356	G	C	downstream_gene_variant	MODIFIER	-	ENSOARG00000013381	No	No	-	No	No
14	55224427	rs419114819	G	A	downstream_gene_variant	MODIFIER	MED25	ENSOARG00000013588	No	No	-	No	No
14	55224904	rs398285976	A	G	downstream_gene_variant	MODIFIER	MED25	ENSOARG00000013588	No	No	-	No	No
14	55237412	rs402674385	G	C	intron_variant	MODIFIER	PTOV1	ENSOARG00000013644	No	No	-	No	No
14	55245236	rs421056717	T	G	downstream_gene_variant	MODIFIER	PTOV1	ENSOARG00000013644	No	No	-	No	No
14	55511041	rs160981252	G	A	intron_variant	MODIFIER	-	ENSOARG00000013693	No	No	-	No	No
14	56406539	rs403025118	G	A	intron_variant	MODIFIER	ZNF175	ENSOARG00000014764	No	No	-	No	No
14	56705255	rs398745099	A	G	intron_variant	MODIFIER	-	ENSOARG00000014940	No	No	-	No	No
14	56788106	rs160984464	A	G	intron_variant	MODIFIER	-	ENSOARG00000014940	No	No	-	No	No
14	57559316	rs595852209	A	G	intergenic_variant	MODIFIER	-	-	No	No	-	No	No
14	59372086	rs415619244	C	T	intron_variant	MODIFIER	RPL28	ENSOARG00000001428	No	No	Up	No	No
14	59402736	rs600497843	G	A	missense_variant	MODERATE	KMT5C	ENSOARG00000001469	No	No	-	No	No
14	59499536	rs601286693	C	T	intron_variant	MODIFIER	PPP6R1	ENSOARG00000001654	No	No	-	No	No
14	59503282	rs427039715	T	C	downstream_gene_variant	MODIFIER	PPP6R1	ENSOARG00000001654	No	No	-	No	No
14	59504038	rs1087403369	C	T	downstream_gene_variant	MODIFIER	PPP6R1	ENSOARG00000001654	No	No	-	No	No
14	60241678	rs409600974	A	G	missense_variant	MODERATE	-	ENSOARG00000002700	No	No	-	No	No
14	60325186	rs423399250	G	A	downstream_gene_variant	MODIFIER	PRPF31	ENSOARG00000003033	No	No	-	No	No
14	60795955	rs426155574	T	C	intron_variant	MODIFIER	-	ENSOARG00000003373	No	No	-	No	No
14	61858071	rs427324913	G	A	intron_variant	MODIFIER	-	ENSOARG00000003710	No	No	-	No	No
14	62430366	rs160997713	C	T	intergenic_variant	MODIFIER	-	-	No	No	-	No	No
14	62431262	rs409296487	C	T	intergenic_variant	MODIFIER	-	-	No	No	-	No	No
14	62554814	rs406472347	A	G	upstream_gene_variant	MODIFIER	A1BG	ENSOARG00000003842	No	No	-	No	No
14	62692337	rs596845558	G	T	3_prime_UTR_variant	MODIFIER	-	ENSOARG00000004023	No	No	-	No	No
14	62699158	rs599356047	C	A	5_prime_UTR_variant	MODIFIER	-	ENSOARG00000004023	No	No	-	No	No
14	62706987	rs599378782	C	T	upstream_gene_variant	MODIFIER	-	ENSOARG00000004056	No	No	-	No	No
15	193453	rs398946856	C	T	intergenic_variant	MODIFIER	-	-	No	No	-	No	No
15	6070689	rs597784450	T	G	downstream_gene_variant	MODIFIER	YAP1	ENSOARG00000006660	No	No	-	No	No
15	6071355	rs411328379	C	T	downstream_gene_variant	MODIFIER	YAP1	ENSOARG00000006660	No	No	-	No	No
15	6071460	rs160678704	G	A	downstream_gene_variant	MODIFIER	YAP1	ENSOARG00000006660	No	No	-	No	No
15	13339294	rs409758778	T	C	synonymous_variant	LOW	CCDC82	ENSOARG00000008409	No	No	-	No	No
15	14822562	rs160680960	A	T	synonymous_variant	LOW	ENDOD1	ENSOARG00000016952	No	No	-	No	No
15	15464317	rs404426417	C	T	downstream_gene_variant	MODIFIER	-	ENSOARG00000009829	No	No	-	No	No
15	17646015	rs591464711	T	C	downstream_gene_variant	MODIFIER	POGLUT3	ENSOARG00000012383	No	No	-	No	No
15	19732637	rs406981496	T	C	downstream_gene_variant	MODIFIER	ZC3H12C	ENSOARG00000012999	No	No	-	No	No
15	19734096	rs162037201	T	C	intergenic_variant	MODIFIER	-	-	No	No	-	No	No
15	19990881	rs430641875	T	C	intergenic_variant	MODIFIER	-	-	No	No	-	No	No
15	19991271	rs401368057	G	A	intergenic_variant	MODIFIER	-	-	No	No	-	No	No
15	23351341	rs160686089	G	C	synonymous_variant	LOW	TTC12	ENSOARG00000017307	No	No	-	No	No
15	23351356	rs415794054	C	T	synonymous_variant	LOW	TTC12	ENSOARG00000017307	No	No	-	No	No
15	23360245	rs160686093	T	G	synonymous_variant	LOW	TTC12	ENSOARG00000017307	No	No	-	No	No
15	25251112	rs160688920	C	T	synonymous_variant	LOW	CADM1	ENSOARG00000001539	No	No	-	No	No
15	29355884	rs423263577	C	T	3_prime_UTR_variant	MODIFIER	-	ENSOARG00000015267	No	No	-	No	No
15	29356087	rs413272541	C	T	3_prime_UTR_variant	MODIFIER	-	ENSOARG00000015267	No	No	-	No	No
15	32303985	rs160697954	T	A	intergenic_variant	MODIFIER	-	-	No	No	-	No	No
15	33235929	rs1093403391	A	G	splice_region_variant&intron_variant	LOW	HSPA8	ENSOARG00000000142	No	No	-	No	No
15	33794896	rs413486040	C	T	downstream_gene_variant	MODIFIER	GRAMD1B	ENSOARG00000000345	No	No	-	No	No
15	33876899	rs401519949	A	C	downstream_gene_variant	MODIFIER	ZNF202	ENSOARG00000000770	No	No	-	No	No
15	42893657	rs162044350	C	A	downstream_gene_variant	MODIFIER	TMEM41B	ENSOARG00000012798	No	No	-	No	No
15	42893695	rs160709556	A	G	downstream_gene_variant	MODIFIER	TMEM41B	ENSOARG00000012798	No	No	-	No	No
15	43200708	rs420291537	C	T	missense_variant	MODERATE	TMEM9B	ENSOARG00000013989	No	No	-	No	No
15	43978808	rs591447078	G	T	downstream_gene_variant	MODIFIER	RIC3	ENSOARG00000015030	No	No	-	No	No
15	43978817	rs590947137	G	A	downstream_gene_variant	MODIFIER	RIC3	ENSOARG00000015030	No	No	-	No	No
15	44742313	rs411167983	T	C	synonymous_variant	LOW	OLFML1	ENSOARG00000016069	No	No	Down	No	No
15	44745722	rs193640911	T	C	upstream_gene_variant	MODIFIER	OLFML1	ENSOARG00000016069	No	No	Down	No	No
15	49843858	rs430098636	C	T	downstream_gene_variant	MODIFIER	RNF121	ENSOARG00000003290	No	No	-	No	No
15	51990016	rs421932961	G	A	downstream_gene_variant	MODIFIER	KCNE3	ENSOARG00000006737	No	No	-	No	No
15	52666877	rs414978226	C	T	downstream_gene_variant	MODIFIER	ARRB1	ENSOARG00000011342	No	No	-	No	No
15	62893452	rs160732950	T	C	downstream_gene_variant	MODIFIER	CAPRIN1	ENSOARG00000018046	No	No	-	No	No
15	63218457	rs423840801	G	T	downstream_gene_variant	MODIFIER	ELF5	ENSOARG00000018645	No	No	-	No	No
15	63218816	rs160733743	G	A	downstream_gene_variant	MODIFIER	ELF5	ENSOARG00000018645	No	No	-	No	No
15	64153637	rs412316743	A	G	3_prime_UTR_variant	MODIFIER	PAMR1	ENSOARG00000018923	No	No	-	No	No
15	64340706	rs419059089	C	G	downstream_gene_variant	MODIFIER	-	ENSOARG00000010154	No	No	-	No	No
15	64912427	rs406047248	T	G	downstream_gene_variant	MODIFIER	-	ENSOARG00000019022	No	No	-	No	No
15	64912599	rs403575501	T	G	downstream_gene_variant	MODIFIER	-	ENSOARG00000019022	No	No	-	No	No
15	72419525	rs401969646	C	T	synonymous_variant	LOW	EXT2	ENSOARG00000001644	No	No	-	No	No
15	74074008	rs419628799	G	A	3_prime_UTR_variant	MODIFIER	SLC35C1	ENSOARG00000002331	No	No	-	No	No
15	74185556	rs160738748	G	A	downstream_gene_variant	MODIFIER	LARGE2	ENSOARG00000002854	No	No	-	No	No
15	74604625	rs412578164	G	A	downstream_gene_variant	MODIFIER	DGKZ	ENSOARG00000003287	No	No	-	No	No
15	75295865	rs399007650	G	T	downstream_gene_variant	MODIFIER	C11orf49	ENSOARG00000005021	No	No	-	No	No
15	75331224	rs409053590	A	T	synonymous_variant	LOW	DDB2	ENSOARG00000005460	No	No	-	No	No
15	75614258	rs588637813	T	A	intron_variant	MODIFIER	RAPSN	ENSOARG00000006810	No	No	-	No	No
15	78070895	rs413176872	T	C	intron_variant	MODIFIER	SERPING1	ENSOARG00000010035	No	No	-	No	No
15	78071232	rs402788597	G	A	downstream_gene_variant	MODIFIER	SERPING1	ENSOARG00000010035	No	No	-	No	No
15	78071365	rs410786595	T	C	downstream_gene_variant	MODIFIER	SERPING1	ENSOARG00000010035	No	No	-	No	No
15	78109072	rs421755977	T	C	downstream_gene_variant	MODIFIER	CLP1	ENSOARG00000010145	No	No	-	No	No
15	78136473	rs402339446	G	T	downstream_gene_variant	MODIFIER	ZDHHC5	ENSOARG00000010201	No	No	-	No	No
16	2052693	rs415605881	G	A	intergenic_variant	MODIFIER	-	-	No	No	-	No	No
16	2308275	rs421091481	T	C	downstream_gene_variant	MODIFIER	KCNMB1	ENSOARG00000003270	No	No	-	No	No
16	2308281	rs399469931	G	A	downstream_gene_variant	MODIFIER	KCNMB1	ENSOARG00000003270	No	No	-	No	No
16	63476059	rs161158723	A	C	downstream_gene_variant	MODIFIER	RF01156	ENSOARG00000022087	No	No	-	No	No
16	63476329	rs161158730	C	T	downstream_gene_variant	MODIFIER	RF01156	ENSOARG00000022087	No	No	-	No	No
16	66413028	rs424242710	A	G	downstream_gene_variant	MODIFIER	-	ENSOARG00000014965	No	No	-	No	No
16	70836810	rs162158301	G	C	intron_variant	MODIFIER	-	ENSOARG00000015729	No	No	-	No	No
16	70860448	rs427985119	G	C	intron_variant	MODIFIER	-	ENSOARG00000015729	No	No	-	No	No
17	403687	rs400891007	G	C	downstream_gene_variant	MODIFIER	MSMO1	ENSOARG00000016126	No	No	-	No	No
17	587019	rs405473007	A	C	downstream_gene_variant	MODIFIER	CPE	ENSOARG00000016153	No	No	-	No	No
17	1746585	rs162073162	G	A	missense_variant	MODERATE	MAP9	ENSOARG00000016382	No	No	-	No	No
17	5927177	rs404464568	T	C	downstream_gene_variant	MODIFIER	GATB	ENSOARG00000004355	No	No	-	No	No
17	5927185	rs415554539	G	A	downstream_gene_variant	MODIFIER	GATB	ENSOARG00000004355	No	No	-	No	No
17	6530515	rs160823519	C	T	downstream_gene_variant	MODIFIER	SH3D19	ENSOARG00000005309	No	No	-	No	No
17	6549356	rs409949530	A	G	synonymous_variant	LOW	-	ENSOARG00000005549	No	No	-	No	No
17	10204525	rs420003679	G	A	synonymous_variant	LOW	ARHGAP10	ENSOARG00000007284	No	No	-	No	No
17	12921430	rs425042883	G	A	upstream_gene_variant	MODIFIER	-	ENSOARG00000009933	No	No	-	No	No
17	14364093	rs1091066160	T	A	downstream_gene_variant	MODIFIER	USP38	ENSOARG00000011407	No	No	-	No	No
17	16223590	rs427379441	C	A	3_prime_UTR_variant	MODIFIER	ZNF330	ENSOARG00000012172	No	No	-	No	No
17	16857821	rs419166306	T	C	intron_variant	MODIFIER	ELMOD2	ENSOARG00000012281	No	No	-	No	No
17	34512353	rs424356627	C	T	intron_variant	MODIFIER	FGF2	ENSOARG00000017222	No	No	-	No	No
17	34513383	rs398737492	G	A	intron_variant	MODIFIER	FGF2	ENSOARG00000017222	No	No	-	No	No
17	34513786	rs405219483	A	G	intron_variant	MODIFIER	FGF2	ENSOARG00000017222	No	No	-	No	No
17	34514092	rs160835980	T	A	intron_variant	MODIFIER	FGF2	ENSOARG00000017222	No	No	-	No	No
17	34514288	rs160835972	G	A	intron_variant	MODIFIER	FGF2	ENSOARG00000017222	No	No	-	No	No
17	34535082	rs421105627	T	C	intron_variant	MODIFIER	FGF2	ENSOARG00000017222	No	No	-	No	No
17	34650195	rs160835593	T	C	intron_variant	MODIFIER	FGF2	ENSOARG00000017222	No	No	-	No	No
17	34662027	rs404643619	T	G	upstream_gene_variant	MODIFIER	FGF2	ENSOARG00000017222	No	No	-	No	No
17	34662037	rs415912808	G	A	upstream_gene_variant	MODIFIER	FGF2	ENSOARG00000017222	No	No	-	No	No
17	35233232	rs400565918	G	A	intron_variant&non_coding_transcript_variant	MODIFIER	-	ENSOARG00000025670	No	No	-	No	No
17	35355938	rs1088821283	A	G	missense_variant	MODERATE	-	ENSOARG00000000887	No	No	-	No	No
17	44044640	rs160842255	A	G	downstream_gene_variant	MODIFIER	GOLGA3	ENSOARG00000009698	No	No	-	No	No
17	44075029	rs416801748	G	A	synonymous_variant	LOW	ANKLE2	ENSOARG00000010084	No	No	-	No	No
17	44263495	rs1093242413	T	G	intron_variant	MODIFIER	-	ENSOARG00000011347	No	No	-	No	No
17	44263611	rs606227938	C	T	intron_variant	MODIFIER	-	ENSOARG00000011347	No	No	-	No	No
17	44762727	rs193641774	C	G	upstream_gene_variant	MODIFIER	PUS1	ENSOARG00000013316	No	No	-	No	No
17	44762749	rs429837306	G	A	upstream_gene_variant	MODIFIER	PUS1	ENSOARG00000013316	No	No	-	No	No
17	44763093	rs160844213	G	A	downstream_gene_variant	MODIFIER	ULK1	ENSOARG00000013499	No	No	-	No	No
17	44763346	rs160844207	G	A	downstream_gene_variant	MODIFIER	ULK1	ENSOARG00000013499	No	No	-	No	No
17	44763367	rs400088546	T	C	downstream_gene_variant	MODIFIER	ULK1	ENSOARG00000013499	No	No	-	No	No
17	44763381	rs413459274	C	T	downstream_gene_variant	MODIFIER	ULK1	ENSOARG00000013499	No	No	-	No	No
17	47947552	rs160845565	C	T	synonymous_variant	LOW	SLC15A4	ENSOARG00000016772	No	No	-	No	No
17	47948288	rs427056633	G	A	downstream_gene_variant	MODIFIER	SLC15A4	ENSOARG00000016772	No	No	-	No	No
17	47948508	rs193641782	A	G	downstream_gene_variant	MODIFIER	SLC15A4	ENSOARG00000016772	No	No	-	No	No
17	50522361	rs595166747	C	A	intron_variant	MODIFIER	BRI3BP	ENSOARG00000017707	No	No	-	No	No
17	50522389	rs587821603	T	G	intron_variant	MODIFIER	BRI3BP	ENSOARG00000017707	No	No	-	No	No
17	50522393	rs596123527	T	A	intron_variant	MODIFIER	BRI3BP	ENSOARG00000017707	No	No	-	No	No
17	51374974	rs160847537	G	C	synonymous_variant	LOW	CCDC92	ENSOARG00000001846	No	No	-	No	No
17	53108485	rs411913289	A	G	downstream_gene_variant	MODIFIER	RHOF	ENSOARG00000012998	No	No	-	No	No
17	53347195	rs589961809	G	A	missense_variant	MODERATE	KDM2B	ENSOARG00000013863	No	No	-	No	No
17	53356552	rs408433885	G	A	downstream_gene_variant	MODIFIER	KDM2B	ENSOARG00000013863	No	No	-	No	No
17	53859373	rs427144237	C	T	downstream_gene_variant	MODIFIER	ATP2A2	ENSOARG00000016226	No	No	-	No	No
17	53875161	rs407224720	C	A	downstream_gene_variant	MODIFIER	ANAPC7	ENSOARG00000016608	No	No	-	No	No
17	56744138	rs160860839	A	G	synonymous_variant	LOW	WSB2	ENSOARG00000003233	No	No	-	No	No
17	56758805	rs160860977	T	C	downstream_gene_variant	MODIFIER	WSB2	ENSOARG00000003233	No	No	-	No	No
17	56758908	rs423557430	G	A	downstream_gene_variant	MODIFIER	WSB2	ENSOARG00000003233	No	No	-	No	No
17	57788109	rs428974799	G	A	downstream_gene_variant	MODIFIER	RNFT2	ENSOARG00000005405	No	No	-	No	No
17	60779088	rs409260853	T	C	downstream_gene_variant	MODIFIER	DTX1	ENSOARG00000007699	No	No	-	No	No
17	60779311	rs427307746	C	T	downstream_gene_variant	MODIFIER	DTX1	ENSOARG00000007699	No	No	-	No	No
17	60847010	rs160864345	G	A	synonymous_variant	LOW	DDX54	ENSOARG00000008363	No	No	-	No	No
17	60948256	rs417645034	G	A	downstream_gene_variant	MODIFIER	TPCN1	ENSOARG00000008734	No	No	-	No	No
17	62091662	rs160867630	A	G	synonymous_variant	LOW	BICDL1	ENSOARG00000010904	No	No	-	No	No
17	62102575	rs1087129967	G	C	downstream_gene_variant	MODIFIER	BICDL1	ENSOARG00000010904	No	No	-	No	No
17	62429712	rs162086018	A	G	downstream_gene_variant	MODIFIER	-	ENSOARG00000012429	No	No	-	No	No
17	62579539	rs193641933	C	T	downstream_gene_variant	MODIFIER	MLEC	ENSOARG00000012941	No	No	Down	No	No
17	62601904	rs405663484	C	T	synonymous_variant	LOW	ACADS	ENSOARG00000013118	No	No	-	No	No
17	63086363	rs162086560	T	C	synonymous_variant	LOW	TRPV4	ENSOARG00000014606	No	No	-	No	No
17	63091369	rs409038373	C	T	downstream_gene_variant	MODIFIER	TRPV4	ENSOARG00000014606	No	No	-	No	No
17	63992872	rs424388074	A	G	intergenic_variant	MODIFIER	-	-	No	No	-	No	No
[truncated: 776 more rows]

## Sheet: Zel
Supplementary File S1. Features of all the breed-specific SNPs in Lori-Bakhtiari and Zel sheep breeds.	Supplementary File S1. Features of all the breed-specific SNPs in Lori-Bakhtiari and Zel sheep breeds.
Chr	Pos	SNP id	Ref	Alt	Type	Impact	Affected Gene	ENSEMBL id	Deleterious SNPs	Fatness QTL	Up or Down-regulated	Moradi et, al. 2012	Yuan et, al. 2017	Ma et, al. 2018	Mastrangelo et, al. 2019
X	2080989	rs595610361	G	C	downstream_gene_variant	MODIFIER	-	ENSOARG00000009871	No	No	-	No	No	No	Yes
2	148555794	rs430537977	G	T	downstream_gene_variant	MODIFIER	PCDH9	ENSOARG00000014957	No	Carcass fat percentage	-	No	No	No	Yes
15	15035069	rs429681034	G	A	downstream_gene_variant	MODIFIER	PFDN1	ENSOARG00000017471	No	No	-	No	No	No	Yes
15	15031421	rs428973253	A	G	3_prime_UTR_variant	MODIFIER	HSPA9	ENSOARG00000016537	No	No	-	No	No	No	Yes
5	13580969	rs428549327	A	G	downstream_gene_variant	MODIFIER	C12orf66	ENSOARG00000003791	No	internal fat amount	-	No	No	No	Yes
2	52500592	rs428488665	G	C	synonymous_variant	LOW	GNS	ENSOARG00000003247	No	internal fat amount	Down	No	No	No	Yes
2	219608233	rs422062061	T	G	intron_variant	MODIFIER	PCDH9	ENSOARG00000014957	No	Carcass fat percentage	-	No	No	No	Yes
2	52500587	rs419432353	G	A	missense_variant	MODERATE	GNS	ENSOARG00000003247	No	internal fat amount	Down	No	No	No	Yes
15	15032385	rs418849040	G	C	3_prime_UTR_variant	MODIFIER	HSPA9	ENSOARG00000016537	No	No	-	No	No	No	Yes
17	55726296	rs416433500	C	T	intergenic_variant	MODIFIER	-	-	No	No	-	No	No	No	Yes
2	243077461	rs416346425	G	A	intergenic_variant	MODIFIER	-	-	No	Carcass fat percentage	-	No	No	No	Yes
15	15035187	rs413809638	G	A	3_prime_UTR_variant	MODIFIER	HBEGF	ENSOARG00000017521	No	No	-	No	No	No	Yes
15	15034203	rs413193294	T	C	upstream_gene_variant	MODIFIER	SPATA24	ENSOARG00000017188	No	No	-	No	No	No	Yes
15	15034974	rs412947008	A	G	intergenic_variant	MODIFIER	-	-	No	No	-	No	No	No	Yes
7	40682684	rs411945232	A	G	synonymous_variant	LOW	GPCPD1	ENSOARG00000017627	No	No	-	No	Yes	No	Yes
3	5265200	rs408594127	C	T	intron_variant	MODIFIER	PCDH9	ENSOARG00000014957	No	Carcass fat percentage	-	No	No	No	Yes
3	6600173	rs407342955	C	T	intergenic_variant	MODIFIER	-	-	No	Carcass fat percentage	-	No	No	No	Yes
X	47977435	rs406503858	C	A	upstream_gene_variant	MODIFIER	GNS	ENSOARG00000003247	No	internal fat amount	Down	No	No	No	Yes
12	28041527	rs406256441	C	T	synonymous_variant	LOW	MAPKAP1	ENSOARG00000012741	No	No	-	No	No	No	Yes
3	8010084	rs405375564	A	G	intron_variant	MODIFIER	PCDH9	ENSOARG00000014957	No	Carcass fat percentage	-	No	No	No	Yes
3	8640059	rs404782119	G	A	intron_variant	MODIFIER	PCDH9	ENSOARG00000014957	No	Carcass fat percentage	-	No	No	No	Yes
15	15032448	rs402970823	G	A	synonymous_variant	LOW	HSPA9	ENSOARG00000016537	No	No	-	No	No	No	Yes
3	34565129	rs400835910	C	A	intergenic_variant	MODIFIER	-	-	No	Carcass fat percentage	-	No	No	No	Yes
3	193322218	rs400424293	T	C	intron_variant	MODIFIER	PCDH9	ENSOARG00000014957	No	Carcass fat percentage	-	No	No	No	Yes
15	15033478	rs399023334	G	A	downstream_gene_variant	MODIFIER	-	ENSOARG00000016931	No	No	-	No	No	No	Yes
15	14754274	rs398977539	G	A	downstream_gene_variant	MODIFIER	-	ENSOARG00000016317	No	No	-	No	No	No	Yes
3	202570349	rs398877800	T	C	intron_variant	MODIFIER	PCDH9	ENSOARG00000014957	No	Carcass fat percentage	-	No	No	No	Yes
X	47980863	rs398842050	G	A	downstream_gene_variant	MODIFIER	GNS	ENSOARG00000003247	No	internal fat amount	Down	No	No	No	Yes
12	28128422	rs193639404	G	A	3_prime_UTR_variant	MODIFIER	GAPVD1	ENSOARG00000012811	No	No	-	No	No	No	Yes
2	52408226	rs162298556	A	G	downstream_gene_variant	MODIFIER	GNS	ENSOARG00000003247	No	internal fat amount	Down	No	No	No	Yes
X	47979128	rs162298555	T	C	downstream_gene_variant	MODIFIER	GNS	ENSOARG00000003247	No	internal fat amount	Down	No	No	No	Yes
7	41995778	rs162009374	C	G	intron_variant	MODIFIER	GPCPD1	ENSOARG00000017627	No	No	-	No	Yes	No	Yes
3	208288455	rs161993167	A	G	synonymous_variant	LOW	PCDH9	ENSOARG00000014957	No	Carcass fat percentage	-	No	No	No	Yes
15	15035445	rs161875965	A	G	downstream_gene_variant	MODIFIER	-	ENSOARG00000017846	No	No	-	No	No	No	Yes
15	15034562	rs161875348	C	T	missense_variant	MODERATE	-	ENSOARG00000017251	No	No	-	No	No	No	Yes
X	1464693	rs160865468	A	G	synonymous_variant	LOW	PTPN11	ENSOARG00000009565	No	No	-	No	No	No	Yes
7	43446469	rs160576495	A	G	3_prime_UTR_variant	MODIFIER	TRMT6	ENSOARG00000017993	No	No	-	No	Yes	No	Yes
7	43446596	rs160576493	C	T	3_prime_UTR_variant	MODIFIER	TRMT6	ENSOARG00000017993	No	No	-	No	Yes	No	Yes
7	43478263	rs160576201	A	G	synonymous_variant	LOW	GPCPD1	ENSOARG00000017627	No	No	-	No	Yes	No	Yes
3	220607462	rs160518552	T	C	synonymous_variant	LOW	PCDH9	ENSOARG00000014957	No	Carcass fat percentage	-	No	No	No	Yes
7	5394713	rs160380063	A	G	downstream_gene_variant	MODIFIER	MALL	ENSOARG00000014226	No	internal fat amount	-	No	No	No	Yes
15	15035438	rs160086332	A	G	synonymous_variant	LOW	HBEGF	ENSOARG00000017521	No	No	-	No	No	No	Yes
15	15035251	rs160086316	T	A	3_prime_UTR_variant	MODIFIER	HBEGF	ENSOARG00000017521	No	No	-	No	No	No	Yes
15	15034707	rs160085651	T	C	intergenic_variant	MODIFIER	-	-	No	No	-	No	No	No	Yes
15	15034271	rs160084784	C	T	splice_region_variant&intron_variant	LOW	-	ENSOARG00000017251	No	No	-	No	No	No	Yes
15	15033420	rs160083639	C	T	downstream_gene_variant	MODIFIER	-	ENSOARG00000016931	No	No	-	No	No	No	Yes
15	15030943	rs160082741	T	C	downstream_gene_variant	MODIFIER	HSPA9	ENSOARG00000016537	No	No	-	No	No	No	Yes
7	27346911	rs159859846	T	G	upstream_gene_variant	MODIFIER	C12orf66	ENSOARG00000003791	No	internal fat amount	-	No	No	No	Yes
12	28130273	rs1091720711	T	C	3_prime_UTR_variant	MODIFIER	GAPVD1	ENSOARG00000012811	No	No	-	No	No	No	Yes
15	14756319	rs1091083524	C	T	downstream_gene_variant	MODIFIER	-	ENSOARG00000016500	No	No	-	No	No	No	Yes
7	43746263	rs1088962637	T	C	3_prime_UTR_variant	MODIFIER	GPCPD1	ENSOARG00000017627	No	No	-	No	Yes	No	Yes
X	47982881	rs1086388752	T	C	synonymous_variant	LOW	GNS	ENSOARG00000003247	No	internal fat amount	Down	No	No	No	Yes
3	93386557	rs419215968	G	A	downstream_gene_variant	MODIFIER	SCUBE2	ENSOARG00000013562	No	No	Up	No	No	No	No
25	38795816	rs160596240	G	A	3_prime_UTR_variant	MODIFIER	ANGPT4	ENSOARG00000018898	No	No	Up	No	No	No	No
22	41613498	rs428951334	A	G	3_prime_UTR_variant	MODIFIER	ANGPT4	ENSOARG00000018898	No	No	Up	No	No	No	No
10	28251345	rs429551952	C	T	synonymous_variant	LOW	CBR3	ENSOARG00000013804	No	No	-	No	No	No	No
1	215240059	rs406296863	G	A	missense_variant	MODERATE	CBR3	ENSOARG00000013804	No	No	-	No	No	No	No
4	67173340	rs430652444	T	C	upstream_gene_variant	MODIFIER	HSPA1A	ENSOARG00000008817	No	No	-	No	No	No	No
10	28989915	rs591536260	T	A	upstream_gene_variant	MODIFIER	HSPA1A	ENSOARG00000008817	No	No	-	No	No	No	No
9	93795041	rs400027811	G	A	downstream_gene_variant	MODIFIER	RARRES2	ENSOARG00000001055	No	No	Up	No	No	No	No
10	28986249	rs589588538	G	A	missense_variant	MODERATE	GSN	ENSOARG00000005473	No	No	-	No	No	No	No
3	37591372	rs426122551	G	A	missense_variant	MODERATE	GSN	ENSOARG00000005473	No	No	-	No	No	No	No
22	38275854	rs160204396	A	G	synonymous_variant	LOW	GSN	ENSOARG00000005473	No	No	-	No	No	No	No
25	38808919	rs162143341	A	G	intron_variant	MODIFIER	TIMP2	ENSOARG00000003264	No	No	-	No	No	No	No
4	68847314	rs589021681	G	T	downstream_gene_variant	MODIFIER	TIMP2	ENSOARG00000003264	No	No	-	No	No	No	No
3	93335995	rs161109868	G	A	downstream_gene_variant	MODIFIER	TIMP2	ENSOARG00000003264	No	No	-	No	No	No	No
25	38809795	rs398320081	G	A	downstream_gene_variant	MODIFIER	TIMP2	ENSOARG00000003264	No	No	-	No	No	No	No
4	68869058	rs161109874	A	T	downstream_gene_variant	MODIFIER	TIMP2	ENSOARG00000003264	No	No	-	No	No	No	No
10	31251842	rs161109885	G	C	downstream_gene_variant	MODIFIER	TIMP2	ENSOARG00000003264	No	No	-	No	No	No	No
2	136948680	rs426518742	A	G	downstream_gene_variant	MODIFIER	TIMP2	ENSOARG00000003264	No	No	-	No	No	No	No
4	68868395	rs403086701	A	G	downstream_gene_variant	MODIFIER	TIMP2	ENSOARG00000003264	No	No	-	No	No	No	No
25	38802119	rs416394323	A	G	downstream_gene_variant	MODIFIER	TIMP2	ENSOARG00000003264	No	No	-	No	No	No	No
10	32043296	rs161109901	A	G	downstream_gene_variant	MODIFIER	TIMP2	ENSOARG00000003264	No	No	-	No	No	No	No
22	38977345	rs160813551	G	A	3_prime_UTR_variant	MODIFIER	ATF3	ENSOARG00000010493	No	Total fat area	-	No	No	No	No
25	38809132	rs420748499	T	C	downstream_gene_variant	MODIFIER	NOTCH2	ENSOARG00000020442	No	Backfat at third lumbar	-	No	No	No	No
3	38884737	rs415861430	C	T	missense_variant	MODERATE	NOTCH2	ENSOARG00000020442	No	Backfat at third lumbar	-	No	No	No	No
25	38791741	rs159653486	A	G	synonymous_variant	LOW	NOTCH2	ENSOARG00000020442	No	Backfat at third lumbar	-	No	No	No	No
9	93794283	rs159653446	T	C	synonymous_variant	LOW	NOTCH2	ENSOARG00000020442	No	Backfat at third lumbar	-	No	No	No	No
25	38797894	rs159653441	T	G	missense_variant	MODERATE	NOTCH2	ENSOARG00000020442	No	Backfat at third lumbar	-	No	No	No	No
4	68870369	rs159653421	G	A	synonymous_variant	LOW	NOTCH2	ENSOARG00000020442	No	Backfat at third lumbar	-	No	No	No	No
10	30588952	rs159653409	G	A	synonymous_variant	LOW	NOTCH2	ENSOARG00000020442	No	Backfat at third lumbar	-	No	No	No	No
3	42940109	rs159653367	T	C	synonymous_variant	LOW	NOTCH2	ENSOARG00000020442	No	Backfat at third lumbar	-	No	No	No	No
4	68851084	rs159653273	A	G	synonymous_variant	LOW	NOTCH2	ENSOARG00000020442	No	Backfat at third lumbar	-	No	No	No	No
4	69237199	rs159653269	A	G	synonymous_variant	LOW	NOTCH2	ENSOARG00000020442	No	Backfat at third lumbar	-	No	No	No	No
25	38805932	rs159653220	A	C	synonymous_variant	LOW	NOTCH2	ENSOARG00000020442	No	Backfat at third lumbar	-	No	No	No	No
3	37591242	rs412094737	T	C	downstream_gene_variant	MODIFIER	DDR2	ENSOARG00000010852	No	Backfat at third lumbar	-	No	No	No	No
3	38043545	rs399442200	G	A	downstream_gene_variant	MODIFIER	DDR2	ENSOARG00000010852	No	Backfat at third lumbar	-	No	No	No	No
2	136948699	rs159620134	C	T	synonymous_variant	LOW	DDR2	ENSOARG00000010852	No	Backfat at third lumbar	-	No	No	No	No
3	37591273	rs159620125	C	T	synonymous_variant	LOW	DDR2	ENSOARG00000010852	No	Backfat at third lumbar	-	No	No	No	No
10	30588165	rs428330261	C	A	downstream_gene_variant	MODIFIER	HIPK1	ENSOARG00000019936	No	Backfat at third lumbar	-	No	No	No	No
2	137043364	rs590522853	G	A	upstream_gene_variant	MODIFIER	KCND3	ENSOARG00000019656	No	Backfat at third lumbar	-	No	No	No	No
4	68868391	rs424029993	G	A	downstream_gene_variant	MODIFIER	KCND3	ENSOARG00000019656	No	Backfat at third lumbar	-	No	No	No	No
3	93370424	rs159662212	G	C	missense_variant	MODERATE	KCND3	ENSOARG00000019656	No	Backfat at third lumbar	-	No	No	No	No
4	67121385	rs595565135	G	T	synonymous_variant	LOW	PTGFRN	ENSOARG00000020252	No	Backfat at third lumbar	-	No	No	No	No
25	38791796	rs159655236	T	C	synonymous_variant	LOW	PTGFRN	ENSOARG00000020252	No	Backfat at third lumbar	-	No	No	No	No
25	38810445	rs415489571	A	G	synonymous_variant	LOW	NTNG1	ENSOARG00000018795	No	Backfat at third lumbar	Down	No	No	No	No
1	14780183	rs409179399	A	G	synonymous_variant	LOW	NTNG1	ENSOARG00000018795	No	Backfat at third lumbar	Down	No	No	No	No
25	38810199	rs159668958	A	G	downstream_gene_variant	MODIFIER	NTNG1	ENSOARG00000018795	No	Backfat at third lumbar	Down	No	No	No	No
25	38790580	rs415105137	C	T	synonymous_variant	LOW	CPT2	ENSOARG00000006198	No	Carcass fat percentage	Down	No	No	No	No
3	38882040	rs412642356	C	T	5_prime_UTR_variant	MODIFIER	CPT2	ENSOARG00000006198	No	Carcass fat percentage	Down	No	No	No	No
4	68850922	rs159706430	G	A	synonymous_variant	LOW	CPT2	ENSOARG00000006198	No	Carcass fat percentage	Down	No	No	No	No
25	38809099	rs159706381	A	T	missense_variant	MODERATE	CPT2	ENSOARG00000006198	No	Carcass fat percentage	Down	No	No	No	No
25	38810064	rs414891358	C	G	synonymous_variant	LOW	EHHADH	ENSOARG00000020569	No	Carcass fat percentage	Down	No	No	No	No
2	134495809	rs424064535	G	A	downstream_gene_variant	MODIFIER	HEG1	ENSOARG00000020233	No	Carcass fat percentage	Down	No	No	No	No
25	38806034	rs422659360	C	T	synonymous_variant	LOW	HEG1	ENSOARG00000020233	No	Carcass fat percentage	Down	No	No	No	No
25	38789695	rs420469486	T	C	downstream_gene_variant	MODIFIER	HEG1	ENSOARG00000020233	No	Carcass fat percentage	Down	No	No	No	No
9	93797349	rs159445851	G	A	downstream_gene_variant	MODIFIER	HEG1	ENSOARG00000020233	No	Carcass fat percentage	Down	No	No	No	No
25	38795791	rs159445832	C	T	downstream_gene_variant	MODIFIER	HEG1	ENSOARG00000020233	No	Carcass fat percentage	Down	No	No	No	No
22	38552266	rs159445804	T	C	downstream_gene_variant	MODIFIER	HEG1	ENSOARG00000020233	No	Carcass fat percentage	Down	No	No	No	No
3	93333467	rs159445778	T	C	downstream_gene_variant	MODIFIER	HEG1	ENSOARG00000020233	No	Carcass fat percentage	Down	No	No	No	No
22	38990601	rs430485115	T	A	5_prime_UTR_variant	MODIFIER	TMED5	ENSOARG00000016606	No	Carcass fat percentage	-	No	No	No	No
9	93794314	rs159676031	T	C	downstream_gene_variant	MODIFIER	TMED5	ENSOARG00000016606	No	Carcass fat percentage	-	No	No	No	No
3	40774403	rs159455112	G	A	synonymous_variant	LOW	MASP1	ENSOARG00000020498	No	Carcass fat percentage	-	No	No	No	No
25	38789724	rs159455071	C	A	missense_variant	MODERATE	MASP1	ENSOARG00000020498	No	Carcass fat percentage	-	No	No	No	No
3	40018077	rs159467010	G	A	synonymous_variant	LOW	FNDC3B	ENSOARG00000020748	No	Carcass fat percentage	-	No	No	No	No
9	93795286	rs159466912	A	G	synonymous_variant	LOW	FNDC3B	ENSOARG00000020748	No	Carcass fat percentage	-	No	No	No	No
1	215240060	rs159466910	T	C	synonymous_variant	LOW	FNDC3B	ENSOARG00000020748	No	Carcass fat percentage	-	No	No	No	No
25	38809550	rs193632947	C	T	downstream_gene_variant	MODIFIER	SLCO2A1	ENSOARG00000008351	No	Carcass fat percentage	-	No	No	No	No
3	38880845	rs159487920	G	A	downstream_gene_variant	MODIFIER	SLCO2A1	ENSOARG00000008351	No	Carcass fat percentage	-	No	No	No	No
25	38802124	rs159487912	T	C	downstream_gene_variant	MODIFIER	SLCO2A1	ENSOARG00000008351	No	Carcass fat percentage	-	No	No	No	No
10	30771097	rs597635304	T	A	downstream_gene_variant	MODIFIER	GNB4	ENSOARG00000020697	No	Carcass fat percentage	-	No	No	No	No
3	93370388	rs593034244	G	A	downstream_gene_variant	MODIFIER	GNB4	ENSOARG00000020697	No	Carcass fat percentage	-	No	No	No	No
4	48950568	rs55631017	G	T	downstream_gene_variant	MODIFIER	GNB4	ENSOARG00000020697	No	Carcass fat percentage	-	No	No	No	No
10	31237119	rs427065535	G	A	downstream_gene_variant	MODIFIER	GNB4	ENSOARG00000020697	No	Carcass fat percentage	-	No	No	No	No
10	28268619	rs425464494	T	G	downstream_gene_variant	MODIFIER	GNB4	ENSOARG00000020697	No	Carcass fat percentage	-	No	No	No	No
3	40774411	rs423537933	C	T	downstream_gene_variant	MODIFIER	GNB4	ENSOARG00000020697	No	Carcass fat percentage	-	No	No	No	No
2	134490913	rs422330672	C	T	downstream_gene_variant	MODIFIER	GNB4	ENSOARG00000020697	No	Carcass fat percentage	-	No	No	No	No
22	41724539	rs421167456	G	A	downstream_gene_variant	MODIFIER	GNB4	ENSOARG00000020697	No	Carcass fat percentage	-	No	No	No	No
22	39825017	rs419646984	G	A	downstream_gene_variant	MODIFIER	GNB4	ENSOARG00000020697	No	Carcass fat percentage	-	No	No	No	No
22	38991645	rs418952454	A	T	downstream_gene_variant	MODIFIER	GNB4	ENSOARG00000020697	No	Carcass fat percentage	-	No	No	No	No
22	38952622	rs414268321	T	C	downstream_gene_variant	MODIFIER	GNB4	ENSOARG00000020697	No	Carcass fat percentage	-	No	No	No	No
22	38897753	rs411222247	A	G	downstream_gene_variant	MODIFIER	GNB4	ENSOARG00000020697	No	Carcass fat percentage	-	No	No	No	No
10	31242839	rs409758898	C	T	downstream_gene_variant	MODIFIER	GNB4	ENSOARG00000020697	No	Carcass fat percentage	-	No	No	No	No
10	31236373	rs405969236	T	G	downstream_gene_variant	MODIFIER	GNB4	ENSOARG00000020697	No	Carcass fat percentage	-	No	No	No	No
10	31235067	rs405514183	G	A	downstream_gene_variant	MODIFIER	GNB4	ENSOARG00000020697	No	Carcass fat percentage	-	No	No	No	No
10	30589286	rs405214864	A	C	downstream_gene_variant	MODIFIER	GNB4	ENSOARG00000020697	No	Carcass fat percentage	-	No	No	No	No
10	29057975	rs404166020	G	T	downstream_gene_variant	MODIFIER	GNB4	ENSOARG00000020697	No	Carcass fat percentage	-	No	No	No	No
10	29057972	rs401891241	C	T	downstream_gene_variant	MODIFIER	GNB4	ENSOARG00000020697	No	Carcass fat percentage	-	No	No	No	No
10	29032484	rs399613831	A	G	downstream_gene_variant	MODIFIER	GNB4	ENSOARG00000020697	No	Carcass fat percentage	-	No	No	No	No
10	28572705	rs161713511	G	A	downstream_gene_variant	MODIFIER	GNB4	ENSOARG00000020697	No	Carcass fat percentage	-	No	No	No	No
10	28264389	rs159464783	A	G	downstream_gene_variant	MODIFIER	GNB4	ENSOARG00000020697	No	Carcass fat percentage	-	No	No	No	No
3	38786828	rs159464773	G	T	downstream_gene_variant	MODIFIER	GNB4	ENSOARG00000020697	No	Carcass fat percentage	-	No	No	No	No
3	38855499	rs159464753	A	T	downstream_gene_variant	MODIFIER	GNB4	ENSOARG00000020697	No	Carcass fat percentage	-	No	No	No	No
3	38880966	rs159464747	A	T	downstream_gene_variant	MODIFIER	GNB4	ENSOARG00000020697	No	Carcass fat percentage	-	No	No	No	No
3	39413351	rs159464740	G	T	downstream_gene_variant	MODIFIER	GNB4	ENSOARG00000020697	No	Carcass fat percentage	-	No	No	No	No
3	40774429	rs159464733	G	A	downstream_gene_variant	MODIFIER	GNB4	ENSOARG00000020697	No	Carcass fat percentage	-	No	No	No	No
3	40774432	rs408866868	G	T	missense_variant	MODERATE	ADPRH	ENSOARG00000019768	No	Carcass fat percentage	-	No	No	No	No
3	40774928	rs159435793	T	C	synonymous_variant	LOW	ADPRH	ENSOARG00000019768	No	Carcass fat percentage	-	No	No	No	No
3	40775409	rs159435790	C	T	missense_variant	MODERATE	ADPRH	ENSOARG00000019768	No	Carcass fat percentage	-	No	No	No	No
3	93333423	rs406396834	C	T	synonymous_variant	LOW	ATP6V1A	ENSOARG00000019488	No	Carcass fat percentage	Down	No	No	No	No
3	93345346	rs161704515	T	C	synonymous_variant	LOW	ATP6V1A	ENSOARG00000019488	No	Carcass fat percentage	Down	No	No	No	No
3	93368885	rs159431754	G	A	synonymous_variant	LOW	ATP6V1A	ENSOARG00000019488	No	Carcass fat percentage	Down	No	No	No	No
3	93370412	rs427634658	A	G	synonymous_variant	LOW	ADGRL4	ENSOARG00000013529	No	Carcass fat percentage	-	No	No	No	No
1	14837436	rs159684831	C	G	downstream_gene_variant	MODIFIER	ADGRL4	ENSOARG00000013529	No	Carcass fat percentage	-	No	No	No	No
2	135578907	rs424612541	G	C	downstream_gene_variant	MODIFIER	AK4	ENSOARG00000010184	No	Carcass fat percentage	Down	No	No	No	No
2	134393862	rs407864751	C	T	3_prime_UTR_variant	MODIFIER	AK4	ENSOARG00000010184	No	Carcass fat percentage	Down	No	No	No	No
2	134393479	rs406924520	A	G	downstream_gene_variant	MODIFIER	AK4	ENSOARG00000010184	No	Carcass fat percentage	Down	No	No	No	No
1	215080454	rs402739240	G	A	downstream_gene_variant	MODIFIER	AK4	ENSOARG00000010184	No	Carcass fat percentage	Down	No	No	No	No
1	215079618	rs159694602	T	C	downstream_gene_variant	MODIFIER	AK4	ENSOARG00000010184	No	Carcass fat percentage	Down	No	No	No	No
22	38952572	rs422759195	A	C	downstream_gene_variant	MODIFIER	NCEH1	ENSOARG00000020737	No	Carcass fat percentage	-	No	No	No	No
2	134494096	rs398850600	C	T	downstream_gene_variant	MODIFIER	TFRC	ENSOARG00000020307	No	Carcass fat percentage	-	No	No	No	No
13	44253410	rs159448323	C	T	synonymous_variant	LOW	TFRC	ENSOARG00000020307	No	Carcass fat percentage	-	No	No	No	No
13	44254185	rs408413881	C	T	downstream_gene_variant	MODIFIER	MMP2	ENSOARG00000018035	No	fat weight in carcass	Down	No	No	No	No
13	44290493	rs160917228	A	G	downstream_gene_variant	MODIFIER	MMP2	ENSOARG00000018035	No	fat weight in carcass	Down	No	No	No	No
13	45462266	rs415908689	T	A	downstream_gene_variant	MODIFIER	GPT2	ENSOARG00000015775	No	fat weight in carcass	-	No	No	No	No
13	46625270	rs405314175	G	A	downstream_gene_variant	MODIFIER	GPT2	ENSOARG00000015775	No	fat weight in carcass	-	No	No	No	No
13	45501602	rs399863863	G	A	3_prime_UTR_variant	MODIFIER	GPT2	ENSOARG00000015775	No	fat weight in carcass	-	No	No	No	No
13	51708176	rs162097366	T	C	downstream_gene_variant	MODIFIER	GPT2	ENSOARG00000015775	No	fat weight in carcass	-	No	No	No	No
13	51404448	rs160912605	C	G	downstream_gene_variant	MODIFIER	GPT2	ENSOARG00000015775	No	fat weight in carcass	-	No	No	No	No
13	45511877	rs160912299	G	A	synonymous_variant	LOW	GPT2	ENSOARG00000015775	No	fat weight in carcass	-	No	No	No	No
13	46387903	rs428749855	T	C	intron_variant	MODIFIER	ELOVL6	ENSOARG00000004328	No	fat weight in carcass	-	No	No	No	No
2	137129774	rs426118653	A	T	intron_variant	MODIFIER	ELOVL6	ENSOARG00000004328	No	fat weight in carcass	-	No	No	No	No
13	47002060	rs425223894	A	G	intron_variant	MODIFIER	ELOVL6	ENSOARG00000004328	No	fat weight in carcass	-	No	No	No	No
13	46389084	rs418413486	T	C	intron_variant	MODIFIER	ELOVL6	ENSOARG00000004328	No	fat weight in carcass	-	No	No	No	No
13	45463077	rs416993846	A	G	intron_variant	MODIFIER	ELOVL6	ENSOARG00000004328	No	fat weight in carcass	-	No	No	No	No
13	46227159	rs416570813	G	A	intron_variant	MODIFIER	ELOVL6	ENSOARG00000004328	No	fat weight in carcass	-	No	No	No	No
13	50851451	rs415735389	C	G	intron_variant	MODIFIER	ELOVL6	ENSOARG00000004328	No	fat weight in carcass	-	No	No	No	No
13	50846637	rs411593585	A	C	intron_variant	MODIFIER	ELOVL6	ENSOARG00000004328	No	fat weight in carcass	-	No	No	No	No
13	44254136	rs405275496	A	G	intron_variant	MODIFIER	ELOVL6	ENSOARG00000004328	No	fat weight in carcass	-	No	No	No	No
13	46977657	rs404442722	T	C	intron_variant	MODIFIER	ELOVL6	ENSOARG00000004328	No	fat weight in carcass	-	No	No	No	No
15	2832499	rs403712207	G	C	intron_variant	MODIFIER	ELOVL6	ENSOARG00000004328	No	fat weight in carcass	-	No	No	No	No
15	2832424	rs400876937	T	C	intron_variant	MODIFIER	ELOVL6	ENSOARG00000004328	No	fat weight in carcass	-	No	No	No	No
13	50961147	rs399909844	T	C	intron_variant	MODIFIER	ELOVL6	ENSOARG00000004328	No	fat weight in carcass	-	No	No	No	No
13	50848479	rs399647770	A	G	intron_variant	MODIFIER	ELOVL6	ENSOARG00000004328	No	fat weight in carcass	-	No	No	No	No
13	50847343	rs1088370060	G	A	upstream_gene_variant	MODIFIER	ELOVL6	ENSOARG00000004328	No	fat weight in carcass	-	No	No	No	No
13	50270586	rs1087605984	G	C	upstream_gene_variant	MODIFIER	ELOVL6	ENSOARG00000004328	No	fat weight in carcass	-	No	No	No	No
13	47373822	rs430100732	G	C	missense_variant	MODERATE	ENPEP	ENSOARG00000003714	No	fat weight in carcass	Down	No	No	No	No
13	47373738	rs416042173	G	A	synonymous_variant	LOW	ENPEP	ENSOARG00000003714	No	fat weight in carcass	Down	No	No	No	No
13	46990352	rs415539352	A	G	missense_variant	MODERATE	ENPEP	ENSOARG00000003714	No	fat weight in carcass	Down	No	No	No	No
13	46225690	rs407157349	G	C	missense_variant	MODERATE	ENPEP	ENSOARG00000003714	No	fat weight in carcass	Down	No	No	No	No
13	45644163	rs159944513	G	A	synonymous_variant	LOW	ENPEP	ENSOARG00000003714	No	fat weight in carcass	Down	No	No	No	No
13	44266661	rs159944506	A	G	synonymous_variant	LOW	ENPEP	ENSOARG00000003714	No	fat weight in carcass	Down	No	No	No	No
13	44255302	rs159944500	G	A	synonymous_variant	LOW	ENPEP	ENSOARG00000003714	No	fat weight in carcass	Down	No	No	No	No
13	44252863	rs159944479	T	C	synonymous_variant	LOW	ENPEP	ENSOARG00000003714	No	fat weight in carcass	Down	No	No	No	No
13	44252852	rs193635518	T	C	downstream_gene_variant	MODIFIER	SLC16A7	ENSOARG00000004681	No	internal fat amount	-	No	No	No	No
13	52544507	rs161819067	G	T	synonymous_variant	LOW	SLC16A7	ENSOARG00000004681	No	internal fat amount	-	No	No	No	No
13	46971138	rs161819018	G	A	downstream_gene_variant	MODIFIER	SLC16A7	ENSOARG00000004681	No	internal fat amount	-	No	No	No	No
2	52512447	rs159861162	C	T	downstream_gene_variant	MODIFIER	SLC16A7	ENSOARG00000004681	No	internal fat amount	-	No	No	No	No
X	47998307	rs159861122	A	G	downstream_gene_variant	MODIFIER	SLC16A7	ENSOARG00000004681	No	internal fat amount	-	No	No	No	No
X	46930321	rs159861121	A	T	downstream_gene_variant	MODIFIER	SLC16A7	ENSOARG00000004681	No	internal fat amount	-	No	No	No	No
X	47977586	rs159832514	G	A	missense_variant	MODERATE	ZNF385A	ENSOARG00000016195	No	internal fat amount	-	No	No	No	No
2	52518546	rs408151369	A	G	synonymous_variant	LOW	CPD	ENSOARG00000010615	No	internal fat amount	-	No	No	No	No
2	52324591	rs400228860	G	A	downstream_gene_variant	MODIFIER	CPD	ENSOARG00000010615	No	internal fat amount	-	No	No	No	No
X	47980812	rs399940398	C	T	synonymous_variant	LOW	CPD	ENSOARG00000010615	No	internal fat amount	-	No	No	No	No
X	47979725	rs398548401	T	C	synonymous_variant	LOW	CPD	ENSOARG00000010615	No	internal fat amount	-	No	No	No	No
X	47979073	rs161026534	C	A	downstream_gene_variant	MODIFIER	CPD	ENSOARG00000010615	No	internal fat amount	-	No	No	No	No
2	52319902	rs161026488	T	G	downstream_gene_variant	MODIFIER	CPD	ENSOARG00000010615	No	internal fat amount	-	No	No	No	No
X	47977352	rs161026472	A	G	downstream_gene_variant	MODIFIER	CPD	ENSOARG00000010615	No	internal fat amount	-	No	No	No	No
X	47977508	rs417791890	C	A	downstream_gene_variant	MODIFIER	TMEM19	ENSOARG00000014625	No	internal fat amount	-	No	No	No	No
2	52485525	rs162298462	C	T	synonymous_variant	LOW	TMEM19	ENSOARG00000014625	No	internal fat amount	-	No	No	No	No
X	45843265	rs604031128	C	G	intron_variant	MODIFIER	ACACA	ENSOARG00000000829	No	internal fat amount	-	No	No	No	No
2	52324632	rs591290166	T	C	intron_variant	MODIFIER	ACACA	ENSOARG00000000829	No	internal fat amount	-	No	No	No	No
2	52507938	rs429669856	G	A	intron_variant	MODIFIER	ACACA	ENSOARG00000000829	No	internal fat amount	-	No	No	No	No
2	52513776	rs425868622	C	T	intron_variant	MODIFIER	ACACA	ENSOARG00000000829	No	internal fat amount	-	No	No	No	No
2	52516872	rs424426847	G	A	intron_variant	MODIFIER	ACACA	ENSOARG00000000829	No	internal fat amount	-	No	No	No	No
2	52573872	rs423465133	T	C	intron_variant	MODIFIER	ACACA	ENSOARG00000000829	No	internal fat amount	-	No	No	No	No
3	137211846	rs418805272	C	T	intron_variant	MODIFIER	ACACA	ENSOARG00000000829	No	internal fat amount	-	No	No	No	No
3	137216271	rs416702296	T	A	intron_variant	MODIFIER	ACACA	ENSOARG00000000829	No	internal fat amount	-	No	No	No	No
3	137218784	rs414986136	A	G	intron_variant	MODIFIER	ACACA	ENSOARG00000000829	No	internal fat amount	-	No	No	No	No
3	137211632	rs414077483	T	C	intron_variant	MODIFIER	ACACA	ENSOARG00000000829	No	internal fat amount	-	No	No	No	No
3	137218945	rs413988140	C	T	intron_variant	MODIFIER	ACACA	ENSOARG00000000829	No	internal fat amount	-	No	No	No	No
12	71670352	rs413837313	C	A	intron_variant	MODIFIER	ACACA	ENSOARG00000000829	No	internal fat amount	-	No	No	No	No
3	23026229	rs409480051	G	A	intron_variant	MODIFIER	ACACA	ENSOARG00000000829	No	internal fat amount	-	No	No	No	No
3	20526573	rs408772976	T	C	synonymous_variant	LOW	ACACA	ENSOARG00000000829	No	internal fat amount	-	No	No	No	No
13	78126364	rs407719835	T	C	intron_variant	MODIFIER	ACACA	ENSOARG00000000829	No	internal fat amount	-	No	No	No	No
12	67363802	rs403365280	G	A	synonymous_variant	LOW	ACACA	ENSOARG00000000829	No	internal fat amount	-	No	No	No	No
13	80437881	rs403020243	G	T	synonymous_variant	LOW	ACACA	ENSOARG00000000829	No	internal fat amount	-	No	No	No	No
3	23026227	rs402771826	C	T	intron_variant	MODIFIER	ACACA	ENSOARG00000000829	No	internal fat amount	-	No	No	No	No
13	79006253	rs402702985	G	T	downstream_gene_variant	MODIFIER	ACACA	ENSOARG00000000829	No	internal fat amount	-	No	No	No	No
13	76934526	rs401987291	C	G	intron_variant	MODIFIER	ACACA	ENSOARG00000000829	No	internal fat amount	-	No	No	No	No
13	76462429	rs401324477	T	C	downstream_gene_variant	MODIFIER	ACACA	ENSOARG00000000829	No	internal fat amount	-	No	No	No	No
13	77517844	rs400515526	C	T	intron_variant	MODIFIER	ACACA	ENSOARG00000000829	No	internal fat amount	-	No	No	No	No
13	76758173	rs400017766	T	G	downstream_gene_variant	MODIFIER	ACACA	ENSOARG00000000829	No	internal fat amount	-	No	No	No	No
6	29906158	rs399720010	G	A	intron_variant	MODIFIER	ACACA	ENSOARG00000000829	No	internal fat amount	-	No	No	No	No
13	76462967	rs398828608	C	T	intron_variant	MODIFIER	ACACA	ENSOARG00000000829	No	internal fat amount	-	No	No	No	No
12	71829285	rs398779480	T	G	intron_variant	MODIFIER	ACACA	ENSOARG00000000829	No	internal fat amount	-	No	No	No	No
3	24714265	rs161010422	A	C	synonymous_variant	LOW	ACACA	ENSOARG00000000829	No	internal fat amount	-	No	No	No	No
6	41852741	rs161010340	G	A	synonymous_variant	LOW	ACACA	ENSOARG00000000829	No	internal fat amount	-	No	No	No	No
6	35980302	rs422376140	A	G	downstream_gene_variant	MODIFIER	DIP2B	ENSOARG00000017540	No	internal fat amount	-	No	No	No	No
6	35983210	rs159839635	T	C	downstream_gene_variant	MODIFIER	DIP2B	ENSOARG00000017540	No	internal fat amount	-	No	No	No	No
13	76462781	rs430560659	T	C	downstream_gene_variant	MODIFIER	ESR1	ENSOARG00000003344	No	internal fat amount	-	No	No	No	No
6	35690327	rs429726407	T	C	downstream_gene_variant	MODIFIER	ESR1	ENSOARG00000003344	No	internal fat amount	-	No	No	No	No
6	46011295	rs427634993	A	G	downstream_gene_variant	MODIFIER	ESR1	ENSOARG00000003344	No	internal fat amount	-	No	No	No	No
12	70866530	rs421436793	A	G	downstream_gene_variant	MODIFIER	ESR1	ENSOARG00000003344	No	internal fat amount	-	No	No	No	No
6	41852861	rs418149517	T	A	downstream_gene_variant	MODIFIER	ESR1	ENSOARG00000003344	No	internal fat amount	-	No	No	No	No
3	23593458	rs411805325	C	T	downstream_gene_variant	MODIFIER	ESR1	ENSOARG00000003344	No	internal fat amount	-	No	No	No	No
6	40138481	rs407202007	C	T	downstream_gene_variant	MODIFIER	ESR1	ENSOARG00000003344	No	internal fat amount	-	No	No	No	No
13	78126435	rs402527295	G	A	downstream_gene_variant	MODIFIER	ESR1	ENSOARG00000003344	No	internal fat amount	-	No	No	No	No
13	76757423	rs160257839	A	G	downstream_gene_variant	MODIFIER	ESR1	ENSOARG00000003344	No	internal fat amount	-	No	No	No	No
6	35690318	rs160257838	C	A	downstream_gene_variant	MODIFIER	ESR1	ENSOARG00000003344	No	internal fat amount	-	No	No	No	No
3	20578735	rs160257832	C	T	synonymous_variant	LOW	ESR1	ENSOARG00000003344	No	internal fat amount	-	No	No	No	No
13	76757344	rs415957335	C	T	downstream_gene_variant	MODIFIER	C1QTNF6	ENSOARG00000019208	No	internal fat amount	Down	No	No	No	No
12	68900834	rs405315332	A	G	synonymous_variant	LOW	C1QTNF6	ENSOARG00000019208	No	internal fat amount	Down	No	No	No	No
13	76462412	rs418601650	A	G	intron_variant	MODIFIER	ACSS2	ENSOARG00000010787	No	No	-	No	No	No	No
13	78127976	rs407946986	A	T	intron_variant	MODIFIER	ACSS2	ENSOARG00000010787	No	No	-	No	No	No	No
12	68886790	rs421119360	A	G	intron_variant	MODIFIER	ACSS2	ENSOARG00000010787	No	No	-	No	No	No	No
13	78140908	rs160605446	C	A	intron_variant	MODIFIER	ACSS2	ENSOARG00000010787	No	No	-	No	No	No	No
3	20562105	rs407020681	C	G	intron_variant	MODIFIER	ACSS2	ENSOARG00000010787	No	No	-	No	No	No	No
6	44256281	rs418883559	T	A	intron_variant	MODIFIER	ACSS2	ENSOARG00000010787	No	No	-	No	No	No	No
6	45264055	rs399493991	C	T	intron_variant	MODIFIER	ACSS2	ENSOARG00000010787	No	No	-	No	No	No	No
6	44550807	rs160605449	C	T	intron_variant	MODIFIER	ACSS2	ENSOARG00000010787	No	No	-	No	No	No	No
13	76462983	rs398173361	A	G	intron_variant	MODIFIER	ACSS2	ENSOARG00000010787	No	No	-	No	No	No	No
13	76462840	rs402816009	T	A	intron_variant	MODIFIER	ACSS2	ENSOARG00000010787	No	No	-	No	No	No	No
12	69270646	rs160605548	A	G	intron_variant	MODIFIER	ACSS2	ENSOARG00000010787	No	No	-	No	No	No	No
13	77207802	rs416751103	A	G	intron_variant	MODIFIER	ACSS2	ENSOARG00000010787	No	No	-	No	No	No	No
12	70021921	rs160605580	C	T	intron_variant	MODIFIER	ACSS2	ENSOARG00000010787	No	No	-	No	No	No	No
12	67359311	rs414487716	A	G	intron_variant	MODIFIER	ACSS2	ENSOARG00000010787	No	No	-	No	No	No	No
6	45706079	rs408517336	T	C	intron_variant	MODIFIER	ACSS2	ENSOARG00000010787	No	No	-	No	No	No	No
12	67328940	rs160605632	T	C	intron_variant	MODIFIER	ACSS2	ENSOARG00000010787	No	No	-	No	No	No	No
13	76756138	rs161583691	A	T	synonymous_variant	LOW	VCL	ENSOARG00000008576	No	No	-	No	No	No	No
3	21459517	rs193647187	G	A	synonymous_variant	LOW	VCL	ENSOARG00000008576	No	No	-	No	No	No	No
3	23026683	rs404082784	C	T	synonymous_variant	LOW	VCL	ENSOARG00000008576	No	No	-	No	No	No	No
3	23026738	rs161583879	G	A	synonymous_variant	LOW	VCL	ENSOARG00000008576	No	No	-	No	No	No	No
3	23026828	rs160266552	C	A	intron_variant	MODIFIER	QKI	ENSOARG00000004811	No	No	-	No	No	No	No
6	35984070	rs408952958	C	T	synonymous_variant	LOW	LARP1	ENSOARG00000009893	No	No	-	No	No	No	No
6	29907196	rs418622981	C	T	downstream_gene_variant	MODIFIER	LARP1	ENSOARG00000009893	No	No	-	No	No	No	No
12	70021626	rs161081307	C	T	intron_variant	MODIFIER	FKBP10	ENSOARG00000017667	No	No	-	No	No	No	No
12	69270864	rs404327110	G	A	downstream_gene_variant	MODIFIER	MAN2A2	ENSOARG00000012575	No	No	Down	No	No	No	No
12	69063307	rs161176173	T	C	synonymous_variant	LOW	MAN2A2	ENSOARG00000012575	No	No	Down	No	No	No	No
12	67328768	rs161176195	A	G	synonymous_variant	LOW	MAN2A2	ENSOARG00000012575	No	No	Down	No	No	No	No
13	79055456	rs161176263	A	C	5_prime_UTR_variant	MODIFIER	MAN2A2	ENSOARG00000012575	No	No	Down	No	No	No	No
13	79048630	rs159563969	G	A	upstream_gene_variant	MODIFIER	NDUFS1	ENSOARG00000018563	No	No	Down	No	No	No	No
13	78352821	rs418102193	G	A	upstream_gene_variant	MODIFIER	NDUFS1	ENSOARG00000018563	No	No	Down	No	No	No	No
13	78351601	rs162297745	G	C	upstream_gene_variant	MODIFIER	NDUFS1	ENSOARG00000018563	No	No	Down	No	No	No	No
13	78127990	rs429791474	C	T	intron_variant	MODIFIER	LGALS12	ENSOARG00000002555	No	No	Down	No	No	No	No
13	77682478	rs404202060	T	C	intron_variant	MODIFIER	LGALS12	ENSOARG00000002555	No	No	Down	No	No	No	No
13	77515816	rs415043030	T	G	intron_variant	MODIFIER	LGALS12	ENSOARG00000002555	No	No	Down	No	No	No	No
13	76756209	rs402176392	C	A	intron_variant	MODIFIER	ACSL1	ENSOARG00000007614	No	No	-	No	No	No	No
13	76427367	rs413508019	A	G	intron_variant	MODIFIER	ACSL1	ENSOARG00000007614	No	No	-	No	No	No	No
13	76427349	rs605870123	A	G	intron_variant	MODIFIER	ACSL1	ENSOARG00000007614	No	No	-	No	No	No	No
13	76427325	rs601362234	T	C	intron_variant	MODIFIER	ACSL1	ENSOARG00000007614	No	No	-	No	No	No	No
3	20285721	rs161524137	C	T	intron_variant	MODIFIER	ACSL1	ENSOARG00000007614	No	No	-	No	No	No	No
3	20556697	rs603479263	C	T	intron_variant	MODIFIER	ACSL1	ENSOARG00000007614	No	No	-	No	No	No	No
3	20560466	rs161524141	T	C	intron_variant	MODIFIER	ACSL1	ENSOARG00000007614	No	No	-	No	No	No	No
3	20563205	rs161524143	C	T	intron_variant	MODIFIER	ACSL1	ENSOARG00000007614	No	No	-	No	No	No	No
3	23538993	rs161524144	T	C	intron_variant	MODIFIER	ACSL1	ENSOARG00000007614	No	No	-	No	No	No	No
3	23593492	rs162251849	C	T	intron_variant	MODIFIER	ACSL1	ENSOARG00000007614	No	No	-	No	No	No	No
3	23593515	rs1094620544	A	G	intron_variant	MODIFIER	ACSL1	ENSOARG00000007614	No	No	-	No	No	No	No
3	23593577	rs161524181	G	A	intron_variant	MODIFIER	ACSL1	ENSOARG00000007614	No	No	-	No	No	No	No
3	23595496	rs412518054	C	T	intron_variant	MODIFIER	ACSL1	ENSOARG00000007614	No	No	-	No	No	No	No
3	23595565	rs398658790	G	A	intron_variant	MODIFIER	ACSL1	ENSOARG00000007614	No	No	-	No	No	No	No
3	23612681	rs1090038474	T	C	intron_variant	MODIFIER	ACSL1	ENSOARG00000007614	No	No	-	No	No	No	No
3	23733542	rs1094095720	T	C	intron_variant	MODIFIER	ACSL1	ENSOARG00000007614	No	No	-	No	No	No	No
3	23883079	rs414621494	A	G	intron_variant	MODIFIER	ACSL1	ENSOARG00000007614	No	No	-	No	No	No	No
3	24713709	rs597712086	C	A	intron_variant	MODIFIER	ACSL1	ENSOARG00000007614	No	No	-	No	No	No	No
6	44244547	rs399907492	A	G	intron_variant	MODIFIER	ACSL1	ENSOARG00000007614	No	No	-	No	No	No	No
6	41918685	rs161524445	A	G	intron_variant	MODIFIER	ACSL1	ENSOARG00000007614	No	No	-	No	No	No	No
6	41910744	rs423719093	T	C	intron_variant	MODIFIER	ACSL1	ENSOARG00000007614	No	No	-	No	No	No	No
6	29906527	rs417788620	C	T	intron_variant	MODIFIER	ACSL1	ENSOARG00000007614	No	No	-	No	No	No	No
3	23024577	rs415986965	A	G	intron_variant	MODIFIER	ACSL1	ENSOARG00000007614	No	No	-	No	No	No	No
12	69692405	rs161524484	C	T	intron_variant	MODIFIER	ACSL1	ENSOARG00000007614	No	No	-	No	No	No	No
6	36865925	rs399905509	A	C	intron_variant	MODIFIER	ACSL1	ENSOARG00000007614	No	No	-	No	No	No	No
16	62426294	rs398966578	C	T	intron_variant	MODIFIER	ACSL1	ENSOARG00000007614	No	No	-	No	No	No	No
3	200052977	rs162251889	G	A	intron_variant	MODIFIER	ACSL1	ENSOARG00000007614	No	No	-	No	No	No	No
4	111718859	rs404800383	A	G	intron_variant	MODIFIER	ACSL1	ENSOARG00000007614	No	No	-	No	No	No	No
16	61426132	rs418217982	T	C	intron_variant	MODIFIER	ACSL1	ENSOARG00000007614	No	No	-	No	No	No	No
16	62400796	rs423397398	T	C	intron_variant	MODIFIER	ACSL1	ENSOARG00000007614	No	No	-	No	No	No	No
16	62402057	rs403983840	G	A	intron_variant	MODIFIER	ACSL1	ENSOARG00000007614	No	No	-	No	No	No	No
3	200224770	rs417235874	A	G	intron_variant	MODIFIER	ACSL1	ENSOARG00000007614	No	No	-	No	No	No	No
3	200060966	rs427175369	C	A	downstream_gene_variant	MODIFIER	HLCS	ENSOARG00000014127	No	No	-	No	No	No	No
3	199792239	rs423336700	G	A	synonymous_variant	LOW	HLCS	ENSOARG00000014127	No	No	-	No	No	No	No
2	143753571	rs159501669	G	A	synonymous_variant	LOW	HLCS	ENSOARG00000014127	No	No	-	No	No	No	No
16	33528213	rs589906667	G	C	missense_variant	MODERATE	CPXM1	ENSOARG00000005666	No	No	Down	No	Yes	No	No
16	26157485	rs193644446	T	C	downstream_gene_variant	MODIFIER	SEC23A	ENSOARG00000008413	No	No	Down	No	No	No	No
16	6830344	rs415874854	T	C	downstream_gene_variant	MODIFIER	SEC23A	ENSOARG00000008413	No	No	Down	No	No	No	No
16	41388735	rs193644448	C	A	downstream_gene_variant	MODIFIER	SEC23A	ENSOARG00000008413	No	No	Down	No	No	No	No
16	6781090	rs193644450	C	T	synonymous_variant	LOW	SEC23A	ENSOARG00000008413	No	No	Down	No	No	No	No
16	57115997	rs406996644	T	G	synonymous_variant	LOW	SEC23A	ENSOARG00000008413	No	No	Down	No	No	No	No
16	26157595	rs401870763	A	T	synonymous_variant	LOW	SLC25A16	ENSOARG00000005120	No	No	-	No	No	No	No
16	41388732	rs410225063	G	A	synonymous_variant	LOW	CDON	ENSOARG00000012075	No	No	Down	No	No	No	No
16	8063984	rs591079781	C	A	missense_variant	MODERATE	NIPSNAP1	ENSOARG00000004838	No	No	Down	No	No	No	No
16	24649615	rs593870217	G	A	missense_variant	MODERATE	COL6A3	ENSOARG00000019080	No	No	Down	No	No	No	No
16	56346547	rs426941332	G	C	missense_variant	MODERATE	COL6A3	ENSOARG00000019080	No	No	Down	No	No	No	No
16	10032506	rs407406169	C	A	missense_variant	MODERATE	COL6A3	ENSOARG00000019080	No	No	Down	No	No	No	No
16	41387273	rs420671836	G	C	missense_variant	MODERATE	COL6A3	ENSOARG00000019080	No	No	Down	No	No	No	No
16	32552036	rs161786146	A	C	synonymous_variant	LOW	COL6A3	ENSOARG00000019080	No	No	Down	No	No	No	No
16	8064104	rs159739117	G	A	synonymous_variant	LOW	COL6A3	ENSOARG00000019080	No	No	Down	No	No	No	No
16	58377993	rs161786139	T	C	synonymous_variant	LOW	COL6A3	ENSOARG00000019080	No	No	Down	No	No	No	No
16	37482970	rs159739077	T	C	synonymous_variant	LOW	COL6A3	ENSOARG00000019080	No	No	Down	No	No	No	No
16	18463985	rs414744616	T	C	synonymous_variant	LOW	COL6A3	ENSOARG00000019080	No	No	Down	No	No	No	No
16	4889828	rs411907408	G	A	synonymous_variant	LOW	COL6A3	ENSOARG00000019080	No	No	Down	No	No	No	No
16	41474507	rs159739043	T	C	synonymous_variant	LOW	COL6A3	ENSOARG00000019080	No	No	Down	No	No	No	No
16	4801826	rs410192619	T	C	synonymous_variant	LOW	COL6A3	ENSOARG00000019080	No	No	Down	No	No	No	No
16	23596594	rs419144640	C	T	missense_variant	MODERATE	COL6A3	ENSOARG00000019080	No	No	Down	No	No	No	No
16	36935454	rs193640294	C	T	downstream_gene_variant	MODIFIER	TGM2	ENSOARG00000018528	No	No	Down	No	No	No	No
16	41388941	rs426864260	G	A	synonymous_variant	LOW	TGM2	ENSOARG00000018528	No	No	Down	No	No	No	No
16	23311810	rs162018706	T	C	synonymous_variant	LOW	TGM2	ENSOARG00000018528	No	No	Down	No	No	No	No
16	10183083	rs604720816	C	T	missense_variant	MODERATE	TGM2	ENSOARG00000018528	No	No	Down	No	No	No	No
16	41354607	rs160614311	A	G	synonymous_variant	LOW	TGM2	ENSOARG00000018528	No	No	Down	No	No	No	No
16	26158193	rs426624572	A	G	synonymous_variant	LOW	TGM2	ENSOARG00000018528	No	No	Down	No	No	No	No
16	23596274	rs400338147	A	G	synonymous_variant	LOW	PPP1R3B	ENSOARG00000010099	No	No	-	No	No	No	No
16	9375078	rs399164757	C	T	synonymous_variant	LOW	PPP1R3B	ENSOARG00000010099	No	No	-	No	No	No	No
16	41385836	rs161533695	G	A	synonymous_variant	LOW	PPP1R3B	ENSOARG00000010099	No	No	-	No	No	No	No
16	14746598	rs161930268	T	C	synonymous_variant	LOW	DPP8	ENSOARG00000017941	No	No	-	No	No	No	No
16	9241940	rs398602051	T	C	synonymous_variant	LOW	DPP8	ENSOARG00000017941	No	No	-	No	No	No	No
16	10346301	rs401553862	C	T	downstream_gene_variant	MODIFIER	PRELP	ENSOARG00000001660	No	No	-	No	No	No	No
16	4491253	rs406135493	T	C	downstream_gene_variant	MODIFIER	PRELP	ENSOARG00000001660	No	No	-	No	No	No	No
16	18575524	rs430687448	G	A	synonymous_variant	LOW	SLCO2B1	ENSOARG00000011065	No	No	-	No	No	No	No
16	40188375	rs428165745	A	G	synonymous_variant	LOW	SLCO2B1	ENSOARG00000011065	No	No	-	No	No	No	No
16	9918937	rs414692056	T	G	synonymous_variant	LOW	COL1A2	ENSOARG00000001508	No	No	-	No	No	No	No
16	10510902	rs159749855	C	T	synonymous_variant	LOW	COL1A2	ENSOARG00000001508	No	No	-	No	No	No	No
16	23596625	rs160276748	C	T	3_prime_UTR_variant	MODIFIER	ARSB	ENSOARG00000017167	No	No	Down	No	No	No	No
16	36936482	rs160276750	G	A	3_prime_UTR_variant	MODIFIER	ARSB	ENSOARG00000017167	No	No	Down	No	No	No	No
16	8063982	rs160276796	G	T	missense_variant	MODERATE	ARSB	ENSOARG00000017167	No	No	Down	No	No	No	No
16	4491514	rs160276798	T	C	synonymous_variant	LOW	ARSB	ENSOARG00000017167	No	No	Down	No	No	No	No
16	8064322	rs160276802	C	G	missense_variant	MODERATE	ARSB	ENSOARG00000017167	No	No	Down	No	No	No	No
16	14751410	rs425374864	T	C	downstream_gene_variant	MODIFIER	CCDC69	ENSOARG00000008399	No	No	-	No	No	No	No
16	9273202	rs160105787	T	C	downstream_gene_variant	MODIFIER	CCDC69	ENSOARG00000008399	No	No	-	No	No	No	No
16	41254020	rs160105789	A	G	downstream_gene_variant	MODIFIER	CCDC69	ENSOARG00000008399	No	No	-	No	No	No	No
16	26161742	rs160105794	C	T	downstream_gene_variant	MODIFIER	CCDC69	ENSOARG00000008399	No	No	-	No	No	No	No
16	23310825	rs160105804	T	C	downstream_gene_variant	MODIFIER	CCDC69	ENSOARG00000008399	No	No	-	No	No	No	No
16	10183071	rs160105810	A	G	downstream_gene_variant	MODIFIER	CCDC69	ENSOARG00000008399	No	No	-	No	No	No	No
16	13528553	rs160105814	A	G	downstream_gene_variant	MODIFIER	CCDC69	ENSOARG00000008399	No	No	-	No	No	No	No
16	31158771	rs605545579	G	A	downstream_gene_variant	MODIFIER	CCDC69	ENSOARG00000008399	No	No	-	No	No	No	No
16	40962265	rs409107765	G	A	downstream_gene_variant	MODIFIER	CCDC69	ENSOARG00000008399	No	No	-	No	No	No	No
16	8065609	rs422526001	C	T	downstream_gene_variant	MODIFIER	CCDC69	ENSOARG00000008399	No	No	-	No	No	No	No
16	33567385	rs399038825	C	T	downstream_gene_variant	MODIFIER	CCDC69	ENSOARG00000008399	No	No	-	No	No	No	No
16	37482946	rs162299312	A	G	downstream_gene_variant	MODIFIER	CCDC69	ENSOARG00000008399	No	No	-	No	No	No	No
16	56346549	rs417904030	C	T	downstream_gene_variant	MODIFIER	CCDC69	ENSOARG00000008399	No	No	-	No	No	No	No
16	40187751	rs403590501	G	A	downstream_gene_variant	MODIFIER	CCDC69	ENSOARG00000008399	No	No	-	No	No	No	No
16	9907192	rs402213673	G	A	downstream_gene_variant	MODIFIER	CCDC69	ENSOARG00000008399	No	No	-	No	No	No	No
16	33645408	rs427655722	G	A	downstream_gene_variant	MODIFIER	CCDC69	ENSOARG00000008399	No	No	-	No	No	No	No
16	23310709	rs408222696	T	C	downstream_gene_variant	MODIFIER	CCDC69	ENSOARG00000008399	No	No	-	No	No	No	No
16	39131792	rs421614411	C	T	downstream_gene_variant	MODIFIER	CCDC69	ENSOARG00000008399	No	No	-	No	No	No	No
16	4751374	rs410947408	T	C	downstream_gene_variant	MODIFIER	CCDC69	ENSOARG00000008399	No	No	-	No	No	No	No
16	10074019	rs400789304	A	G	downstream_gene_variant	MODIFIER	CCDC69	ENSOARG00000008399	No	No	-	No	No	No	No
16	10375129	rs414145501	C	T	downstream_gene_variant	MODIFIER	CCDC69	ENSOARG00000008399	No	No	-	No	No	No	No
16	37483383	rs423282193	C	T	downstream_gene_variant	MODIFIER	CCDC69	ENSOARG00000008399	No	No	-	No	No	No	No
16	9273193	rs403542151	T	C	downstream_gene_variant	MODIFIER	CCDC69	ENSOARG00000008399	No	No	-	No	No	No	No
16	26160486	rs162299313	A	G	downstream_gene_variant	MODIFIER	CCDC69	ENSOARG00000008399	No	No	-	No	No	No	No
16	18464010	rs160105855	T	C	downstream_gene_variant	MODIFIER	CCDC69	ENSOARG00000008399	No	No	-	No	No	No	No
16	41386814	rs427902684	A	G	downstream_gene_variant	MODIFIER	CCDC69	ENSOARG00000008399	No	No	-	No	No	No	No
16	8063966	rs160105861	G	A	downstream_gene_variant	MODIFIER	CCDC69	ENSOARG00000008399	No	No	-	No	No	No	No
16	31158750	rs412860818	G	A	synonymous_variant	LOW	CCDC69	ENSOARG00000008399	No	No	-	No	No	No	No
16	41388498	rs403700025	A	G	synonymous_variant	LOW	APBB2	ENSOARG00000013063	No	No	-	No	No	No	No
16	41388009	rs159966818	G	A	synonymous_variant	LOW	APBB2	ENSOARG00000013063	No	No	-	No	No	No	No
16	23596276	rs159966855	A	G	synonymous_variant	LOW	APBB2	ENSOARG00000013063	No	No	-	No	No	No	No
16	33567837	rs159967106	T	C	synonymous_variant	LOW	APBB2	ENSOARG00000013063	No	No	-	No	No	No	No
16	58377851	rs160924768	T	C	downstream_gene_variant	MODIFIER	PDP2	ENSOARG00000011098	No	No	-	No	No	No	No
16	41387890	rs413107398	G	A	downstream_gene_variant	MODIFIER	PDP2	ENSOARG00000011098	No	No	-	No	No	No	No
16	35862868	rs590472608	C	A	downstream_gene_variant	MODIFIER	ABLIM1	ENSOARG00000015139	No	No	-	No	No	No	No
16	39121704	rs1092209976	T	C	downstream_gene_variant	MODIFIER	ABLIM1	ENSOARG00000015139	No	No	-	No	No	No	No
16	31423191	rs417967553	A	G	missense_variant	MODERATE	ABLIM1	ENSOARG00000015139	No	No	-	No	No	No	No
16	33485837	rs161503567	C	A	synonymous_variant	LOW	ABLIM1	ENSOARG00000015139	No	No	-	No	No	No	No
16	23596749	rs605048508	G	A	synonymous_variant	LOW	HSD17B12	ENSOARG00000000948	No	No	-	No	No	No	No
16	10346304	rs409671251	A	G	synonymous_variant	LOW	ATRNL1	ENSOARG00000015949	No	No	-	No	No	No	No
16	23596700	rs405990983	C	T	synonymous_variant	LOW	ATRNL1	ENSOARG00000015949	No	No	-	No	No	No	No
16	57113959	rs401848556	C	T	downstream_gene_variant	MODIFIER	ATRNL1	ENSOARG00000015949	No	No	-	No	No	No	No
16	37483372	rs418054792	A	G	downstream_gene_variant	MODIFIER	ATRNL1	ENSOARG00000015949	No	No	-	No	No	No	No
16	9907047	rs413750244	C	G	downstream_gene_variant	MODIFIER	ATRNL1	ENSOARG00000015949	No	No	-	No	No	No	No
16	35868371	rs425637715	T	C	downstream_gene_variant	MODIFIER	ATRNL1	ENSOARG00000015949	No	No	-	No	No	No	No
16	4889135	rs410531256	A	G	splice_region_variant&intron_variant	LOW	FASN	ENSOARG00000017168	No	No	-	No	No	No	No
16	40187874	rs404090660	G	A	intron_variant	MODIFIER	FASN	ENSOARG00000017168	No	No	-	No	No	No	No
16	10510923	rs420883762	G	T	intron_variant	MODIFIER	FASN	ENSOARG00000017168	No	No	-	No	No	No	No
16	24649607	rs425510794	C	T	synonymous_variant	LOW	FASN	ENSOARG00000017168	No	No	-	No	No	No	No
16	58648910	rs429162591	G	A	intron_variant	MODIFIER	FASN	ENSOARG00000017168	No	No	-	No	No	No	No
16	34998823	rs161102729	C	A	synonymous_variant	LOW	FASN	ENSOARG00000017168	No	No	-	No	No	No	No
16	10446309	rs426947462	C	A	downstream_gene_variant	MODIFIER	FASN	ENSOARG00000017168	No	No	-	No	No	No	No
16	34999930	rs427949455	C	T	downstream_gene_variant	MODIFIER	FASN	ENSOARG00000017168	No	No	-	No	No	No	No
16	9387723	rs600666002	C	T	synonymous_variant	LOW	MEF2A	ENSOARG00000009878	No	No	-	No	No	No	No
16	37485592	rs426778130	A	T	downstream_gene_variant	MODIFIER	SLC4A4	ENSOARG00000012378	No	No	-	No	No	No	No
16	35863863	rs407737513	C	T	downstream_gene_variant	MODIFIER	SETD7	ENSOARG00000013062	No	No	-	No	No	No	No
16	33485203	rs160830494	C	T	downstream_gene_variant	MODIFIER	SETD7	ENSOARG00000013062	No	No	-	No	No	No	No
16	31124472	rs589404065	C	G	missense_variant	MODERATE	TBC1D2B	ENSOARG00000000399	No	No	-	No	No	No	No
16	11388174	rs161324338	G	A	downstream_gene_variant	MODIFIER	ELOVL5	ENSOARG00000015388	No	No	-	No	No	No	No
16	58528475	rs159757287	C	G	synonymous_variant	LOW	SNX13	ENSOARG00000009409	No	No	-	No	No	No	No
16	58445454	rs161190709	C	T	synonymous_variant	LOW	IREB2	ENSOARG00000000881	No	No	-	No	No	No	No
16	58378131	rs160614744	G	A	synonymous_variant	LOW	RALGAPB	ENSOARG00000018960	No	No	-	No	No	No	No
16	56561792	rs162018842	A	G	synonymous_variant	LOW	RALGAPB	ENSOARG00000018960	No	No	-	No	No	No	No
16	56346698	rs404545283	T	C	synonymous_variant	LOW	RALGAPB	ENSOARG00000018960	No	No	-	No	No	No	No
16	56346500	rs160614872	G	C	downstream_gene_variant	MODIFIER	RALGAPB	ENSOARG00000018960	No	No	-	No	No	No	No
16	41855386	rs160614890	G	T	downstream_gene_variant	MODIFIER	RALGAPB	ENSOARG00000018960	No	No	-	No	No	No	No
16	41474342	rs421258517	C	T	downstream_gene_variant	MODIFIER	RALGAPB	ENSOARG00000018960	No	No	-	No	No	No	No
16	41387937	rs160614919	A	G	downstream_gene_variant	MODIFIER	RALGAPB	ENSOARG00000018960	No	No	-	No	No	No	No
16	41387319	rs160614924	A	T	downstream_gene_variant	MODIFIER	RALGAPB	ENSOARG00000018960	No	No	-	No	No	No	No
16	41386057	rs417311103	G	A	downstream_gene_variant	MODIFIER	RALGAPB	ENSOARG00000018960	No	No	-	No	No	No	No
16	35868883	rs160875312	G	A	synonymous_variant	LOW	MYO18B	ENSOARG00000019120	No	No	-	No	No	No	No
16	35847912	rs409162188	T	C	synonymous_variant	LOW	MYO18B	ENSOARG00000019120	No	No	-	No	No	No	No
16	33567144	rs1088192552	A	G	missense_variant	MODERATE	MYO18B	ENSOARG00000019120	No	No	-	No	No	No	No
16	33567083	rs591033211	A	C	missense_variant	MODERATE	MYO18B	ENSOARG00000019120	No	No	-	No	No	No	No
16	33505168	rs423450602	G	A	downstream_gene_variant	MODIFIER	MYO18B	ENSOARG00000019120	No	No	-	No	No	No	No
16	33484775	rs597012076	C	T	downstream_gene_variant	MODIFIER	COL5A1	ENSOARG00000002129	No	No	Down	No	No	No	No
16	33484762	rs416689754	T	C	intron_variant	MODIFIER	COL5A1	ENSOARG00000002129	No	No	Down	No	No	No	No
16	32551927	rs423707678	G	C	intron_variant	MODIFIER	COL5A1	ENSOARG00000002129	No	No	Down	No	No	No	No
16	31211652	rs430831244	C	T	intron_variant	MODIFIER	COL5A1	ENSOARG00000002129	No	No	Down	No	No	No	No
16	31128747	rs428605516	C	T	intron_variant	MODIFIER	COL5A1	ENSOARG00000002129	No	No	Down	No	No	No	No
16	31124324	rs418305215	G	A	intron_variant	MODIFIER	COL5A1	ENSOARG00000002129	No	No	Down	No	No	No	No
16	26161260	rs409754710	T	C	intron_variant	MODIFIER	COL5A1	ENSOARG00000002129	No	No	Down	No	No	No	No
16	26158198	rs606079280	G	A	intron_variant	MODIFIER	COL5A1	ENSOARG00000002129	No	No	Down	No	No	No	No
16	26157567	rs414327072	A	G	intron_variant	MODIFIER	COL5A1	ENSOARG00000002129	No	No	Down	No	No	No	No
16	22391161	rs425680170	G	A	intron_variant	MODIFIER	COL5A1	ENSOARG00000002129	No	No	Down	No	No	No	No
16	18575331	rs605317108	A	G	intron_variant	MODIFIER	COL5A1	ENSOARG00000002129	No	No	Down	No	No	No	No
16	18574541	rs588685086	G	T	intron_variant	MODIFIER	COL5A1	ENSOARG00000002129	No	No	Down	No	No	No	No
16	9370066	rs591495340	C	T	synonymous_variant	LOW	COL5A1	ENSOARG00000002129	No	No	Down	No	No	No	No
16	8813171	rs404150624	G	A	synonymous_variant	LOW	COL5A1	ENSOARG00000002129	No	No	Down	No	No	No	No
16	8813126	rs604907748	C	T	synonymous_variant	LOW	COL5A1	ENSOARG00000002129	No	No	Down	No	No	No	No
16	8063860	rs421479695	T	C	intron_variant	MODIFIER	COL5A1	ENSOARG00000002129	No	No	Down	No	No	No	No
16	8063795	rs588844197	A	G	intron_variant	MODIFIER	COL5A1	ENSOARG00000002129	No	No	Down	No	No	No	No
16	8063614	rs160891481	G	A	downstream_gene_variant	MODIFIER	PDPR	ENSOARG00000005515	No	No	-	No	No	No	No
16	4491599	rs416499492	G	A	downstream_gene_variant	MODIFIER	PDPR	ENSOARG00000005515	No	No	-	No	No	No	No
16	4491515	rs160891519	T	C	downstream_gene_variant	MODIFIER	PDPR	ENSOARG00000005515	No	No	-	No	No	No	No
16	41386817	rs399041786	C	T	downstream_gene_variant	MODIFIER	PDPR	ENSOARG00000005515	No	No	-	No	No	No	No
16	24384065	rs160891526	C	T	downstream_gene_variant	MODIFIER	PDPR	ENSOARG00000005515	No	No	-	No	No	No	No
16	13917024	rs399690805	C	T	downstream_gene_variant	MODIFIER	PDPR	ENSOARG00000005515	No	No	-	No	No	No	No
2	12898242	rs160891531	T	A	downstream_gene_variant	MODIFIER	PDPR	ENSOARG00000005515	No	No	-	No	No	No	No
2	12898371	rs160891549	C	T	synonymous_variant	LOW	PDPR	ENSOARG00000005515	No	No	-	No	No	No	No
2	22733978	rs426113826	T	C	synonymous_variant	LOW	PDPR	ENSOARG00000005515	No	No	-	No	No	No	No
2	36795085	rs399361493	T	G	downstream_gene_variant	MODIFIER	FOLH1	ENSOARG00000003775	No	No	-	No	No	No	No
2	59570955	rs161596028	T	G	synonymous_variant	LOW	FOLH1	ENSOARG00000003775	No	No	-	No	No	No	No
2	171505822	rs410869699	C	T	missense_variant	MODERATE	FOLH1	ENSOARG00000003775	No	No	-	No	No	No	No
2	201839110	rs416345549	T	C	downstream_gene_variant	MODIFIER	EPM2AIP1	ENSOARG00000013995	No	No	-	No	No	No	No
2	218990043	rs427021774	C	A	downstream_gene_variant	MODIFIER	EPM2AIP1	ENSOARG00000013995	No	No	-	No	No	No	No
2	237205205	rs161230028	T	C	downstream_gene_variant	MODIFIER	EPM2AIP1	ENSOARG00000013995	No	No	-	No	No	No	No
2	246618116	rs161230029	C	T	downstream_gene_variant	MODIFIER	EPM2AIP1	ENSOARG00000013995	No	No	-	No	No	No	No
2	248419367	rs161230032	T	C	downstream_gene_variant	MODIFIER	EPM2AIP1	ENSOARG00000013995	No	No	-	No	No	No	No
3	8663252	rs407688298	G	A	downstream_gene_variant	MODIFIER	EPM2AIP1	ENSOARG00000013995	No	No	-	No	No	No	No
3	216718027	rs159974130	G	A	synonymous_variant	LOW	PDGFRA	ENSOARG00000019070	No	No	-	No	No	No	No
4	10337707	rs159974160	C	T	synonymous_variant	LOW	PDGFRA	ENSOARG00000019070	No	No	-	No	No	No	No
4	48992386	rs159974218	A	T	downstream_gene_variant	MODIFIER	PDGFRA	ENSOARG00000019070	No	No	-	No	No	No	No
4	53464663	rs401175293	T	C	downstream_gene_variant	MODIFIER	PDGFRA	ENSOARG00000019070	No	No	-	No	No	No	No
5	3960872	rs159974238	T	C	downstream_gene_variant	MODIFIER	PDGFRA	ENSOARG00000019070	No	No	-	No	No	No	No
5	9396323	rs161294011	G	C	missense_variant	MODERATE	COL21A1	ENSOARG00000006184	No	No	-	No	No	No	No
5	14263060	rs161294008	T	C	synonymous_variant	LOW	COL21A1	ENSOARG00000006184	No	No	-	No	No	No	No
5	19646207	rs161294000	T	C	synonymous_variant	LOW	COL21A1	ENSOARG00000006184	No	No	-	No	No	No	No
5	58922336	rs160201097	G	A	synonymous_variant	LOW	COL27A1	ENSOARG00000006078	No	No	Down	No	No	No	No
6	89609885	rs160201094	C	T	synonymous_variant	LOW	COL27A1	ENSOARG00000006078	No	No	Down	No	No	No	No
6	92235772	rs160201091	G	A	synonymous_variant	LOW	COL27A1	ENSOARG00000006078	No	No	Down	No	No	No	No
6	102006400	rs160201057	A	G	synonymous_variant	LOW	COL27A1	ENSOARG00000006078	No	No	Down	No	No	No	No
6	102533617	rs427838348	A	G	synonymous_variant	LOW	SERPINB5	ENSOARG00000006391	No	No	-	No	No	No	No
6	104457031	rs427988692	C	T	synonymous_variant	LOW	SERPINB5	ENSOARG00000006391	No	No	-	No	No	No	No
7	23583089	rs399950530	G	A	downstream_gene_variant	MODIFIER	SERPINB5	ENSOARG00000006391	No	No	-	No	No	No	No
8	2396546	rs415614539	C	T	downstream_gene_variant	MODIFIER	SERPINB5	ENSOARG00000006391	No	No	-	No	No	No	No
9	37572675	rs405495313	A	T	downstream_gene_variant	MODIFIER	SERPINB5	ENSOARG00000006391	No	No	-	No	No	No	No
9	77064769	rs159896650	C	A	synonymous_variant	LOW	ABCC9	ENSOARG00000020225	No	No	-	No	No	No	No
9	88821080	rs159896784	G	A	synonymous_variant	LOW	ABCC9	ENSOARG00000020225	No	No	-	No	No	No	No
9	94235501	rs425295207	C	A	synonymous_variant	LOW	ABCC9	ENSOARG00000020225	No	No	-	No	No	No	No
11	39303317	rs159896795	T	C	synonymous_variant	LOW	ABCC9	ENSOARG00000020225	No	No	-	No	No	No	No
11	60400173	rs428902370	T	C	synonymous_variant	LOW	ABCC9	ENSOARG00000020225	No	No	-	No	No	No	No
11	60821510	rs159897055	G	A	synonymous_variant	LOW	ABCC9	ENSOARG00000020225	No	No	-	No	No	No	No
12	303418	rs402567215	A	G	synonymous_variant	LOW	ENTPD1	ENSOARG00000006716	No	No	Down	No	No	No	No
12	40630399	rs605302628	G	C	downstream_gene_variant	MODIFIER	ENTPD1	ENSOARG00000006716	No	No	Down	No	No	No	No
13	42738299	rs401275678	C	G	missense_variant	MODERATE	MAN2A1	ENSOARG00000018880	No	No	-	No	No	No	No
13	43858895	rs404531831	C	T	synonymous_variant	LOW	MAN2A1	ENSOARG00000018880	No	No	-	No	No	No	No
13	64112586	rs161931187	A	G	downstream_gene_variant	MODIFIER	ITGA11	ENSOARG00000018483	No	No	-	No	No	No	No
14	35056735	rs160285393	T	C	downstream_gene_variant	MODIFIER	ITGA11	ENSOARG00000018483	No	No	-	No	No	No	No
14	35810499	rs160285478	A	G	synonymous_variant	LOW	ITGA11	ENSOARG00000018483	No	No	-	No	No	No	No
14	49096207	rs1087417439	G	A	missense_variant	MODERATE	ITGA11	ENSOARG00000018483	No	No	-	No	No	No	No
14	50003966	rs417389784	C	A	missense_variant	MODERATE	ITGA11	ENSOARG00000018483	No	No	-	No	No	No	No
14	53506819	rs160285513	C	T	synonymous_variant	LOW	ITGA11	ENSOARG00000018483	No	No	-	No	No	No	No
15	43919888	rs424535975	A	T	intron_variant	MODIFIER	ACLY	ENSOARG00000017829	No	No	Down	No	No	No	No
15	65277083	rs425516201	A	G	intron_variant	MODIFIER	ACLY	ENSOARG00000017829	No	No	Down	No	No	No	No
16	3884872	rs161081825	T	C	intron_variant	MODIFIER	ACLY	ENSOARG00000017829	No	No	Down	No	No	No	No
17	60857005	rs1093599009	T	C	intron_variant	MODIFIER	ACLY	ENSOARG00000017829	No	No	Down	No	No	No	No
17	60857018	rs1094289546	T	C	intron_variant	MODIFIER	ACLY	ENSOARG00000017829	No	No	Down	No	No	No	No
18	18782088	rs414748532	T	C	intron_variant	MODIFIER	ACLY	ENSOARG00000017829	No	No	Down	No	No	No	No
18	21579547	rs162136797	C	T	intron_variant	MODIFIER	ACLY	ENSOARG00000017829	No	No	Down	No	No	No	No
19	16729894	rs426817565	G	T	intron_variant	MODIFIER	ACLY	ENSOARG00000017829	No	No	Down	No	No	No	No
19	25939796	rs161081862	A	C	intron_variant	MODIFIER	ACLY	ENSOARG00000017829	No	No	Down	No	No	No	No
19	58162671	rs401741572	A	T	intron_variant	MODIFIER	ACLY	ENSOARG00000017829	No	No	Down	No	No	No	No
20	7560654	rs410861536	T	C	intron_variant	MODIFIER	ACLY	ENSOARG00000017829	No	No	Down	No	No	No	No
20	20168738	rs415699698	G	T	intron_variant	MODIFIER	ACLY	ENSOARG00000017829	No	No	Down	No	No	No	No
20	25568678	rs407228319	T	C	intron_variant	MODIFIER	ACLY	ENSOARG00000017829	No	No	Down	No	No	No	No
20	25670877	rs160609984	A	G	synonymous_variant	LOW	EPB41L1	ENSOARG00000015468	No	No	-	No	No	No	No
20	25671346	rs413386992	G	A	downstream_gene_variant	MODIFIER	EPB41L1	ENSOARG00000015468	No	No	-	No	No	No	No
20	27374986	rs162017672	C	T	downstream_gene_variant	MODIFIER	EPB41L1	ENSOARG00000015468	No	No	-	No	No	No	No
20	27377793	rs160610114	C	T	downstream_gene_variant	MODIFIER	EPB41L1	ENSOARG00000015468	No	No	-	No	No	No	No
20	27378154	rs160610140	T	C	downstream_gene_variant	MODIFIER	EPB41L1	ENSOARG00000015468	No	No	-	No	No	No	No
20	27573714	rs160610146	C	G	downstream_gene_variant	MODIFIER	EPB41L1	ENSOARG00000015468	No	No	-	No	No	No	No
21	25823144	rs159566031	C	A	downstream_gene_variant	MODIFIER	PIKFYVE	ENSOARG00000019028	No	No	-	No	No	No	No
21	27343966	rs421119939	G	A	downstream_gene_variant	MODIFIER	SEL1L	ENSOARG00000003001	No	No	-	No	No	No	No
21	27374134	rs412249471	G	C	downstream_gene_variant	MODIFIER	SEL1L	ENSOARG00000003001	No	No	-	No	No	No	No
21	28791223	rs160374347	A	G	missense_variant	MODERATE	SEL1L	ENSOARG00000003001	No	No	-	No	No	No	No
21	35489971	rs408804744	A	G	synonymous_variant	LOW	SEL1L	ENSOARG00000003001	No	No	-	No	No	No	No
22	16404830	rs162299987	T	C	synonymous_variant	LOW	SEL1L	ENSOARG00000003001	No	No	-	No	No	No	No
22	22610462	rs160374418	C	T	synonymous_variant	LOW	SEL1L	ENSOARG00000003001	No	No	-	No	No	No	No
22	23890349	rs419321468	A	G	synonymous_variant	LOW	CPNE3	ENSOARG00000012048	No	No	-	No	No	No	No
24	2778135	rs159503915	C	T	downstream_gene_variant	MODIFIER	COL6A6	ENSOARG00000014718	No	No	-	No	No	No	No
24	35435807	rs159503916	G	T	downstream_gene_variant	MODIFIER	COL6A6	ENSOARG00000014718	No	No	-	No	No	No	No
24	41648963	rs424738498	A	G	3_prime_UTR_variant	MODIFIER	ADAM12	ENSOARG00000012241	No	No	Down	No	No	No	No
25	26184304	rs1086224104	C	T	missense_variant	MODERATE	ADAM12	ENSOARG00000012241	No	No	Down	No	No	No	No
25	43730354	rs161514792	T	C	synonymous_variant	LOW	ADAM12	ENSOARG00000012241	No	No	Down	No	No	No	No
25	44104417	rs160656853	A	C	synonymous_variant	LOW	SULF1	ENSOARG00000003329	No	No	-	No	No	No	No
26	13135269	rs408191353	G	A	synonymous_variant	LOW	SULF1	ENSOARG00000003329	No	No	-	No	No	No	No
26	13145563	rs159517489	G	A	5_prime_UTR_variant	MODIFIER	FRZB	ENSOARG00000016764	No	No	Down	No	No	No	No
26	35794083	rs1088126658	A	C	5_prime_UTR_variant	MODIFIER	FRZB	ENSOARG00000016764	No	No	Down	No	No	No	No
X	50308388	rs588152245	C	A	downstream_gene_variant	MODIFIER	SOST	ENSOARG00000005849	No	No	-	No	No	No	No
1	171654	rs596596502	G	A	downstream_gene_variant	MODIFIER	SOST	ENSOARG00000005849	No	No	-	No	No	No	No
1	193618	rs416126401	T	C	intron_variant	MODIFIER	ADAMTS16	ENSOARG00000015446	No	No	Down	No	No	No	No
1	206195	rs596145562	C	T	missense_variant	MODERATE	ADAMTS16	ENSOARG00000015446	No	No	Down	No	No	No	No
1	392745	rs591838542	C	G	missense_variant	MODERATE	ADAMTS16	ENSOARG00000015446	No	No	Down	No	No	No	No
1	432296	rs410638295	T	C	intron_variant	MODIFIER	ADAMTS16	ENSOARG00000015446	No	No	Down	No	No	No	No
1	958518	rs426138808	A	G	synonymous_variant	LOW	ADAMTS16	ENSOARG00000015446	No	No	Down	No	No	No	No
1	2317922	rs416318285	T	C	synonymous_variant	LOW	ADAMTS16	ENSOARG00000015446	No	No	Down	No	No	No	No
1	2317967	rs412203761	C	G	synonymous_variant	LOW	TP53INP1	ENSOARG00000006070	No	No	Down	No	No	No	No
1	2317982	rs416532543	T	C	synonymous_variant	LOW	TP53INP1	ENSOARG00000006070	No	No	Down	No	No	No	No
1	2318063	rs410814754	A	G	downstream_gene_variant	MODIFIER	TP53INP1	ENSOARG00000006070	No	No	Down	No	No	No	No
1	2373737	rs160669273	T	A	downstream_gene_variant	MODIFIER	TP53INP1	ENSOARG00000006070	No	No	Down	No	No	No	No
1	2694995	rs427746375	G	A	downstream_gene_variant	MODIFIER	TP53INP1	ENSOARG00000006070	No	No	Down	No	No	No	No
1	2695394	rs160358392	A	G	synonymous_variant	LOW	SLC39A9	ENSOARG00000021184	No	No	-	No	No	No	No
1	2735157	rs408920959	C	T	downstream_gene_variant	MODIFIER	TMEM229B	ENSOARG00000001032	No	No	Down	No	No	No	No
1	2913689	rs426013867	C	T	synonymous_variant	LOW	TECTB	ENSOARG00000011521	No	No	-	No	No	No	No
1	3013085	rs413730004	T	C	missense_variant	MODERATE	TECTB	ENSOARG00000011521	No	No	-	No	No	No	No
1	3578278	rs423188279	G	A	synonymous_variant	LOW	TECTB	ENSOARG00000011521	No	No	-	No	No	No	No
1	3578285	rs399589130	G	C	synonymous_variant	LOW	TECTB	ENSOARG00000011521	No	No	-	No	No	No	No
1	3578294	rs423785469	C	T	downstream_gene_variant	MODIFIER	TECTB	ENSOARG00000011521	No	No	-	No	No	No	No
1	3578303	rs419193011	C	T	downstream_gene_variant	MODIFIER	TECTB	ENSOARG00000011521	No	No	-	No	No	No	No
1	3582845	rs399907725	G	A	downstream_gene_variant	MODIFIER	TECTB	ENSOARG00000011521	No	No	-	No	No	No	No
1	3583103	rs409076155	A	G	downstream_gene_variant	MODIFIER	TECTB	ENSOARG00000011521	No	No	-	No	No	No	No
1	3585467	rs422364400	C	A	downstream_gene_variant	MODIFIER	TECTB	ENSOARG00000011521	No	No	-	No	No	No	No
1	3585533	rs160281820	C	T	synonymous_variant	LOW	IGDCC4	ENSOARG00000017913	No	No	-	No	No	No	No
1	3585807	rs408140135	C	A	downstream_gene_variant	MODIFIER	TBC1D8B	ENSOARG00000018891	No	No	-	No	No	No	No
1	3591180	rs425530757	T	A	downstream_gene_variant	MODIFIER	UGGT1	ENSOARG00000015936	No	No	-	No	No	No	No
1	3594099	rs419136336	A	G	synonymous_variant	LOW	UGGT1	ENSOARG00000015936	No	No	-	No	No	No	No
1	3594402	rs159510229	T	C	synonymous_variant	LOW	UGGT1	ENSOARG00000015936	No	No	-	No	No	No	No
1	3594407	rs159510233	A	G	synonymous_variant	LOW	UGGT1	ENSOARG00000015936	No	No	-	No	No	No	No
1	4400690	rs159510256	T	G	synonymous_variant	LOW	UGGT1	ENSOARG00000015936	No	No	-	No	No	No	No
1	4400806	rs159510288	A	C	synonymous_variant	LOW	UGGT1	ENSOARG00000015936	No	No	-	No	No	No	No
1	4846469	rs159510289	T	C	synonymous_variant	LOW	UGGT1	ENSOARG00000015936	No	No	-	No	No	No	No
1	5048221	rs400890209	G	A	intron_variant	MODIFIER	IL13RA2	ENSOARG00000017220	No	No	-	No	No	No	No
1	5048230	rs404015977	G	A	synonymous_variant	LOW	IL13RA2	ENSOARG00000017220	No	No	-	No	No	No	No
1	7320864	rs427808646	C	T	synonymous_variant	LOW	KLHL31	ENSOARG00000007035	No	No	Down	No	No	No	No
1	7540148	rs161296849	A	G	synonymous_variant	LOW	KLHL31	ENSOARG00000007035	No	No	Down	No	No	No	No
1	7543002	rs161296854	T	C	synonymous_variant	LOW	KLHL31	ENSOARG00000007035	No	No	Down	No	No	No	No
1	7927135	rs161296855	C	T	synonymous_variant	LOW	KLHL31	ENSOARG00000007035	No	No	Down	No	No	No	No
1	9795699	rs161296874	T	C	synonymous_variant	LOW	KLHL31	ENSOARG00000007035	No	No	Down	No	No	No	No
1	9797759	rs1089108081	C	G	synonymous_variant	LOW	KLHL31	ENSOARG00000007035	No	No	Down	No	No	No	No
1	9931592	rs406149510	C	T	downstream_gene_variant	MODIFIER	KLHL31	ENSOARG00000007035	No	No	Down	No	No	No	No
1	9932944	rs408493103	G	C	downstream_gene_variant	MODIFIER	KLHL31	ENSOARG00000007035	No	No	Down	No	No	No	No
1	266491657	rs427035096	T	A	downstream_gene_variant	MODIFIER	KLHL31	ENSOARG00000007035	No	No	Down	No	No	No	No
1	266491658	rs160080760	C	T	downstream_gene_variant	MODIFIER	SMAD5	ENSOARG00000014930	No	No	-	No	No	No	No
1	267074001	rs400415760	A	G	downstream_gene_variant	MODIFIER	SMAD5	ENSOARG00000014930	No	No	-	No	No	No	No
1	267074187	rs428228516	G	A	downstream_gene_variant	MODIFIER	ARHGAP20	ENSOARG00000013551	No	No	-	No	No	No	No
1	267074371	rs419659412	G	C	intron_variant	MODIFIER	SCD	ENSOARG00000014674	No	No	-	No	No	No	No
1	267076439	rs408728537	T	A	intron_variant	MODIFIER	SCD	ENSOARG00000014674	No	No	-	No	No	No	No
1	267083156	rs417574734	G	A	3_prime_UTR_variant	MODIFIER	SCD	ENSOARG00000014674	No	No	-	No	No	No	No
1	267245761	rs421268742	A	G	downstream_gene_variant	MODIFIER	SCD	ENSOARG00000014674	No	No	-	No	No	No	No
1	267511989	rs160121427	G	A	synonymous_variant	LOW	LNPEP	ENSOARG00000017994	No	No	Down	No	No	No	No
1	267512996	rs399083543	C	G	synonymous_variant	LOW	LNPEP	ENSOARG00000017994	No	No	Down	No	No	No	No
1	267513339	rs162299354	G	A	synonymous_variant	LOW	LNPEP	ENSOARG00000017994	No	No	Down	No	No	No	No
1	267513452	rs411633739	T	C	synonymous_variant	LOW	LNPEP	ENSOARG00000017994	No	No	Down	No	No	No	No
1	267583580	rs401376598	A	G	synonymous_variant	LOW	LNPEP	ENSOARG00000017994	No	No	Down	No	No	No	No
1	267728604	rs160121498	G	C	synonymous_variant	LOW	LNPEP	ENSOARG00000017994	No	No	Down	No	No	No	No
1	269641148	rs160121605	A	T	3_prime_UTR_variant	MODIFIER	LNPEP	ENSOARG00000017994	No	No	Down	No	No	No	No
1	269641185	rs160121607	A	G	3_prime_UTR_variant	MODIFIER	LNPEP	ENSOARG00000017994	No	No	Down	No	No	No	No
1	270312295	rs408480158	G	A	3_prime_UTR_variant	MODIFIER	LNPEP	ENSOARG00000017994	No	No	Down	No	No	No	No
1	270485557	rs161885336	C	G	3_prime_UTR_variant	MODIFIER	LNPEP	ENSOARG00000017994	No	No	Down	No	No	No	No
1	270496609	rs160121623	T	C	3_prime_UTR_variant	MODIFIER	LNPEP	ENSOARG00000017994	No	No	Down	No	No	No	No
1	270621696	rs426050343	G	A	3_prime_UTR_variant	MODIFIER	LNPEP	ENSOARG00000017994	No	No	Down	No	No	No	No
1	270642293	rs160121628	T	G	3_prime_UTR_variant	MODIFIER	LNPEP	ENSOARG00000017994	No	No	Down	No	No	No	No
1	270651251	rs162299356	G	T	3_prime_UTR_variant	MODIFIER	LNPEP	ENSOARG00000017994	No	No	Down	No	No	No	No
1	270651264	rs429762452	C	T	3_prime_UTR_variant	MODIFIER	LNPEP	ENSOARG00000017994	No	No	Down	No	No	No	No
1	270652162	rs160121649	T	C	3_prime_UTR_variant	MODIFIER	LNPEP	ENSOARG00000017994	No	No	Down	No	No	No	No
1	270665971	rs160121658	C	G	3_prime_UTR_variant	MODIFIER	LNPEP	ENSOARG00000017994	No	No	Down	No	No	No	No
1	270723334	rs160121688	T	C	downstream_gene_variant	MODIFIER	LNPEP	ENSOARG00000017994	No	No	Down	No	No	No	No
1	271311509	rs401730972	T	G	downstream_gene_variant	MODIFIER	LNPEP	ENSOARG00000017994	No	No	Down	No	No	No	No
1	271311719	rs416593549	T	G	downstream_gene_variant	MODIFIER	LNPEP	ENSOARG00000017994	No	No	Down	No	No	No	No
1	271313329	rs160121728	C	T	downstream_gene_variant	MODIFIER	LNPEP	ENSOARG00000017994	No	No	Down	No	No	No	No
1	271357042	rs414095915	G	A	downstream_gene_variant	MODIFIER	LNPEP	ENSOARG00000017994	No	No	Down	No	No	No	No
1	271377336	rs411548644	T	C	downstream_gene_variant	MODIFIER	OLFML2A	ENSOARG00000013298	No	No	-	No	No	No	No
1	275211837	rs422023345	G	T	downstream_gene_variant	MODIFIER	OLFML2A	ENSOARG00000013298	No	No	-	No	No	No	No
1	275213792	rs161979574	G	T	downstream_gene_variant	MODIFIER	OLFML2A	ENSOARG00000013298	No	No	-	No	No	No	No
1	275213852	rs160465391	A	G	downstream_gene_variant	MODIFIER	OLFML2A	ENSOARG00000013298	No	No	-	No	No	No	No
1	275213896	rs403451300	C	T	downstream_gene_variant	MODIFIER	CYP7B1	ENSOARG00000017011	No	No	-	No	No	No	No
1	275214304	rs405217761	A	T	3_prime_UTR_variant	MODIFIER	CYP7B1	ENSOARG00000017011	No	No	-	No	No	No	No
1	275554920	rs417035177	G	A	synonymous_variant	LOW	NNT	ENSOARG00000008573	No	Subcutaneous fat area	-	No	No	No	No
1	275555008	rs405811877	G	A	synonymous_variant	LOW	NNT	ENSOARG00000008573	No	Subcutaneous fat area	-	No	No	No	No
2	1810114	rs162153123	A	C	downstream_gene_variant	MODIFIER	NNT	ENSOARG00000008573	No	Subcutaneous fat area	-	No	No	No	No
2	1823621	rs161145449	C	T	missense_variant	MODERATE	NNT	ENSOARG00000008573	No	Subcutaneous fat area	-	No	No	No	No
2	1823625	rs161145009	G	A	synonymous_variant	LOW	NNT	ENSOARG00000008573	No	Subcutaneous fat area	-	No	No	No	No
2	2084918	rs161144959	A	C	downstream_gene_variant	MODIFIER	NNT	ENSOARG00000008573	No	Subcutaneous fat area	-	No	No	No	No
2	2138366	rs161139819	T	G	downstream_gene_variant	MODIFIER	MAP3K1	ENSOARG00000007392	No	Subcutaneous fat area	-	No	No	No	No
2	2138375	rs423182368	T	G	downstream_gene_variant	MODIFIER	ADAMTS12	ENSOARG00000011993	No	Subcutaneous fat area	Down	No	No	No	No
2	2138378	rs413061124	G	A	downstream_gene_variant	MODIFIER	ADAMTS12	ENSOARG00000011993	No	Subcutaneous fat area	Down	No	No	No	No
2	2161454	rs398841569	T	C	downstream_gene_variant	MODIFIER	ADAMTS12	ENSOARG00000011993	No	Subcutaneous fat area	Down	No	No	No	No
2	2163036	rs159527836	C	T	intron_variant	MODIFIER	MAP3K20	ENSOARG00000000725	No	Tail fat deposition	-	No	Yes	No	No
2	2170931	rs595140761	A	G	missense_variant	MODERATE	TRIL	ENSOARG00000009051	No	Tail fat deposition	-	No	Yes	No	No
2	2646208	rs597006796	G	A	missense_variant	MODERATE	PBXIP1	ENSOARG00000003126	Yes	Backfat at third lumbar	-	No	No	No	No
2	2725548	rs428258894	C	T	missense_variant	MODERATE	KIRREL1	ENSOARG00000007174	Yes	Backfat at third lumbar	-	No	No	No	No
2	2726399	rs415785535	C	T	missense_variant	MODERATE	ALX3	ENSOARG00000019395	Yes	Backfat at third lumbar	-	No	No	No	No
2	2857242	rs161761848	C	A	missense_variant	MODERATE	ANKRD35	ENSOARG00000020616	Yes	Backfat at third lumbar	-	No	No	No	No
2	2857254	rs161699825	A	G	missense_variant	MODERATE	SYNJ1	ENSOARG00000013414	Yes	Backfat at third lumbar	-	No	No	No	No
2	2857710	rs159623365	T	C	missense_variant	MODERATE	COPA	ENSOARG00000008680	Yes	Backfat at third lumbar	Down	No	No	No	No
2	7011826	rs602853171	G	A	upstream_gene_variant	MODIFIER	OLFML2B	ENSOARG00000010519	No	Backfat at third lumbar	-	No	No	No	No
2	9333231	rs601462223	G	A	downstream_gene_variant	MODIFIER	KIRREL1	ENSOARG00000007174	No	Backfat at third lumbar	-	No	No	No	No
2	9353137	rs601035991	T	A	intron_variant	MODIFIER	CCT8	ENSOARG00000014500	No	Backfat at third lumbar	-	No	No	No	No
2	9353174	rs600953160	G	A	synonymous_variant	LOW	DAP3	ENSOARG00000004590	No	Backfat at third lumbar	-	No	No	No	No
2	9353184	rs600666131	A	G	synonymous_variant	LOW	RWDD2B	ENSOARG00000014607	No	Backfat at third lumbar	-	No	No	No	No
2	9353268	rs599929076	G	A	downstream_gene_variant	MODIFIER	SNAPIN	ENSOARG00000000758	No	Backfat at third lumbar	-	No	No	No	No
2	9353329	rs599546045	G	C	downstream_gene_variant	MODIFIER	PMVK	ENSOARG00000003056	No	Backfat at third lumbar	-	No	No	No	No
2	9353366	rs598181028	A	G	intergenic_variant	MODIFIER	-	-	No	Backfat at third lumbar	-	No	No	No	No
2	9374696	rs597512989	T	A	downstream_gene_variant	MODIFIER	IFNAR1	ENSOARG00000013188	No	Backfat at third lumbar	-	No	No	No	No
2	9376043	rs596263453	A	G	intron_variant	MODIFIER	CCT8	ENSOARG00000014500	No	Backfat at third lumbar	-	No	No	No	No
2	9376166	rs593750976	C	T	downstream_gene_variant	MODIFIER	RGS5	ENSOARG00000011110	No	Backfat at third lumbar	-	No	No	No	No
2	9396949	rs590675538	G	T	intergenic_variant	MODIFIER	-	-	No	Backfat at third lumbar	-	No	No	No	No
2	10145068	rs590213155	G	A	intergenic_variant	MODIFIER	-	-	No	Backfat at third lumbar	-	No	No	No	No
2	10145091	rs589064976	A	C	downstream_gene_variant	MODIFIER	PMVK	ENSOARG00000003056	No	Backfat at third lumbar	-	No	No	No	No
2	10145094	rs588601331	C	T	non_coding_transcript_exon_variant	MODIFIER	-	ENSOARG00000007976	No	Backfat at third lumbar	-	No	No	No	No
2	10174800	rs55631062	T	C	downstream_gene_variant	MODIFIER	F11R	ENSOARG00000009280	No	Backfat at third lumbar	-	No	No	No	No
2	10413821	rs430693815	G	A	3_prime_UTR_variant	MODIFIER	SNX27	ENSOARG00000021022	No	Backfat at third lumbar	-	No	No	No	No
2	10416149	rs430096732	C	A	5_prime_UTR_variant	MODIFIER	CEPT1	ENSOARG00000019490	No	Backfat at third lumbar	-	No	No	No	No
2	10416469	rs429925169	A	C	synonymous_variant	LOW	ZNF687	ENSOARG00000020978	No	Backfat at third lumbar	-	No	No	No	No
2	10417713	rs429779405	C	T	intergenic_variant	MODIFIER	-	-	No	Backfat at third lumbar	-	No	No	No	No
2	10471238	rs429719285	A	G	synonymous_variant	LOW	-	ENSOARG00000004747	No	Backfat at third lumbar	-	No	No	No	No
2	10477315	rs429664063	C	G	synonymous_variant	LOW	PAXBP1	ENSOARG00000013331	No	Backfat at third lumbar	-	No	No	No	No
2	10480080	rs429032931	C	T	intergenic_variant	MODIFIER	-	-	No	Backfat at third lumbar	-	No	No	No	No
2	10917385	rs428925799	G	A	intron_variant	MODIFIER	FLAD1	ENSOARG00000003310	No	Backfat at third lumbar	-	No	No	No	No
2	10917411	rs428804138	G	A	intron_variant	MODIFIER	PBXIP1	ENSOARG00000003126	No	Backfat at third lumbar	-	No	No	No	No
2	10917567	rs428496639	T	C	downstream_gene_variant	MODIFIER	DRAM2	ENSOARG00000019467	No	Backfat at third lumbar	-	No	No	No	No
2	10917607	rs428321105	C	T	missense_variant	MODERATE	TBX15	ENSOARG00000020376	No	Backfat at third lumbar	Down	No	No	No	No
2	11097070	rs428039317	C	T	downstream_gene_variant	MODIFIER	SDHC	ENSOARG00000010008	No	Backfat at third lumbar	-	No	No	No	No
2	11247640	rs427699917	A	G	intron_variant	MODIFIER	SELENBP1	ENSOARG00000020993	No	Backfat at third lumbar	-	No	No	No	No
2	11255891	rs427694773	G	C	3_prime_UTR_variant	MODIFIER	MAN1A2	ENSOARG00000020315	No	Backfat at third lumbar	-	No	No	No	No
2	12003235	rs427693153	A	G	upstream_gene_variant	MODIFIER	RNF115	ENSOARG00000020577	No	Backfat at third lumbar	-	No	No	No	No
2	12007593	rs427472586	C	T	downstream_gene_variant	MODIFIER	MEF2D	ENSOARG00000005974	No	Backfat at third lumbar	-	No	No	No	No
2	12398586	rs426995126	T	A	downstream_gene_variant	MODIFIER	S100A10	ENSOARG00000021077	No	Backfat at third lumbar	-	No	No	No	No
2	12425667	rs426958012	T	G	downstream_gene_variant	MODIFIER	-	ENSOARG00000021056	No	Backfat at third lumbar	-	No	No	No	No
2	12731197	rs426927493	G	A	downstream_gene_variant	MODIFIER	PEX19	ENSOARG00000008654	No	Backfat at third lumbar	-	No	No	No	No
2	12804707	rs426753968	C	A	synonymous_variant	LOW	INTS3	ENSOARG00000001095	No	Backfat at third lumbar	-	No	No	No	No
2	12872759	rs426458559	G	A	synonymous_variant	LOW	FLAD1	ENSOARG00000003310	No	Backfat at third lumbar	-	No	No	No	No
2	12879286	rs426445578	C	T	downstream_gene_variant	MODIFIER	-	ENSOARG00000021056	No	Backfat at third lumbar	-	No	No	No	No
2	12881060	rs426216252	G	A	synonymous_variant	LOW	NES	ENSOARG00000006200	No	Backfat at third lumbar	-	No	No	No	No
2	12881085	rs426171046	C	A	intergenic_variant	MODIFIER	-	-	No	Backfat at third lumbar	-	No	No	No	No
2	12882314	rs426038106	C	G	intron_variant	MODIFIER	PMF1-BGLAP	ENSOARG00000005608	No	Backfat at third lumbar	-	No	No	No	No
2	12893237	rs426014539	T	C	3_prime_UTR_variant	MODIFIER	SNX27	ENSOARG00000021022	No	Backfat at third lumbar	-	No	No	No	No
2	12896905	rs425820620	T	C	downstream_gene_variant	MODIFIER	PMVK	ENSOARG00000003056	No	Backfat at third lumbar	-	No	No	No	No
2	12919695	rs425116347	A	C	intergenic_variant	MODIFIER	-	-	No	Backfat at third lumbar	-	No	No	No	No
2	13145178	rs424996332	C	G	downstream_gene_variant	MODIFIER	RGS5	ENSOARG00000011110	No	Backfat at third lumbar	-	No	No	No	No
2	14219619	rs424654293	G	A	downstream_gene_variant	MODIFIER	-	ENSOARG00000018823	No	Backfat at third lumbar	-	No	No	No	No
2	14223173	rs424601599	C	T	missense_variant	MODERATE	CSF1	ENSOARG00000019349	No	Backfat at third lumbar	Up	No	No	No	No
2	14223265	rs424512311	C	T	downstream_gene_variant	MODIFIER	PEX19	ENSOARG00000008654	No	Backfat at third lumbar	-	No	No	No	No
2	14223778	rs424054307	C	T	upstream_gene_variant	MODIFIER	THBS3	ENSOARG00000003894	No	Backfat at third lumbar	-	No	No	No	No
2	14284806	rs423984804	T	C	downstream_gene_variant	MODIFIER	-	ENSOARG00000003565	No	Backfat at third lumbar	-	No	No	No	No
2	14312623	rs423920945	T	C	intergenic_variant	MODIFIER	-	-	No	Backfat at third lumbar	-	No	No	No	No
2	14347129	rs423867745	C	T	downstream_gene_variant	MODIFIER	PMVK	ENSOARG00000003056	No	Backfat at third lumbar	-	No	No	No	No
2	15624582	rs423778271	C	T	upstream_gene_variant	MODIFIER	DENND4B	ENSOARG00000001584	No	Backfat at third lumbar	-	No	No	No	No
2	16040472	rs423774294	T	C	upstream_gene_variant	MODIFIER	NPR1	ENSOARG00000000858	No	Backfat at third lumbar	-	No	No	No	No
2	17571498	rs423701680	T	C	downstream_gene_variant	MODIFIER	ANP32E	ENSOARG00000020772	No	Backfat at third lumbar	-	No	No	No	No
2	17605776	rs423664772	A	G	intron_variant	MODIFIER	S100A11	ENSOARG00000021079	No	Backfat at third lumbar	-	No	No	No	No
2	17669916	rs423200294	C	G	downstream_gene_variant	MODIFIER	CELSR2	ENSOARG00000019135	No	Backfat at third lumbar	-	No	No	No	No
2	18167436	rs423049659	G	A	synonymous_variant	LOW	ZNF687	ENSOARG00000020978	No	Backfat at third lumbar	-	No	No	No	No
2	21252521	rs422986046	C	T	downstream_gene_variant	MODIFIER	PMVK	ENSOARG00000003056	No	Backfat at third lumbar	-	No	No	No	No
2	21337925	rs422877003	G	A	downstream_gene_variant	MODIFIER	-	ENSOARG00000021056	No	Backfat at third lumbar	-	No	No	No	No
2	22733941	rs422795396	G	T	downstream_gene_variant	MODIFIER	MAN1A2	ENSOARG00000020315	No	Backfat at third lumbar	-	No	No	No	No
2	24032416	rs422624704	C	T	downstream_gene_variant	MODIFIER	-	ENSOARG00000019607	No	Backfat at third lumbar	-	No	No	No	No
2	26302136	rs422344892	C	T	downstream_gene_variant	MODIFIER	ANP32E	ENSOARG00000020772	No	Backfat at third lumbar	-	No	No	No	No
2	26931512	rs421941200	C	A	downstream_gene_variant	MODIFIER	-	ENSOARG00000019610	No	Backfat at third lumbar	-	No	No	No	No
2	27775361	rs421939521	T	C	downstream_gene_variant	MODIFIER	PMVK	ENSOARG00000003056	No	Backfat at third lumbar	-	No	No	No	No
2	27780309	rs421835444	C	A	intron_variant	MODIFIER	PSMB4	ENSOARG00000020997	No	Backfat at third lumbar	-	No	No	No	No
2	27786035	rs421720507	T	C	upstream_gene_variant	MODIFIER	-	ENSOARG00000013554	No	Backfat at third lumbar	-	No	No	No	No
2	27791112	rs421683208	C	T	synonymous_variant	LOW	NES	ENSOARG00000006200	No	Backfat at third lumbar	-	No	No	No	No
2	27791124	rs421458079	T	C	downstream_gene_variant	MODIFIER	SLC5A3	ENSOARG00000007712	No	Backfat at third lumbar	-	No	No	No	No
2	27797023	rs421196646	T	C	downstream_gene_variant	MODIFIER	-	ENSOARG00000019772	No	Backfat at third lumbar	-	No	No	No	No
2	29253238	rs421060028	G	A	intron_variant	MODIFIER	SHC1	ENSOARG00000003199	No	Backfat at third lumbar	-	No	No	No	No
2	29335704	rs421016512	T	C	synonymous_variant	LOW	-	ENSOARG00000019307	No	Backfat at third lumbar	-	No	No	No	No
2	29336674	rs420944884	A	T	downstream_gene_variant	MODIFIER	PMVK	ENSOARG00000003056	No	Backfat at third lumbar	-	No	No	No	No
2	29350969	rs420605118	A	C	synonymous_variant	LOW	VAV3	ENSOARG00000018811	No	Backfat at third lumbar	Down	No	No	No	No
2	29351144	rs420568494	G	T	synonymous_variant	LOW	ANKRD35	ENSOARG00000020616	No	Backfat at third lumbar	-	No	No	No	No
2	29351542	rs420264929	C	G	downstream_gene_variant	MODIFIER	SYNJ1	ENSOARG00000013414	No	Backfat at third lumbar	-	No	No	No	No
2	29351595	rs420063879	A	G	intron_variant	MODIFIER	FLAD1	ENSOARG00000003310	No	Backfat at third lumbar	-	No	No	No	No
2	29351717	rs419962928	C	T	synonymous_variant	LOW	ANKRD35	ENSOARG00000020616	No	Backfat at third lumbar	-	No	No	No	No
2	29351975	rs419665703	T	C	synonymous_variant	LOW	POLR3C	ENSOARG00000020588	No	Backfat at third lumbar	-	No	No	No	No
2	29656967	rs419617516	G	A	downstream_gene_variant	MODIFIER	PMVK	ENSOARG00000003056	No	Backfat at third lumbar	-	No	No	No	No
2	30052521	rs419255517	C	T	synonymous_variant	LOW	-	ENSOARG00000019610	No	Backfat at third lumbar	-	No	No	No	No
2	30153984	rs418992835	A	G	missense_variant	MODERATE	PEAR1	ENSOARG00000006487	No	Backfat at third lumbar	Down	No	No	No	No
2	31142987	rs418912419	G	A	intergenic_variant	MODIFIER	-	-	No	Backfat at third lumbar	-	No	No	No	No
2	31684753	rs418908687	T	C	downstream_gene_variant	MODIFIER	TIPRL	ENSOARG00000012519	No	Backfat at third lumbar	-	No	No	No	No
2	31762762	rs418716672	C	T	downstream_gene_variant	MODIFIER	IFNAR1	ENSOARG00000013188	No	Backfat at third lumbar	-	No	No	No	No
2	32590090	rs418699650	A	G	downstream_gene_variant	MODIFIER	PMVK	ENSOARG00000003056	No	Backfat at third lumbar	-	No	No	No	No
2	33376532	rs418616099	G	A	downstream_gene_variant	MODIFIER	-	ENSOARG00000020842	No	Backfat at third lumbar	-	No	No	No	No
2	34682376	rs418557828	C	T	intron_variant	MODIFIER	PBXIP1	ENSOARG00000003126	No	Backfat at third lumbar	-	No	No	No	No
2	34683684	rs418454135	T	C	downstream_gene_variant	MODIFIER	MRPL9	ENSOARG00000021042	No	Backfat at third lumbar	-	No	No	No	No
2	35584519	rs418438158	T	C	missense_variant	MODERATE	TBX15	ENSOARG00000020376	No	Backfat at third lumbar	Down	No	No	No	No
2	35884107	rs418374041	G	A	downstream_gene_variant	MODIFIER	TBX15	ENSOARG00000020376	No	Backfat at third lumbar	Down	No	No	No	No
2	35899154	rs418294992	C	G	missense_variant	MODERATE	RNF115	ENSOARG00000020577	No	Backfat at third lumbar	-	No	No	No	No
2	36345537	rs418187782	T	C	synonymous_variant	LOW	SARS	ENSOARG00000019108	No	Backfat at third lumbar	-	No	No	No	No
2	36712557	rs418148715	A	G	intron_variant	MODIFIER	CREG1	ENSOARG00000012173	No	Backfat at third lumbar	-	No	No	No	No
2	36971388	rs418142956	C	T	downstream_gene_variant	MODIFIER	PMVK	ENSOARG00000003056	No	Backfat at third lumbar	-	No	No	No	No
2	36971582	rs417916700	C	T	downstream_gene_variant	MODIFIER	NRAS	ENSOARG00000020027	No	Backfat at third lumbar	-	No	No	No	No
2	36971607	rs417618217	G	T	upstream_gene_variant	MODIFIER	-	ENSOARG00000019307	No	Backfat at third lumbar	-	No	No	No	No
2	36972377	rs417516237	C	T	intergenic_variant	MODIFIER	-	-	No	Backfat at third lumbar	-	No	No	No	No
2	36973396	rs417460523	C	T	upstream_gene_variant	MODIFIER	-	ENSOARG00000021056	No	Backfat at third lumbar	-	No	No	No	No
2	37062637	rs417406561	C	A	downstream_gene_variant	MODIFIER	PMVK	ENSOARG00000003056	No	Backfat at third lumbar	-	No	No	No	No
2	37210659	rs417093986	C	G	upstream_gene_variant	MODIFIER	TRIM45	ENSOARG00000020290	No	Backfat at third lumbar	-	No	No	No	No
2	37486854	rs417014550	C	T	missense_variant	MODERATE	NCSTN	ENSOARG00000008827	No	Backfat at third lumbar	-	No	No	No	No
2	37560437	rs416735848	T	C	downstream_gene_variant	MODIFIER	-	ENSOARG00000021056	No	Backfat at third lumbar	-	No	No	No	No
2	37560443	rs416720421	C	T	upstream_gene_variant	MODIFIER	-	ENSOARG00000009376	No	Backfat at third lumbar	-	No	No	No	No
2	37560444	rs416692467	A	G	intron_variant	MODIFIER	-	ENSOARG00000015844	No	Backfat at third lumbar	-	No	No	No	No
2	37563593	rs416497729	A	G	upstream_gene_variant	MODIFIER	-	ENSOARG00000019307	No	Backfat at third lumbar	-	No	No	No	No
2	37881812	rs415080881	A	G	downstream_gene_variant	MODIFIER	PMVK	ENSOARG00000003056	No	Backfat at third lumbar	-	No	No	No	No
2	37884242	rs414909414	A	G	3_prime_UTR_variant	MODIFIER	OLFML3	ENSOARG00000019942	No	Backfat at third lumbar	-	No	No	No	No
2	38070815	rs414887465	T	C	missense_variant	MODERATE	CTTNBP2NL	ENSOARG00000019670	No	Backfat at third lumbar	-	No	No	No	No
2	38139656	rs414677574	C	G	intron_variant	MODIFIER	PSMB4	ENSOARG00000020997	No	Backfat at third lumbar	-	No	No	No	No
2	38168085	rs414319727	A	C	downstream_gene_variant	MODIFIER	AMPD2	ENSOARG00000019266	No	Backfat at third lumbar	-	No	No	No	No
2	38310620	rs414291923	G	A	synonymous_variant	LOW	SORT1	ENSOARG00000019184	No	Backfat at third lumbar	-	No	No	No	No
2	38314142	rs413862443	T	C	intergenic_variant	MODIFIER	-	-	No	Backfat at third lumbar	-	No	No	No	No
2	38314178	rs413788128	C	A	downstream_gene_variant	MODIFIER	WDR3	ENSOARG00000020325	No	Backfat at third lumbar	-	No	No	No	No
2	38314786	rs413479649	T	C	downstream_gene_variant	MODIFIER	-	ENSOARG00000019610	No	Backfat at third lumbar	-	No	No	No	No
2	38315034	rs413462498	C	T	downstream_gene_variant	MODIFIER	RRNAD1	ENSOARG00000006252	No	Backfat at third lumbar	-	No	No	No	No
2	38315339	rs413273852	T	C	downstream_gene_variant	MODIFIER	RGS5	ENSOARG00000011110	No	Backfat at third lumbar	-	No	No	No	No
2	38315345	rs413204452	T	C	synonymous_variant	LOW	PEAR1	ENSOARG00000006487	No	Backfat at third lumbar	Down	No	No	No	No
2	39359809	rs413050025	A	G	intergenic_variant	MODIFIER	-	-	No	Backfat at third lumbar	-	No	No	No	No
2	39555661	rs413035714	T	C	downstream_gene_variant	MODIFIER	-	ENSOARG00000019607	No	Backfat at third lumbar	-	No	No	No	No
2	39555757	rs412978358	G	A	downstream_gene_variant	MODIFIER	PEX19	ENSOARG00000008654	No	Backfat at third lumbar	-	No	No	No	No
2	39577121	rs412361375	C	T	downstream_gene_variant	MODIFIER	-	ENSOARG00000003912	No	Backfat at third lumbar	-	No	No	No	No
2	39577143	rs412251400	G	A	missense_variant	MODERATE	-	ENSOARG00000019610	No	Backfat at third lumbar	-	No	No	No	No
2	39577148	rs411884389	A	G	downstream_gene_variant	MODIFIER	PEX19	ENSOARG00000008654	No	Backfat at third lumbar	-	No	No	No	No
2	40023290	rs411816163	T	C	missense_variant	MODERATE	PEAR1	ENSOARG00000006487	No	Backfat at third lumbar	Down	No	No	No	No
2	40032665	rs411495536	G	T	3_prime_UTR_variant	MODIFIER	INTS3	ENSOARG00000001095	No	Backfat at third lumbar	-	No	No	No	No
2	40076373	rs410992459	A	G	downstream_gene_variant	MODIFIER	IFNAR1	ENSOARG00000013188	No	Backfat at third lumbar	-	No	No	No	No
2	40090339	rs410734248	A	C	downstream_gene_variant	MODIFIER	-	ENSOARG00000013149	No	Backfat at third lumbar	-	No	No	No	No
2	41981681	rs410654652	A	G	intergenic_variant	MODIFIER	-	-	No	Backfat at third lumbar	-	No	No	No	No
2	41986245	rs410462788	T	C	missense_variant	MODERATE	-	ENSOARG00000004747	No	Backfat at third lumbar	-	No	No	No	No
2	42143819	rs410299454	G	A	intergenic_variant	MODIFIER	-	-	No	Backfat at third lumbar	-	No	No	No	No
2	42149957	rs410145103	C	T	downstream_gene_variant	MODIFIER	PRCC	ENSOARG00000006384	No	Backfat at third lumbar	-	No	No	No	No
2	42150360	rs409692071	G	A	downstream_gene_variant	MODIFIER	TIPRL	ENSOARG00000012519	No	Backfat at third lumbar	-	No	No	No	No
2	42150972	rs409586098	G	A	synonymous_variant	LOW	TAGLN2	ENSOARG00000008078	No	Backfat at third lumbar	-	No	No	No	No
2	42242944	rs409444768	T	G	missense_variant	MODERATE	IFNAR2	ENSOARG00000013309	No	Backfat at third lumbar	-	No	No	No	No
2	42268283	rs409429210	C	T	synonymous_variant	LOW	PAXBP1	ENSOARG00000013331	No	Backfat at third lumbar	-	No	No	No	No
2	42282697	rs408781891	T	C	intergenic_variant	MODIFIER	-	-	No	Backfat at third lumbar	-	No	No	No	No
2	42282992	rs408770779	C	T	downstream_gene_variant	MODIFIER	PMVK	ENSOARG00000003056	No	Backfat at third lumbar	-	No	No	No	No
2	42287612	rs408318363	A	G	downstream_gene_variant	MODIFIER	-	ENSOARG00000019772	No	Backfat at third lumbar	-	No	No	No	No
2	42291957	rs408288261	T	C	synonymous_variant	LOW	HSPA13	ENSOARG00000016250	No	Backfat at third lumbar	-	No	No	No	No
2	42292691	rs408279940	G	T	intergenic_variant	MODIFIER	-	-	No	Backfat at third lumbar	-	No	No	No	No
2	42292713	rs407986913	G	A	downstream_gene_variant	MODIFIER	SFT2D2	ENSOARG00000012527	No	Backfat at third lumbar	-	No	No	No	No
2	42292752	rs407077049	T	A	intergenic_variant	MODIFIER	-	-	No	Backfat at third lumbar	-	No	No	No	No
2	42292831	rs406484802	G	A	downstream_gene_variant	MODIFIER	PMVK	ENSOARG00000003056	No	Backfat at third lumbar	-	No	No	No	No
2	42292879	rs406264484	T	C	downstream_gene_variant	MODIFIER	PMVK	ENSOARG00000003056	No	Backfat at third lumbar	-	No	No	No	No
2	42292884	rs406053771	G	A	synonymous_variant	LOW	-	ENSOARG00000020234	No	Backfat at third lumbar	-	No	No	No	No
2	42309802	rs405542438	G	A	upstream_gene_variant	MODIFIER	PBXIP1	ENSOARG00000003126	No	Backfat at third lumbar	-	No	No	No	No
2	42309940	rs405332138	C	T	missense_variant	MODERATE	PEX19	ENSOARG00000008654	No	Backfat at third lumbar	-	No	No	No	No
2	42310664	rs405241364	C	T	synonymous_variant	LOW	TMEM167B	ENSOARG00000019060	No	Backfat at third lumbar	-	No	No	No	No
2	42310813	rs405080812	G	A	synonymous_variant	LOW	SYNJ1	ENSOARG00000013414	No	Backfat at third lumbar	-	No	No	No	No
2	42310896	rs405061954	T	G	missense_variant	MODERATE	S100A12	ENSOARG00000000432	No	Backfat at third lumbar	-	No	No	No	No
2	42310898	rs404932334	T	C	synonymous_variant	LOW	CTSK	ENSOARG00000020869	No	Backfat at third lumbar	-	No	No	No	No
2	42310906	rs404756883	A	G	downstream_gene_variant	MODIFIER	NRAS	ENSOARG00000020027	No	Backfat at third lumbar	-	No	No	No	No
2	42312340	rs404608642	G	C	downstream_gene_variant	MODIFIER	SEC22B	ENSOARG00000020460	No	Backfat at third lumbar	-	No	No	No	No
2	42312344	rs404345282	C	A	downstream_gene_variant	MODIFIER	RNF115	ENSOARG00000020577	No	Backfat at third lumbar	-	No	No	No	No
2	42382271	rs404253979	A	G	intron_variant	MODIFIER	MPZL1	ENSOARG00000012200	No	Backfat at third lumbar	-	No	No	No	No
2	42382322	rs404026242	A	G	downstream_gene_variant	MODIFIER	PEX19	ENSOARG00000008654	No	Backfat at third lumbar	-	No	No	No	No
2	42382398	rs403915246	T	C	intron_variant	MODIFIER	GSTM3	ENSOARG00000019319	No	Backfat at third lumbar	-	No	No	No	No
2	42955555	rs403644631	C	T	intergenic_variant	MODIFIER	-	-	No	Backfat at third lumbar	-	No	No	No	No
2	43151275	rs403378199	T	C	missense_variant	MODERATE	URB1	ENSOARG00000013679	No	Backfat at third lumbar	-	No	No	No	No
2	43252324	rs402841574	T	C	synonymous_variant	LOW	HSD17B7	ENSOARG00000010935	No	Backfat at third lumbar	-	No	No	No	No
2	45336949	rs402519606	G	A	downstream_gene_variant	MODIFIER	SDHC	ENSOARG00000010008	No	Backfat at third lumbar	-	No	No	No	No
2	45336983	rs402199064	T	G	downstream_gene_variant	MODIFIER	-	ENSOARG00000010597	No	Backfat at third lumbar	-	No	No	No	No
2	45337135	rs402057713	T	A	upstream_gene_variant	MODIFIER	MYBPHL	ENSOARG00000019153	No	Backfat at third lumbar	-	No	No	No	No
2	45337500	rs401900668	T	G	intergenic_variant	MODIFIER	-	-	No	Backfat at third lumbar	-	No	No	No	No
2	45337515	rs401781473	C	T	downstream_gene_variant	MODIFIER	SEC22B	ENSOARG00000020460	No	Backfat at third lumbar	-	No	No	No	No
2	45337547	rs401501774	A	G	missense_variant	MODERATE	PEAR1	ENSOARG00000006487	No	Backfat at third lumbar	Down	No	No	No	No
2	45337733	rs401464364	T	C	upstream_gene_variant	MODIFIER	THBS3	ENSOARG00000003894	No	Backfat at third lumbar	-	No	No	No	No
2	45337757	rs401264740	C	T	upstream_gene_variant	MODIFIER	B4GALT3	ENSOARG00000009668	No	Backfat at third lumbar	-	No	No	No	No
2	45649600	rs401111604	G	A	downstream_gene_variant	MODIFIER	SYNJ1	ENSOARG00000013414	No	Backfat at third lumbar	-	No	No	No	No
2	45650090	rs401022654	G	T	downstream_gene_variant	MODIFIER	RBM15	ENSOARG00000019430	No	Backfat at third lumbar	-	No	No	No	No
2	45653236	rs400876005	A	G	downstream_gene_variant	MODIFIER	-	ENSOARG00000019772	No	Backfat at third lumbar	-	No	No	No	No
2	45653307	rs400837831	C	T	synonymous_variant	LOW	TBX15	ENSOARG00000020376	No	Backfat at third lumbar	Down	No	No	No	No
2	45654154	rs400327916	A	G	3_prime_UTR_variant	MODIFIER	MAN1A2	ENSOARG00000020315	No	Backfat at third lumbar	-	No	No	No	No
2	45654225	rs400086678	G	T	downstream_gene_variant	MODIFIER	RRNAD1	ENSOARG00000006252	No	Backfat at third lumbar	-	No	No	No	No
2	45654226	rs400029102	T	C	downstream_gene_variant	MODIFIER	SDHC	ENSOARG00000010008	No	Backfat at third lumbar	-	No	No	No	No
2	45654282	rs399769666	G	A	downstream_gene_variant	MODIFIER	RGS5	ENSOARG00000011110	No	Backfat at third lumbar	-	No	No	No	No
2	45654379	rs399514156	A	G	missense_variant	MODERATE	URB1	ENSOARG00000013679	No	Backfat at third lumbar	-	No	No	No	No
2	45658736	rs399466291	G	A	downstream_gene_variant	MODIFIER	-	ENSOARG00000003912	No	Backfat at third lumbar	-	No	No	No	No
2	45661390	rs399278010	T	C	downstream_gene_variant	MODIFIER	PMVK	ENSOARG00000003056	No	Backfat at third lumbar	-	No	No	No	No
2	45662243	rs399107116	G	A	downstream_gene_variant	MODIFIER	-	ENSOARG00000019607	No	Backfat at third lumbar	-	No	No	No	No
2	45662456	rs398896766	G	A	missense_variant	MODERATE	-	ENSOARG00000019610	No	Backfat at third lumbar	-	No	No	No	No
2	45675519	rs398755686	A	G	downstream_gene_variant	MODIFIER	-	ENSOARG00000021056	No	Backfat at third lumbar	-	No	No	No	No
2	47318730	rs398588390	G	A	intergenic_variant	MODIFIER	-	-	No	Backfat at third lumbar	-	No	No	No	No
2	47318815	rs398581901	G	T	downstream_gene_variant	MODIFIER	GNAI3	ENSOARG00000019244	No	Backfat at third lumbar	-	No	No	No	No
2	47318920	rs398559048	T	C	downstream_gene_variant	MODIFIER	F11R	ENSOARG00000009280	No	Backfat at third lumbar	-	No	No	No	No
2	47437477	rs398276389	A	C	downstream_gene_variant	MODIFIER	KIRREL1	ENSOARG00000007174	No	Backfat at third lumbar	-	No	No	No	No
2	47566003	rs193634237	A	G	downstream_gene_variant	MODIFIER	TMEM167B	ENSOARG00000019060	No	Backfat at third lumbar	-	No	No	No	No
2	48317137	rs193634236	C	T	synonymous_variant	LOW	SARS	ENSOARG00000019108	No	Backfat at third lumbar	-	No	No	No	No
2	48390843	rs193634185	G	C	downstream_gene_variant	MODIFIER	-	ENSOARG00000019772	No	Backfat at third lumbar	-	No	No	No	No
2	48486636	rs193634182	C	T	downstream_gene_variant	MODIFIER	-	ENSOARG00000019772	No	Backfat at third lumbar	-	No	No	No	No
2	48510837	rs193634043	T	C	upstream_gene_variant	MODIFIER	CTSK	ENSOARG00000020869	No	Backfat at third lumbar	-	No	No	No	No
2	48520911	rs193634041	T	C	synonymous_variant	LOW	ARNT	ENSOARG00000020870	No	Backfat at third lumbar	-	No	No	No	No
2	48520988	rs193633976	G	A	synonymous_variant	LOW	ATP8B2	ENSOARG00000002448	No	Backfat at third lumbar	-	No	No	No	No
2	48535499	rs193633968	G	A	synonymous_variant	LOW	ADAR	ENSOARG00000002952	No	Backfat at third lumbar	-	No	No	No	No
2	48554069	rs193633964	A	C	downstream_gene_variant	MODIFIER	PMVK	ENSOARG00000003056	No	Backfat at third lumbar	-	No	No	No	No
2	48554189	rs193633852	A	C	upstream_gene_variant	MODIFIER	F11R	ENSOARG00000009280	No	Backfat at third lumbar	-	No	No	No	No
2	48554426	rs193633842	C	T	downstream_gene_variant	MODIFIER	-	ENSOARG00000010597	No	Backfat at third lumbar	-	No	No	No	No
2	48669664	rs193632538	C	T	downstream_gene_variant	MODIFIER	-	ENSOARG00000019772	No	Backfat at third lumbar	-	No	No	No	No
2	50872295	rs193632481	G	A	intron_variant	MODIFIER	-	ENSOARG00000015844	No	Backfat at third lumbar	-	No	No	No	No
2	50872359	rs162298084	C	G	downstream_gene_variant	MODIFIER	-	ENSOARG00000019297	No	Backfat at third lumbar	-	No	No	No	No
2	50872363	rs162298066	C	T	downstream_gene_variant	MODIFIER	NRAS	ENSOARG00000020027	No	Backfat at third lumbar	-	No	No	No	No
2	50873302	rs162297995	G	A	upstream_gene_variant	MODIFIER	NUP210L	ENSOARG00000001813	No	Backfat at third lumbar	-	No	No	No	No
2	50873338	rs162297980	G	A	intron_variant	MODIFIER	PBXIP1	ENSOARG00000003126	No	Backfat at third lumbar	-	No	No	No	No
2	50932595	rs161766720	C	T	synonymous_variant	LOW	PRMT6	ENSOARG00000011289	No	Backfat at third lumbar	Down	No	No	No	No
2	50932904	rs161766117	G	A	downstream_gene_variant	MODIFIER	GNAI3	ENSOARG00000019244	No	Backfat at third lumbar	-	No	No	No	No
2	50932926	rs161765980	C	T	intergenic_variant	MODIFIER	-	-	No	Backfat at third lumbar	-	No	No	No	No
2	50943337	rs161763205	G	A	3_prime_UTR_variant	MODIFIER	MAN1A2	ENSOARG00000020315	No	Backfat at third lumbar	-	No	No	No	No
2	51008022	rs161763107	A	C	downstream_gene_variant	MODIFIER	WDR3	ENSOARG00000020325	No	Backfat at third lumbar	-	No	No	No	No
2	52141088	rs161761366	C	T	downstream_gene_variant	MODIFIER	ANP32E	ENSOARG00000020772	No	Backfat at third lumbar	-	No	No	No	No
2	59613372	rs161761348	C	T	upstream_gene_variant	MODIFIER	ANP32E	ENSOARG00000020772	No	Backfat at third lumbar	-	No	No	No	No
2	59861571	rs161761017	C	A	intergenic_variant	MODIFIER	-	-	No	Backfat at third lumbar	-	No	No	No	No
2	61232444	rs161760802	G	A	upstream_gene_variant	MODIFIER	CTSK	ENSOARG00000020869	No	Backfat at third lumbar	-	No	No	No	No
2	61317416	rs161760712	A	G	synonymous_variant	LOW	ARNT	ENSOARG00000020870	No	Backfat at third lumbar	-	No	No	No	No
2	62358619	rs161759056	C	T	synonymous_variant	LOW	ATP8B2	ENSOARG00000002448	No	Backfat at third lumbar	-	No	No	No	No
2	62359576	rs161758958	C	T	synonymous_variant	LOW	ADAR	ENSOARG00000002952	No	Backfat at third lumbar	-	No	No	No	No
2	62359593	rs161755815	G	C	downstream_gene_variant	MODIFIER	USP21	ENSOARG00000009628	No	Backfat at third lumbar	-	No	No	No	No
2	62359847	rs161755239	T	C	3_prime_UTR_variant	MODIFIER	HSD17B7	ENSOARG00000010935	No	Backfat at third lumbar	-	No	No	No	No
2	67063978	rs161701295	T	C	synonymous_variant	LOW	NRIP1	ENSOARG00000001166	No	Backfat at third lumbar	-	No	No	No	No
2	67064012	rs161700897	C	T	downstream_gene_variant	MODIFIER	C21orf91	ENSOARG00000015776	No	Backfat at third lumbar	-	No	No	No	No
2	67065180	rs161700566	C	T	synonymous_variant	LOW	APP	ENSOARG00000015056	No	Backfat at third lumbar	-	No	No	No	No
2	67065187	rs159668637	G	T	missense_variant	MODERATE	-	ENSOARG00000018823	No	Backfat at third lumbar	-	No	No	No	No
2	67065313	rs159667998	G	T	missense_variant	MODERATE	CLCC1	ENSOARG00000019005	No	Backfat at third lumbar	-	No	No	No	No
2	67755323	rs159667628	C	G	downstream_gene_variant	MODIFIER	TMEM167B	ENSOARG00000019060	No	Backfat at third lumbar	-	No	No	No	No
2	68527207	rs159667610	T	A	downstream_gene_variant	MODIFIER	TMEM167B	ENSOARG00000019060	No	Backfat at third lumbar	-	No	No	No	No
2	68553836	rs159667535	G	A	synonymous_variant	LOW	SARS	ENSOARG00000019108	No	Backfat at third lumbar	-	No	No	No	No
2	69808497	rs159667259	T	A	upstream_gene_variant	MODIFIER	MYBPHL	ENSOARG00000019153	No	Backfat at third lumbar	-	No	No	No	No
2	69808527	rs159665836	T	C	synonymous_variant	LOW	AMPD2	ENSOARG00000019266	No	Backfat at third lumbar	-	No	No	No	No
2	69826794	rs159665513	T	G	intergenic_variant	MODIFIER	-	-	No	Backfat at third lumbar	-	No	No	No	No
2	69826812	rs159665164	A	G	downstream_gene_variant	MODIFIER	AHCYL1	ENSOARG00000019369	No	Backfat at third lumbar	-	No	No	No	No
2	72618020	rs159665122	G	C	synonymous_variant	LOW	STRIP1	ENSOARG00000019384	No	Backfat at third lumbar	-	No	No	No	No
2	75175799	rs159664267	C	T	intergenic_variant	MODIFIER	-	-	No	Backfat at third lumbar	-	No	No	No	No
2	81045335	rs159663894	T	C	missense_variant	MODERATE	LRIF1	ENSOARG00000019466	No	Backfat at third lumbar	-	No	No	No	No
2	87051788	rs159661001	T	C	downstream_gene_variant	MODIFIER	-	ENSOARG00000019772	No	Backfat at third lumbar	-	No	No	No	No
2	87296676	rs159660329	G	C	downstream_gene_variant	MODIFIER	LRIG2	ENSOARG00000019791	No	Backfat at third lumbar	-	No	No	No	No
2	87359814	rs159659528	G	A	missense_variant	MODERATE	AP4B1	ENSOARG00000019928	No	Backfat at third lumbar	-	No	No	No	No
2	88742304	rs159654493	A	G	synonymous_variant	LOW	MAN1A2	ENSOARG00000020315	No	Backfat at third lumbar	-	No	No	No	No
2	89140005	rs159654486	C	T	synonymous_variant	LOW	MAN1A2	ENSOARG00000020315	No	Backfat at third lumbar	-	No	No	No	No
2	95077264	rs159653920	G	A	downstream_gene_variant	MODIFIER	WARS2	ENSOARG00000020381	No	Backfat at third lumbar	-	No	No	No	No
2	100479188	rs159653113	T	A	downstream_gene_variant	MODIFIER	SEC22B	ENSOARG00000020460	No	Backfat at third lumbar	-	No	No	No	No
2	100489732	rs159652292	C	T	synonymous_variant	LOW	PDE4DIP	ENSOARG00000020482	No	Backfat at third lumbar	-	No	No	No	No
2	100489960	rs159652284	G	A	missense_variant	MODERATE	PDE4DIP	ENSOARG00000020482	No	Backfat at third lumbar	-	No	No	No	No
2	100490100	rs159652280	A	G	synonymous_variant	LOW	PDE4DIP	ENSOARG00000020482	No	Backfat at third lumbar	-	No	No	No	No
2	100490175	rs159652113	C	T	intron_variant	MODIFIER	PDE4DIP	ENSOARG00000020482	No	Backfat at third lumbar	-	No	No	No	No
2	100826637	rs159651266	T	G	downstream_gene_variant	MODIFIER	FMO5	ENSOARG00000020524	No	Backfat at third lumbar	-	No	No	No	No
2	100838490	rs159649422	C	T	upstream_gene_variant	MODIFIER	RNF115	ENSOARG00000020577	No	Backfat at third lumbar	-	No	No	No	No
2	100951465	rs159648170	A	C	3_prime_UTR_variant	MODIFIER	TXNIP	ENSOARG00000020658	No	Backfat at third lumbar	-	No	No	No	No
2	100951529	rs159645056	C	T	intergenic_variant	MODIFIER	-	-	No	Backfat at third lumbar	-	No	No	No	No
2	101081490	rs159644831	C	T	intergenic_variant	MODIFIER	-	-	No	Backfat at third lumbar	-	No	No	No	No
2	101124072	rs159644720	C	T	downstream_gene_variant	MODIFIER	ENSA	ENSOARG00000020841	No	Backfat at third lumbar	-	No	No	No	No
2	101124417	rs159644719	C	T	downstream_gene_variant	MODIFIER	ENSA	ENSOARG00000020841	No	Backfat at third lumbar	-	No	No	No	No
2	101627668	rs159644035	C	T	synonymous_variant	LOW	ARNT	ENSOARG00000020870	No	Backfat at third lumbar	-	No	No	No	No
2	101997724	rs159643864	G	A	synonymous_variant	LOW	ARNT	ENSOARG00000020870	No	Backfat at third lumbar	-	No	No	No	No
2	101997736	rs159640124	G	A	3_prime_UTR_variant	MODIFIER	SNX27	ENSOARG00000021022	No	Backfat at third lumbar	-	No	No	No	No
2	101997768	rs159640123	A	G	3_prime_UTR_variant	MODIFIER	SNX27	ENSOARG00000021022	No	Backfat at third lumbar	-	No	No	No	No
2	101998165	rs159640122	A	G	3_prime_UTR_variant	MODIFIER	SNX27	ENSOARG00000021022	No	Backfat at third lumbar	-	No	No	No	No
2	101998534	rs159639104	G	A	synonymous_variant	LOW	S100A11	ENSOARG00000021079	No	Backfat at third lumbar	-	No	No	No	No
2	102055798	rs159638381	A	G	synonymous_variant	LOW	NPR1	ENSOARG00000000858	No	Backfat at third lumbar	-	No	No	No	No
2	102391116	rs159635391	T	G	downstream_gene_variant	MODIFIER	ADAR	ENSOARG00000002952	No	Backfat at third lumbar	-	No	No	No	No
2	102393476	rs159635255	T	C	synonymous_variant	LOW	ADAR	ENSOARG00000002952	No	Backfat at third lumbar	-	No	No	No	No
2	102393575	rs159634719	C	A	downstream_gene_variant	MODIFIER	PMVK	ENSOARG00000003056	No	Backfat at third lumbar	-	No	No	No	No
2	102393910	rs159634701	T	C	downstream_gene_variant	MODIFIER	PMVK	ENSOARG00000003056	No	Backfat at third lumbar	-	No	No	No	No
2	102401624	rs159634699	G	A	downstream_gene_variant	MODIFIER	PMVK	ENSOARG00000003056	No	Backfat at third lumbar	-	No	No	No	No
2	104042928	rs159634692	A	G	downstream_gene_variant	MODIFIER	PMVK	ENSOARG00000003056	No	Backfat at third lumbar	-	No	No	No	No
2	104042935	rs159634689	G	T	downstream_gene_variant	MODIFIER	PMVK	ENSOARG00000003056	No	Backfat at third lumbar	-	No	No	No	No
2	104061365	rs159632612	C	T	upstream_gene_variant	MODIFIER	THBS3	ENSOARG00000003894	No	Backfat at third lumbar	-	No	No	No	No
2	104061999	rs159632595	G	C	upstream_gene_variant	MODIFIER	THBS3	ENSOARG00000003894	No	Backfat at third lumbar	-	No	No	No	No
2	104384540	rs159628045	G	A	synonymous_variant	LOW	RRNAD1	ENSOARG00000006252	No	Backfat at third lumbar	-	No	No	No	No
2	104389438	rs159627634	G	A	intron_variant	MODIFIER	PEAR1	ENSOARG00000006487	No	Backfat at third lumbar	Down	No	No	No	No
2	104409868	rs159625920	A	G	downstream_gene_variant	MODIFIER	KIRREL1	ENSOARG00000007174	No	Backfat at third lumbar	-	No	No	No	No
2	104409889	rs159625782	T	G	missense_variant	MODERATE	CD1E	ENSOARG00000007307	No	Backfat at third lumbar	-	No	No	No	No
2	104425466	rs159623807	T	C	downstream_gene_variant	MODIFIER	PEX19	ENSOARG00000008654	No	Backfat at third lumbar	-	No	No	No	No
2	104425477	rs159623660	T	C	downstream_gene_variant	MODIFIER	COPA	ENSOARG00000008680	No	Backfat at third lumbar	Down	No	No	No	No
2	104426660	rs159622323	G	A	missense_variant	MODERATE	-	ENSOARG00000009605	No	Backfat at third lumbar	-	No	No	No	No
2	104426679	rs159622280	C	T	downstream_gene_variant	MODIFIER	-	ENSOARG00000009605	No	Backfat at third lumbar	-	No	No	No	No
2	104427455	rs159622278	T	C	downstream_gene_variant	MODIFIER	-	ENSOARG00000009605	No	Backfat at third lumbar	-	No	No	No	No
2	104427535	rs159621691	G	A	downstream_gene_variant	MODIFIER	TOMM40L	ENSOARG00000009882	No	Backfat at third lumbar	-	No	No	No	No
2	104427583	rs159620394	T	C	intergenic_variant	MODIFIER	-	-	No	Backfat at third lumbar	-	No	No	No	No
2	104430810	rs159620330	T	C	synonymous_variant	LOW	UAP1	ENSOARG00000010765	No	Backfat at third lumbar	-	No	No	No	No
2	104438547	rs159620203	A	T	downstream_gene_variant	MODIFIER	UAP1	ENSOARG00000010765	No	Backfat at third lumbar	-	No	No	No	No
2	104438571	rs159620198	G	A	downstream_gene_variant	MODIFIER	UAP1	ENSOARG00000010765	No	Backfat at third lumbar	-	No	No	No	No
2	105386161	rs159619834	A	G	downstream_gene_variant	MODIFIER	HSD17B7	ENSOARG00000010935	No	Backfat at third lumbar	-	No	No	No	No
2	110299561	rs159619830	A	T	downstream_gene_variant	MODIFIER	HSD17B7	ENSOARG00000010935	No	Backfat at third lumbar	-	No	No	No	No
2	110301430	rs159619677	G	A	downstream_gene_variant	MODIFIER	RGS5	ENSOARG00000011110	No	Backfat at third lumbar	-	No	No	No	No
2	110491632	rs159619662	T	C	downstream_gene_variant	MODIFIER	RGS5	ENSOARG00000011110	No	Backfat at third lumbar	-	No	No	No	No
2	110491712	rs159616309	C	A	downstream_gene_variant	MODIFIER	POGK	ENSOARG00000011793	No	Backfat at third lumbar	-	No	No	No	No
2	110850068	rs159616262	A	G	downstream_gene_variant	MODIFIER	POGK	ENSOARG00000011793	No	Backfat at third lumbar	-	No	No	No	No
2	110850283	rs159418828	A	C	synonymous_variant	LOW	NRIP1	ENSOARG00000001166	No	Backfat at third lumbar	-	No	No	No	No
2	110889583	rs159417666	G	A	synonymous_variant	LOW	-	ENSOARG00000015844	No	Backfat at third lumbar	-	No	No	No	No
2	112912571	rs159412856	T	C	missense_variant	MODERATE	SYNJ1	ENSOARG00000013414	No	Backfat at third lumbar	-	No	No	No	No
2	113856511	rs159410937	C	A	intron_variant	MODIFIER	SON	ENSOARG00000013038	No	Backfat at third lumbar	-	No	No	No	No
2	113856552	rs1094254811	G	A	synonymous_variant	LOW	-	ENSOARG00000010862	No	Backfat at third lumbar	-	No	No	No	No
2	116105110	rs1093561723	G	C	downstream_gene_variant	MODIFIER	RBM8A	ENSOARG00000020634	No	Backfat at third lumbar	-	No	No	No	No
2	116105162	rs1093121759	C	G	downstream_gene_variant	MODIFIER	RGS5	ENSOARG00000011110	No	Backfat at third lumbar	-	No	No	No	No
2	116105514	rs1091822505	G	A	missense_variant	MODERATE	DDX20	ENSOARG00000019651	No	Backfat at third lumbar	-	No	No	No	No
2	116105521	rs1091627319	G	A	intron_variant	MODIFIER	SPAG17	ENSOARG00000020356	No	Backfat at third lumbar	-	No	No	No	No
2	116165327	rs1090440175	G	C	upstream_gene_variant	MODIFIER	OLFML2B	ENSOARG00000010519	No	Backfat at third lumbar	-	No	No	No	No
2	116175714	rs1090366727	A	G	downstream_gene_variant	MODIFIER	CHTOP	ENSOARG00000000735	No	Backfat at third lumbar	-	No	No	No	No
2	116179781	rs1089980087	T	C	intergenic_variant	MODIFIER	-	-	No	Backfat at third lumbar	-	No	No	No	No
2	116181124	rs1089356582	G	A	3_prime_UTR_variant	MODIFIER	-	ENSOARG00000014856	No	Backfat at third lumbar	-	No	No	No	No
2	116183123	rs1089101839	T	A	missense_variant	MODERATE	-	ENSOARG00000019281	No	Backfat at third lumbar	-	No	No	No	No
2	116197740	rs1088389190	A	C	intergenic_variant	MODIFIER	-	-	No	Backfat at third lumbar	-	No	No	No	No
2	116197743	rs1088382291	C	A	downstream_gene_variant	MODIFIER	RGS5	ENSOARG00000011110	No	Backfat at third lumbar	-	No	No	No	No
2	116356926	rs1087899580	T	C	synonymous_variant	LOW	CLCC1	ENSOARG00000019005	No	Backfat at third lumbar	-	No	No	No	No
2	116375476	rs1086451926	T	C	intergenic_variant	MODIFIER	-	-	No	Backfat at third lumbar	-	No	No	No	No
2	116498133	rs592602960	C	T	missense_variant	MODERATE	APCDD1	ENSOARG00000001340	Yes	Carcass fat percentage	-	No	No	No	No
2	116499636	rs424870127	T	C	missense_variant	MODERATE	ADIPOQ	ENSOARG00000020509	Yes	Carcass fat percentage	-	No	No	No	No
2	116499725	rs419861728	C	T	missense_variant	MODERATE	MCCC1	ENSOARG00000020660	Yes	Carcass fat percentage	-	No	No	No	No
2	116499741	rs417523636	G	C	missense_variant	MODERATE	TMX3	ENSOARG00000005009	Yes	Carcass fat percentage	-	No	No	No	No
2	116596589	rs415159730	C	T	missense_variant	MODERATE	CCDC80	ENSOARG00000019332	Yes	Carcass fat percentage	-	No	No	No	No
2	116596835	rs414595203	T	C	missense_variant	MODERATE	ADIPOQ	ENSOARG00000020509	Yes	Carcass fat percentage	-	No	No	No	No
2	117314430	rs411268881	C	T	missense_variant	MODERATE	ADARB1	ENSOARG00000012452	Yes	Carcass fat percentage	-	No	No	No	No
2	117314432	rs403811233	G	A	missense_variant	MODERATE	-	ENSOARG00000013777	Yes	Carcass fat percentage	-	No	No	No	No
2	117487773	rs401794542	C	A	missense_variant	MODERATE	-	ENSOARG00000007015	Yes	Carcass fat percentage	-	No	No	No	No
2	117492989	rs193636053	G	T	missense_variant	MODERATE	USP53	ENSOARG00000016533	Yes	Carcass fat percentage	-	No	No	No	No
2	119163730	rs193632509	G	A	missense_variant	MODERATE	RIOX2	ENSOARG00000017594	Yes	Carcass fat percentage	-	No	No	No	No
2	119218396	rs162171806	G	A	missense_variant	MODERATE	ASB2	ENSOARG00000014168	Yes	Carcass fat percentage	-	No	No	No	No
2	120969681	rs161701821	C	A	missense_variant	MODERATE	NSUN3	ENSOARG00000017347	Yes	Carcass fat percentage	-	No	No	No	No
2	121567981	rs605527829	G	A	downstream_gene_variant	MODIFIER	CTIF	ENSOARG00000003754	No	Carcass fat percentage	-	No	No	No	No
2	121568077	rs605363969	G	A	synonymous_variant	LOW	STK24	ENSOARG00000003190	No	Carcass fat percentage	-	No	No	No	No
2	121568241	rs604522680	A	G	3_prime_UTR_variant	MODIFIER	BRMS1L	ENSOARG00000007853	No	Carcass fat percentage	-	No	No	No	No
2	121568676	rs604391764	C	A	downstream_gene_variant	MODIFIER	ITM2B	ENSOARG00000008230	No	Carcass fat percentage	-	No	No	No	No
2	121569165	rs604151695	A	G	downstream_gene_variant	MODIFIER	TFDP2	ENSOARG00000006450	No	Carcass fat percentage	-	No	No	No	No
2	121569496	rs604104689	G	C	missense_variant	MODERATE	AGL	ENSOARG00000017762	No	Carcass fat percentage	-	No	No	No	No
2	121569618	rs603918604	A	G	intron_variant	MODIFIER	-	ENSOARG00000006848	No	Carcass fat percentage	-	No	No	No	No
2	121569630	rs601695394	A	G	synonymous_variant	LOW	-	ENSOARG00000013232	No	Carcass fat percentage	-	No	No	No	No
2	121569712	rs601617041	T	C	3_prime_UTR_variant	MODIFIER	UFM1	ENSOARG00000009897	No	Carcass fat percentage	-	No	No	No	No
2	121569993	rs601317666	G	A	3_prime_UTR_variant	MODIFIER	RIN3	ENSOARG00000013073	No	Carcass fat percentage	-	No	No	No	No
2	121579863	rs601234341	C	T	downstream_gene_variant	MODIFIER	VPS36	ENSOARG00000009332	No	Carcass fat percentage	-	No	No	No	No
2	121586264	rs600841596	G	T	missense_variant	MODERATE	ABI3BP	ENSOARG00000018194	No	Carcass fat percentage	-	No	No	No	No
2	121605662	rs600705451	C	G	missense_variant	MODERATE	-	ENSOARG00000000275	No	Carcass fat percentage	-	No	No	No	No
2	125631798	rs600625133	C	T	synonymous_variant	LOW	COL4A2	ENSOARG00000006515	No	Carcass fat percentage	-	No	No	No	No
2	125647276	rs600518032	G	A	downstream_gene_variant	MODIFIER	ZNF407	ENSOARG00000004638	No	Carcass fat percentage	-	No	No	No	No
2	125687814	rs600428441	G	T	missense_variant	MODERATE	KCTD12	ENSOARG00000015960	No	Carcass fat percentage	-	No	No	No	No
2	125758293	rs600001169	A	C	downstream_gene_variant	MODIFIER	-	ENSOARG00000008813	No	Carcass fat percentage	-	No	No	No	No
2	125758321	rs599794821	C	T	upstream_gene_variant	MODIFIER	ATG3	ENSOARG00000019318	No	Carcass fat percentage	-	No	No	No	No
2	125866937	rs599352844	A	C	3_prime_UTR_variant	MODIFIER	PFKL	ENSOARG00000011864	No	Carcass fat percentage	-	No	No	No	No
2	125867018	rs598892116	A	G	downstream_gene_variant	MODIFIER	IQCG	ENSOARG00000020263	No	Carcass fat percentage	-	No	No	No	No
2	125867497	rs598563300	A	G	intergenic_variant	MODIFIER	-	-	No	Carcass fat percentage	-	No	No	No	No
2	125901342	rs598469330	T	C	3_prime_UTR_variant	MODIFIER	UFM1	ENSOARG00000009897	No	Carcass fat percentage	-	No	No	No	No
2	125912185	rs598171764	C	G	upstream_gene_variant	MODIFIER	-	ENSOARG00000001264	No	Carcass fat percentage	-	No	No	No	No
2	125912192	rs597945655	G	A	downstream_gene_variant	MODIFIER	GOLIM4	ENSOARG00000001069	No	Carcass fat percentage	-	No	No	No	No
2	128993193	rs597816279	C	G	downstream_gene_variant	MODIFIER	PRSS12	ENSOARG00000017447	No	Carcass fat percentage	-	No	No	No	No
2	129862281	rs597747364	C	T	synonymous_variant	LOW	AGPAT3	ENSOARG00000011502	No	Carcass fat percentage	-	No	No	No	No
2	129876935	rs597616799	C	T	intergenic_variant	MODIFIER	-	-	No	Carcass fat percentage	-	No	No	No	No
2	130526340	rs597165946	G	A	3_prime_UTR_variant	MODIFIER	UFM1	ENSOARG00000009897	No	Carcass fat percentage	-	No	No	No	No
2	131380510	rs596916830	G	A	intron_variant	MODIFIER	GNAL	ENSOARG00000001613	No	Carcass fat percentage	-	No	No	No	No
2	131461321	rs595613813	C	G	upstream_gene_variant	MODIFIER	AKR1A1	ENSOARG00000001793	No	Carcass fat percentage	-	No	No	No	No
2	131758477	rs594724356	G	T	missense_variant	MODERATE	KCTD12	ENSOARG00000015960	No	Carcass fat percentage	-	No	No	No	No
2	131762396	rs594495174	T	G	synonymous_variant	LOW	OPA1	ENSOARG00000020426	No	Carcass fat percentage	-	No	No	No	No
2	131763002	rs594035838	G	A	missense_variant	MODERATE	TMEM69	ENSOARG00000002030	No	Carcass fat percentage	-	No	No	No	No
2	131765369	rs593924381	G	A	synonymous_variant	LOW	NUDT16	ENSOARG00000009261	No	Carcass fat percentage	-	No	No	No	No
2	131766458	rs593465865	C	G	intergenic_variant	MODIFIER	-	-	No	Carcass fat percentage	-	No	No	No	No
2	132835224	rs593255652	G	C	synonymous_variant	LOW	RIN3	ENSOARG00000013073	No	Carcass fat percentage	-	No	No	No	No
2	132836120	rs592266937	G	A	missense_variant	MODERATE	ADARB1	ENSOARG00000012452	No	Carcass fat percentage	-	No	No	No	No
2	132837168	rs591516195	A	G	3_prime_UTR_variant	MODIFIER	UFM1	ENSOARG00000009897	No	Carcass fat percentage	-	No	No	No	No
2	132837184	rs591394843	T	C	missense_variant	MODERATE	TSC22D2	ENSOARG00000004604	No	Carcass fat percentage	-	No	No	No	No
2	132837202	rs591308226	G	A	downstream_gene_variant	MODIFIER	ATP11A	ENSOARG00000007391	No	Carcass fat percentage	-	No	No	No	No
2	132840574	rs590121779	C	G	downstream_gene_variant	MODIFIER	AGPAT3	ENSOARG00000011502	No	Carcass fat percentage	-	No	No	No	No
2	133000728	rs590120526	C	T	synonymous_variant	LOW	AGL	ENSOARG00000017762	No	Carcass fat percentage	-	No	No	No	No
2	133000734	rs589693594	G	A	downstream_gene_variant	MODIFIER	COL4A2	ENSOARG00000006515	No	Carcass fat percentage	-	No	No	No	No
2	133000770	rs589609825	G	C	synonymous_variant	LOW	MOCOS	ENSOARG00000005431	No	Carcass fat percentage	-	No	No	No	No
2	133093827	rs589509446	G	A	synonymous_variant	LOW	PLOD2	ENSOARG00000005685	No	Carcass fat percentage	-	No	No	No	No
2	133095647	rs588909484	C	T	intergenic_variant	MODIFIER	-	-	No	Carcass fat percentage	-	No	No	No	No
2	138487609	rs588051415	C	T	downstream_gene_variant	MODIFIER	TRPM2	ENSOARG00000011962	No	Carcass fat percentage	-	No	No	No	No
2	138647394	rs588015918	G	T	downstream_gene_variant	MODIFIER	COL6A2	ENSOARG00000012880	No	Carcass fat percentage	-	No	No	No	No
2	138648579	rs587913902	A	G	intergenic_variant	MODIFIER	-	-	No	Carcass fat percentage	-	No	No	No	No
2	138725220	rs55630690	C	G	downstream_gene_variant	MODIFIER	EPB41L3	ENSOARG00000010473	No	Carcass fat percentage	-	No	No	No	No
2	138756254	rs430807419	A	G	synonymous_variant	LOW	MICU2	ENSOARG00000013561	No	Carcass fat percentage	-	No	No	No	No
2	140118736	rs430772392	T	C	synonymous_variant	LOW	GFM1	ENSOARG00000002409	No	Carcass fat percentage	-	No	No	No	No
2	140249682	rs430759431	G	A	intron_variant	MODIFIER	ADIPOQ	ENSOARG00000020509	No	Carcass fat percentage	-	No	No	No	No
2	148533637	rs430689775	C	T	synonymous_variant	LOW	-	ENSOARG00000015417	No	Carcass fat percentage	-	No	No	No	No
2	148533717	rs430683679	C	G	missense_variant	MODERATE	TMX3	ENSOARG00000005009	No	Carcass fat percentage	-	No	No	No	No
2	148533775	rs430607357	T	A	downstream_gene_variant	MODIFIER	ARHGAP31	ENSOARG00000019707	No	Carcass fat percentage	Down	No	No	No	No
2	149286416	rs430263442	G	A	intron_variant	MODIFIER	ADIPOQ	ENSOARG00000020509	No	Carcass fat percentage	-	No	No	No	No
2	149351807	rs430245449	A	C	intron_variant	MODIFIER	CIDEA	ENSOARG00000001731	No	Carcass fat percentage	Down	No	No	No	No
2	149352694	rs430242042	C	T	downstream_gene_variant	MODIFIER	EMILIN2	ENSOARG00000009973	No	Carcass fat percentage	-	No	No	No	No
2	149907602	rs430197316	A	G	missense_variant	MODERATE	TPP2	ENSOARG00000005010	No	Carcass fat percentage	-	No	No	No	No
2	151060404	rs430126418	A	G	intergenic_variant	MODIFIER	-	-	No	Carcass fat percentage	-	No	No	No	No
2	151064297	rs430087353	A	G	intergenic_variant	MODIFIER	-	-	No	Carcass fat percentage	-	No	No	No	No
2	151910546	rs430081456	C	T	intron_variant	MODIFIER	-	ENSOARG00000012810	No	Carcass fat percentage	-	No	No	No	No
2	155713939	rs429976622	C	T	intron_variant	MODIFIER	CCDC197	ENSOARG00000014237	No	Carcass fat percentage	-	No	No	No	No
2	155780729	rs429941990	C	T	downstream_gene_variant	MODIFIER	TRPM2	ENSOARG00000011962	No	Carcass fat percentage	-	No	No	No	No
2	156282177	rs429762552	T	C	downstream_gene_variant	MODIFIER	CABLES1	ENSOARG00000008157	No	Carcass fat percentage	-	No	No	No	No
2	156282901	rs429587501	C	G	missense_variant	MODERATE	TF	ENSOARG00000008456	No	Carcass fat percentage	-	No	No	No	No
2	157041425	rs429585666	C	A	downstream_gene_variant	MODIFIER	P2RY1	ENSOARG00000015199	No	Carcass fat percentage	-	No	No	No	No
2	157041434	rs429579771	T	C	synonymous_variant	LOW	EAPP	ENSOARG00000006719	No	Carcass fat percentage	-	No	No	No	No
2	157889988	rs429401133	T	C	synonymous_variant	LOW	-	ENSOARG00000014756	No	Carcass fat percentage	-	No	No	No	No
2	171463881	rs429373330	A	C	downstream_gene_variant	MODIFIER	-	ENSOARG00000020240	No	Carcass fat percentage	-	No	No	No	No
2	171463924	rs429339908	C	T	intergenic_variant	MODIFIER	-	-	No	Carcass fat percentage	-	No	No	No	No
2	173783305	rs429310489	G	T	upstream_gene_variant	MODIFIER	DVL3	ENSOARG00000020618	No	Carcass fat percentage	-	No	No	No	No
2	173834113	rs429236942	T	C	downstream_gene_variant	MODIFIER	POGLUT1	ENSOARG00000019728	No	Carcass fat percentage	-	No	No	No	No
2	174458766	rs429094635	C	T	downstream_gene_variant	MODIFIER	EIF2B3	ENSOARG00000001396	No	Carcass fat percentage	-	No	No	No	No
2	174463843	rs429084767	G	C	downstream_gene_variant	MODIFIER	COMMD2	ENSOARG00000004762	No	Carcass fat percentage	-	No	No	No	No
2	174616194	rs429050459	T	C	missense_variant	MODERATE	NEPRO	ENSOARG00000019377	No	Carcass fat percentage	-	No	No	No	No
2	174628259	rs428990817	G	T	intron_variant	MODIFIER	CIDEA	ENSOARG00000001731	No	Carcass fat percentage	Down	No	No	No	No
2	174645873	rs428816270	T	C	missense_variant	MODERATE	MIGA1	ENSOARG00000013097	No	Carcass fat percentage	-	No	No	No	No
2	174778404	rs428673202	G	A	downstream_gene_variant	MODIFIER	SLC35A3	ENSOARG00000017849	No	Carcass fat percentage	-	No	No	No	No
2	175254842	rs428633927	G	A	upstream_gene_variant	MODIFIER	AKR1A1	ENSOARG00000001793	No	Carcass fat percentage	-	No	No	No	No
2	178000881	rs428615277	G	A	synonymous_variant	LOW	MCM3AP	ENSOARG00000013086	No	Carcass fat percentage	-	No	No	No	No
2	178690691	rs428545165	A	T	3_prime_UTR_variant	MODIFIER	MLF1	ENSOARG00000002499	No	Carcass fat percentage	-	No	No	No	No
2	183092279	rs428469595	G	C	downstream_gene_variant	MODIFIER	SLC2A1	ENSOARG00000020471	No	Carcass fat percentage	-	No	No	No	No
2	183538255	rs428421902	G	A	synonymous_variant	LOW	-	ENSOARG00000018416	No	Carcass fat percentage	-	No	No	No	No
2	183539083	rs428330158	A	C	downstream_gene_variant	MODIFIER	GTPBP8	ENSOARG00000019364	No	Carcass fat percentage	-	No	No	No	No
2	183594830	rs428227149	C	T	synonymous_variant	LOW	CNDP2	ENSOARG00000004659	No	Carcass fat percentage	Down	No	No	No	No
2	183698261	rs428116146	A	G	downstream_gene_variant	MODIFIER	TRIT1	ENSOARG00000020140	No	Carcass fat percentage	-	No	No	No	No
2	184216783	rs428070784	C	G	downstream_gene_variant	MODIFIER	TTC4	ENSOARG00000007424	No	Carcass fat percentage	-	No	No	No	No
2	185603558	rs427962933	G	A	intergenic_variant	MODIFIER	-	-	No	Carcass fat percentage	-	No	No	No	No
2	185603589	rs427911500	C	T	downstream_gene_variant	MODIFIER	MFSD1	ENSOARG00000002318	No	Carcass fat percentage	-	No	No	No	No
2	185906872	rs427844215	C	G	missense_variant	MODERATE	-	ENSOARG00000018303	No	Carcass fat percentage	-	No	No	No	No
2	191895926	rs427805414	C	T	synonymous_variant	LOW	CCDC80	ENSOARG00000019332	No	Carcass fat percentage	-	No	No	No	No
2	198635683	rs427753515	A	C	intron_variant	MODIFIER	ADIPOQ	ENSOARG00000020509	No	Carcass fat percentage	-	No	No	No	No
2	198647914	rs427685207	T	C	intergenic_variant	MODIFIER	-	-	No	Carcass fat percentage	-	No	No	No	No
2	198711352	rs427629305	C	T	missense_variant	MODERATE	CNDP2	ENSOARG00000004659	No	Carcass fat percentage	Down	No	No	No	No
2	198711719	rs427472062	A	G	downstream_gene_variant	MODIFIER	EMILIN2	ENSOARG00000009973	No	Carcass fat percentage	-	No	No	No	No
2	198712700	rs427463671	C	T	intron_variant	MODIFIER	MRPS22	ENSOARG00000007120	No	Carcass fat percentage	-	No	No	No	No
2	198765170	rs427310690	C	T	3_prime_UTR_variant	MODIFIER	ACAP2	ENSOARG00000020394	No	Carcass fat percentage	-	No	No	No	No
2	198765911	rs427257343	C	T	downstream_gene_variant	MODIFIER	POGLUT1	ENSOARG00000019728	No	Carcass fat percentage	-	No	No	No	No
2	198871474	rs427242962	T	A	downstream_gene_variant	MODIFIER	UBE2G2	ENSOARG00000012247	No	Carcass fat percentage	-	No	No	No	No
2	198871554	rs427222189	T	C	downstream_gene_variant	MODIFIER	PDCD10	ENSOARG00000001299	No	Carcass fat percentage	-	No	No	No	No
2	201130404	rs427192803	C	T	synonymous_variant	LOW	HECTD1	ENSOARG00000006027	No	Carcass fat percentage	-	No	No	No	No
2	201716439	rs427126018	A	G	intergenic_variant	MODIFIER	-	-	No	Carcass fat percentage	-	No	No	No	No
2	201727990	rs427114315	C	T	missense_variant	MODERATE	ATP11B	ENSOARG00000020665	No	Carcass fat percentage	-	No	No	No	No
2	201728051	rs427077582	C	T	3_prime_UTR_variant	MODIFIER	DICER1	ENSOARG00000015465	No	Carcass fat percentage	-	No	No	No	No
2	201728213	rs427053364	G	A	synonymous_variant	LOW	-	ENSOARG00000000275	No	Carcass fat percentage	-	No	No	No	No
2	201839202	rs426732750	C	T	downstream_gene_variant	MODIFIER	WRB	ENSOARG00000009702	No	Carcass fat percentage	-	No	No	No	No
2	202037341	rs426680443	G	A	intergenic_variant	MODIFIER	-	-	No	Carcass fat percentage	-	No	No	No	No
2	202147702	rs426663704	C	G	downstream_gene_variant	MODIFIER	CNDP2	ENSOARG00000004659	No	Carcass fat percentage	Down	No	No	No	No
2	202172685	rs426332522	C	T	downstream_gene_variant	MODIFIER	FAM207A	ENSOARG00000012403	No	Carcass fat percentage	-	No	No	No	No
2	202422627	rs426293091	T	C	synonymous_variant	LOW	ABI3BP	ENSOARG00000018194	No	Carcass fat percentage	-	No	No	No	No
2	202425247	rs426220363	G	A	downstream_gene_variant	MODIFIER	POGLUT1	ENSOARG00000019728	No	Carcass fat percentage	-	No	No	No	No
2	202425307	rs426199937	A	G	downstream_gene_variant	MODIFIER	CCDC197	ENSOARG00000014237	No	Carcass fat percentage	-	No	No	No	No
2	202425392	rs426154736	C	T	downstream_gene_variant	MODIFIER	CCDC197	ENSOARG00000014237	No	Carcass fat percentage	-	No	No	No	No
2	202425875	rs426113165	C	T	3_prime_UTR_variant	MODIFIER	LGMN	ENSOARG00000013162	No	Carcass fat percentage	-	No	No	No	No
2	202927832	rs426109746	A	G	synonymous_variant	LOW	SEC24D	ENSOARG00000016964	No	Carcass fat percentage	-	No	No	No	No
2	202928448	rs426099842	G	C	downstream_gene_variant	MODIFIER	DHX36	ENSOARG00000003508	No	Carcass fat percentage	-	No	No	No	No
2	202930204	rs425942143	C	T	intergenic_variant	MODIFIER	-	-	No	Carcass fat percentage	-	No	No	No	No
2	203432991	rs425869829	G	C	downstream_gene_variant	MODIFIER	ZADH2	ENSOARG00000004562	No	Carcass fat percentage	-	No	No	No	No
2	203434763	rs425858245	C	T	3_prime_UTR_variant	MODIFIER	KLHL24	ENSOARG00000020648	No	Carcass fat percentage	-	No	No	No	No
2	203707853	rs425817457	T	C	synonymous_variant	LOW	-	ENSOARG00000018303	No	Carcass fat percentage	-	No	No	No	No
2	203708891	rs425736389	A	G	downstream_gene_variant	MODIFIER	ZNF24	ENSOARG00000005687	No	Carcass fat percentage	-	No	No	No	No
2	203905224	rs425669518	T	G	downstream_gene_variant	MODIFIER	PRDM15	ENSOARG00000010468	No	Carcass fat percentage	-	No	No	No	No
2	203905347	rs425369854	T	C	downstream_gene_variant	MODIFIER	-	ENSOARG00000003563	No	Carcass fat percentage	-	No	No	No	No
2	203905365	rs425289563	A	G	missense_variant	MODERATE	TGFBR3	ENSOARG00000016047	No	Carcass fat percentage	-	No	No	No	No
2	203929696	rs425238204	T	A	downstream_gene_variant	MODIFIER	GTPBP8	ENSOARG00000019364	No	Carcass fat percentage	-	No	No	No	No
2	204102740	rs425129794	C	T	synonymous_variant	LOW	CCDC80	ENSOARG00000019332	No	Carcass fat percentage	-	No	No	No	No
2	204102788	rs425097112	T	C	intergenic_variant	MODIFIER	-	-	No	Carcass fat percentage	-	No	No	No	No
2	204168944	rs425001215	G	A	intron_variant	MODIFIER	CIDEA	ENSOARG00000001731	No	Carcass fat percentage	Down	No	No	No	No
2	204172378	rs424859287	A	T	3_prime_UTR_variant	MODIFIER	RAB12	ENSOARG00000000728	No	Carcass fat percentage	-	No	No	No	No
2	206866893	rs424845078	G	C	downstream_gene_variant	MODIFIER	XXYLT1	ENSOARG00000020396	No	Carcass fat percentage	-	No	No	No	No
2	206868157	rs424803062	G	T	downstream_gene_variant	MODIFIER	GATD3A	ENSOARG00000011711	No	Carcass fat percentage	-	No	No	No	No
2	207197857	rs424767721	G	T	intergenic_variant	MODIFIER	-	-	No	Carcass fat percentage	-	No	No	No	No
2	207198354	rs424733249	T	C	upstream_gene_variant	MODIFIER	SSR3	ENSOARG00000002969	No	Carcass fat percentage	-	No	No	No	No
2	207198365	rs424628127	G	A	synonymous_variant	LOW	LSS	ENSOARG00000013023	No	Carcass fat percentage	-	No	No	No	No
2	208081939	rs424536019	C	G	downstream_gene_variant	MODIFIER	CTIF	ENSOARG00000003754	No	Carcass fat percentage	-	No	No	No	No
2	208628846	rs424415597	A	G	synonymous_variant	LOW	VPS8	ENSOARG00000020572	No	Carcass fat percentage	-	No	No	No	No
2	208629252	rs424364717	G	A	intron_variant	MODIFIER	ADIPOQ	ENSOARG00000020509	No	Carcass fat percentage	-	No	No	No	No
2	208629307	rs424342522	C	T	missense_variant	MODERATE	COL4A2	ENSOARG00000006515	No	Carcass fat percentage	-	No	No	No	No
2	208629691	rs424148788	C	T	intergenic_variant	MODIFIER	-	-	No	Carcass fat percentage	-	No	No	No	No
2	208629994	rs424147569	A	G	downstream_gene_variant	MODIFIER	MYLK	ENSOARG00000020201	No	Carcass fat percentage	-	No	No	No	No
2	208715087	rs424146137	G	A	synonymous_variant	LOW	-	ENSOARG00000018416	No	Carcass fat percentage	-	No	No	No	No
2	209360058	rs424024168	T	C	missense_variant	MODERATE	DNTTIP2	ENSOARG00000016999	No	Carcass fat percentage	-	No	No	No	No
2	210797136	rs424007601	A	G	intron_variant	MODIFIER	RPRD1A	ENSOARG00000005585	No	Carcass fat percentage	-	No	No	No	No
2	211023470	rs423920942	G	A	upstream_gene_variant	MODIFIER	FAM43A	ENSOARG00000020399	No	Carcass fat percentage	-	No	No	No	No
2	211024189	rs423828719	G	A	upstream_gene_variant	MODIFIER	F3	ENSOARG00000017328	No	Carcass fat percentage	-	No	No	No	No
2	216281188	rs423827779	T	C	3_prime_UTR_variant	MODIFIER	UFM1	ENSOARG00000009897	No	Carcass fat percentage	-	No	No	No	No
2	216319269	rs423827017	C	T	downstream_gene_variant	MODIFIER	WDFY2	ENSOARG00000008939	No	Carcass fat percentage	-	No	No	No	No
2	216325037	rs423809509	G	A	synonymous_variant	LOW	-	ENSOARG00000018242	No	Carcass fat percentage	-	No	No	No	No
2	216331164	rs423807104	A	G	downstream_gene_variant	MODIFIER	CCDC50	ENSOARG00000020450	No	Carcass fat percentage	-	No	No	No	No
2	216353733	rs423795497	G	A	downstream_gene_variant	MODIFIER	MFN1	ENSOARG00000020701	No	Carcass fat percentage	-	No	No	No	No
2	217043379	rs423587719	G	A	missense_variant	MODERATE	ABI3BP	ENSOARG00000018194	No	Carcass fat percentage	-	No	No	No	No
2	217043420	rs423567876	C	T	3_prime_UTR_variant	MODIFIER	PAK2	ENSOARG00000020358	No	Carcass fat percentage	-	No	No	No	No
2	217043488	rs423474655	T	G	downstream_gene_variant	MODIFIER	ITM2B	ENSOARG00000008230	No	Carcass fat percentage	-	No	No	No	No
2	217088205	rs423439251	T	G	intron_variant	MODIFIER	MIB1	ENSOARG00000008311	No	Carcass fat percentage	-	No	No	No	No
2	217409452	rs423402084	A	G	5_prime_UTR_variant	MODIFIER	FAM207A	ENSOARG00000012403	No	Carcass fat percentage	-	No	No	No	No
2	217424899	rs423370924	C	G	synonymous_variant	LOW	EMILIN2	ENSOARG00000009973	No	Carcass fat percentage	-	No	No	No	No
2	217424938	rs423336624	A	G	intron_variant	MODIFIER	ADIPOQ	ENSOARG00000020509	No	Carcass fat percentage	-	No	No	No	No
2	217477087	rs423320768	G	A	downstream_gene_variant	MODIFIER	-	ENSOARG00000013232	No	Carcass fat percentage	-	No	No	No	No
2	217633025	rs423286425	G	A	intergenic_variant	MODIFIER	-	-	No	Carcass fat percentage	-	No	No	No	No
2	218893336	rs423231030	C	T	missense_variant	MODERATE	-	ENSOARG00000004418	No	Carcass fat percentage	-	No	No	No	No
2	218894400	rs423204709	C	T	downstream_gene_variant	MODIFIER	TMX3	ENSOARG00000005009	No	Carcass fat percentage	-	No	No	No	No
2	218894404	rs423163117	C	T	intergenic_variant	MODIFIER	-	-	No	Carcass fat percentage	-	No	No	No	No
2	218895583	rs423134222	C	T	synonymous_variant	LOW	AGPAT3	ENSOARG00000011502	No	Carcass fat percentage	-	No	No	No	No
2	218895741	rs423130930	T	G	downstream_gene_variant	MODIFIER	NEXN	ENSOARG00000013187	No	Carcass fat percentage	-	No	No	No	No
2	218897367	rs423127554	C	T	downstream_gene_variant	MODIFIER	ACAP2	ENSOARG00000020394	No	Carcass fat percentage	-	No	No	No	No
2	218897758	rs423041880	C	G	downstream_gene_variant	MODIFIER	ARHGAP31	ENSOARG00000019707	No	Carcass fat percentage	Down	No	No	No	No
2	218897764	rs422973216	G	A	downstream_gene_variant	MODIFIER	DVL3	ENSOARG00000020618	No	Carcass fat percentage	-	No	No	No	No
2	218897776	rs422931086	T	C	3_prime_UTR_variant	MODIFIER	SLC44A3	ENSOARG00000017408	No	Carcass fat percentage	-	No	No	No	No
2	218897831	rs422894328	G	A	intron_variant	MODIFIER	RAB3B	ENSOARG00000004931	No	Carcass fat percentage	-	No	No	No	No
2	218902912	rs422857258	T	C	downstream_gene_variant	MODIFIER	WRB	ENSOARG00000009702	No	Carcass fat percentage	-	No	No	No	No
2	218911443	rs422823181	C	T	intron_variant	MODIFIER	MTIF3	ENSOARG00000012545	No	Carcass fat percentage	-	No	No	No	No
2	218930338	rs422784409	G	A	downstream_gene_variant	MODIFIER	SLC2A1	ENSOARG00000020471	No	Carcass fat percentage	-	No	No	No	No
2	218984858	rs422756672	T	C	upstream_gene_variant	MODIFIER	B3GALNT1	ENSOARG00000014923	No	Carcass fat percentage	-	No	No	No	No
2	218985278	rs422754523	G	T	downstream_gene_variant	MODIFIER	GTPBP8	ENSOARG00000019364	No	Carcass fat percentage	-	No	No	No	No
2	218985298	rs422728884	C	A	intron_variant	MODIFIER	-	ENSOARG00000001264	No	Carcass fat percentage	-	No	No	No	No
2	218989934	rs422718186	G	C	intron_variant	MODIFIER	CIDEA	ENSOARG00000001731	No	Carcass fat percentage	Down	No	No	No	No
2	218989970	rs422703934	T	C	downstream_gene_variant	MODIFIER	POGLUT1	ENSOARG00000019728	No	Carcass fat percentage	-	No	No	No	No
2	219283601	rs422690554	A	G	downstream_gene_variant	MODIFIER	-	ENSOARG00000008813	No	Carcass fat percentage	-	No	No	No	No
2	219291444	rs422600468	G	A	intergenic_variant	MODIFIER	-	-	No	Carcass fat percentage	-	No	No	No	No
2	219352895	rs422596856	A	G	missense_variant	MODERATE	ABI3BP	ENSOARG00000018194	No	Carcass fat percentage	-	No	No	No	No
2	219353834	rs422584626	T	C	synonymous_variant	LOW	TF	ENSOARG00000008456	No	Carcass fat percentage	-	No	No	No	No
2	219354350	rs422531452	T	C	intergenic_variant	MODIFIER	-	-	No	Carcass fat percentage	-	No	No	No	No
2	219354558	rs422522735	A	G	3_prime_UTR_variant	MODIFIER	DICER1	ENSOARG00000015465	No	Carcass fat percentage	-	No	No	No	No
2	219354713	rs422506009	T	C	intron_variant	MODIFIER	CIDEA	ENSOARG00000001731	No	Carcass fat percentage	Down	No	No	No	No
2	219354773	rs422348291	C	T	downstream_gene_variant	MODIFIER	-	ENSOARG00000020287	No	Carcass fat percentage	-	No	No	No	No
2	219355206	rs422291061	C	T	missense_variant	MODERATE	TF	ENSOARG00000008456	No	Carcass fat percentage	-	No	No	No	No
2	219355366	rs422273601	G	A	intergenic_variant	MODIFIER	-	-	No	Carcass fat percentage	-	No	No	No	No
2	219355405	rs422157291	A	G	missense_variant	MODERATE	SZT2	ENSOARG00000000263	No	Carcass fat percentage	-	No	No	No	No
2	219355808	rs422116845	G	A	synonymous_variant	LOW	HEATR5A	ENSOARG00000006260	No	Carcass fat percentage	-	No	No	No	No
2	219355988	rs422092434	C	T	downstream_gene_variant	MODIFIER	TMX3	ENSOARG00000005009	No	Carcass fat percentage	-	No	No	No	No
2	220145823	rs421985451	C	T	downstream_gene_variant	MODIFIER	CCDC197	ENSOARG00000014237	No	Carcass fat percentage	-	No	No	No	No
2	220159575	rs421966478	A	C	3_prime_UTR_variant	MODIFIER	UFM1	ENSOARG00000009897	No	Carcass fat percentage	-	No	No	No	No
2	220173593	rs421959475	A	G	downstream_gene_variant	MODIFIER	TFDP2	ENSOARG00000006450	No	Carcass fat percentage	-	No	No	No	No
2	220327265	rs421917123	T	C	intron_variant	MODIFIER	COPB2	ENSOARG00000007072	No	Carcass fat percentage	-	No	No	No	No
2	220404710	rs421811070	C	T	downstream_gene_variant	MODIFIER	B3GALNT1	ENSOARG00000014923	No	Carcass fat percentage	-	No	No	No	No
2	220443410	rs421802097	C	T	downstream_gene_variant	MODIFIER	-	ENSOARG00000008531	No	Carcass fat percentage	-	No	No	No	No
2	220502882	rs421780963	G	A	downstream_gene_variant	MODIFIER	-	ENSOARG00000013232	No	Carcass fat percentage	-	No	No	No	No
2	220503277	rs421774824	A	C	downstream_gene_variant	MODIFIER	SH3GLB1	ENSOARG00000014861	No	Carcass fat percentage	-	No	No	No	No
2	225045500	rs421726076	G	A	intron_variant	MODIFIER	ADIPOQ	ENSOARG00000020509	No	Carcass fat percentage	-	No	No	No	No
2	225047470	rs421725356	A	G	synonymous_variant	LOW	NUBPL	ENSOARG00000006357	No	Carcass fat percentage	-	No	No	No	No
2	225105737	rs421477517	G	A	downstream_gene_variant	MODIFIER	GPX7	ENSOARG00000005518	No	Carcass fat percentage	-	No	No	No	No
2	225107851	rs421302525	A	G	synonymous_variant	LOW	EMILIN2	ENSOARG00000009973	No	Carcass fat percentage	-	No	No	No	No
2	225749733	rs421261033	C	A	downstream_gene_variant	MODIFIER	AKIRIN1	ENSOARG00000019981	No	Carcass fat percentage	-	No	No	No	No
2	228684608	rs421255262	T	C	downstream_gene_variant	MODIFIER	XXYLT1	ENSOARG00000020396	No	Carcass fat percentage	-	No	No	No	No
2	228690045	rs421247237	G	A	downstream_gene_variant	MODIFIER	RRAGC	ENSOARG00000019959	No	Carcass fat percentage	-	No	No	No	No
2	228699479	rs421223525	T	C	downstream_gene_variant	MODIFIER	COPB2	ENSOARG00000007072	No	Carcass fat percentage	-	No	No	No	No
2	230912176	rs421199350	C	T	intergenic_variant	MODIFIER	-	-	No	Carcass fat percentage	-	No	No	No	No
2	231138933	rs421149080	G	A	5_prime_UTR_variant	MODIFIER	MKNK1	ENSOARG00000002565	No	Carcass fat percentage	-	No	No	No	No
2	231482137	rs421118132	G	A	3_prime_UTR_variant	MODIFIER	OSBPL11	ENSOARG00000020246	No	Carcass fat percentage	Down	No	No	No	No
2	231492001	rs421053357	T	C	missense_variant	MODERATE	-	ENSOARG00000006817	No	Carcass fat percentage	-	No	No	No	No
2	231516693	rs421048864	C	T	synonymous_variant	LOW	-	ENSOARG00000020287	No	Carcass fat percentage	-	No	No	No	No
2	231753355	rs420996846	G	A	downstream_gene_variant	MODIFIER	EVI5	ENSOARG00000016422	No	Carcass fat percentage	-	No	No	No	No
2	231753556	rs420854528	A	G	downstream_gene_variant	MODIFIER	TFDP2	ENSOARG00000006450	No	Carcass fat percentage	-	No	No	No	No
2	232511507	rs420824434	T	G	intergenic_variant	MODIFIER	-	-	No	Carcass fat percentage	-	No	No	No	No
2	232514376	rs420596629	C	T	downstream_gene_variant	MODIFIER	-	ENSOARG00000013232	No	Carcass fat percentage	-	No	No	No	No
2	233494565	rs420569507	G	A	intron_variant	MODIFIER	HACD2	ENSOARG00000020191	No	Carcass fat percentage	-	No	No	No	No
2	233753073	rs420561224	A	G	3_prime_UTR_variant	MODIFIER	BRMS1L	ENSOARG00000007853	No	Carcass fat percentage	-	No	No	No	No
2	233896050	rs420553207	G	A	intergenic_variant	MODIFIER	-	-	No	Carcass fat percentage	-	No	No	No	No
2	233900642	rs420512098	C	T	synonymous_variant	LOW	PFKL	ENSOARG00000011864	No	Carcass fat percentage	-	No	No	No	No
2	233901032	rs420395120	C	T	intron_variant	MODIFIER	ANKRD10	ENSOARG00000007048	No	Carcass fat percentage	-	No	No	No	No
2	233901196	rs420345353	C	T	downstream_gene_variant	MODIFIER	COL6A2	ENSOARG00000012880	No	Carcass fat percentage	-	No	No	No	No
2	233949480	rs420298506	A	G	downstream_gene_variant	MODIFIER	TFDP2	ENSOARG00000006450	No	Carcass fat percentage	-	No	No	No	No
2	233956567	rs420180090	G	A	synonymous_variant	LOW	RIOX2	ENSOARG00000017594	No	Carcass fat percentage	-	No	No	No	No
2	233964463	rs420180020	C	T	synonymous_variant	LOW	EMILIN2	ENSOARG00000009973	No	Carcass fat percentage	-	No	No	No	No
2	234095820	rs420083212	T	G	downstream_gene_variant	MODIFIER	GK5	ENSOARG00000006402	No	Carcass fat percentage	-	No	No	No	No
2	234396715	rs419977431	C	G	synonymous_variant	LOW	MX1	ENSOARG00000010283	No	Carcass fat percentage	-	No	No	No	No
2	234424906	rs419945469	C	G	downstream_gene_variant	MODIFIER	DNAJC13	ENSOARG00000008995	No	Carcass fat percentage	-	No	No	No	No
2	234433718	rs419937533	C	T	downstream_gene_variant	MODIFIER	TPGS2	ENSOARG00000005294	No	Carcass fat percentage	-	No	No	No	No
2	234437610	rs419831361	A	C	downstream_gene_variant	MODIFIER	-	ENSOARG00000007015	No	Carcass fat percentage	-	No	No	No	No
2	234917220	rs419826357	T	A	intron_variant	MODIFIER	ADIPOQ	ENSOARG00000020509	No	Carcass fat percentage	-	No	No	No	No
2	234945430	rs419764635	C	T	intergenic_variant	MODIFIER	-	-	No	Carcass fat percentage	-	No	No	No	No
2	235536003	rs419764359	G	A	intron_variant	MODIFIER	ADIPOQ	ENSOARG00000020509	No	Carcass fat percentage	-	No	No	No	No
2	235536005	rs419704585	C	T	3_prime_UTR_variant	MODIFIER	RAB12	ENSOARG00000000728	No	Carcass fat percentage	-	No	No	No	No
2	235536035	rs419695318	T	C	downstream_gene_variant	MODIFIER	-	ENSOARG00000020287	No	Carcass fat percentage	-	No	No	No	No
2	235538738	rs419683817	C	T	synonymous_variant	LOW	ABI3BP	ENSOARG00000018194	No	Carcass fat percentage	-	No	No	No	No
2	235539891	rs419666856	A	C	synonymous_variant	LOW	SCMH1	ENSOARG00000020350	No	Carcass fat percentage	-	No	No	No	No
2	235541687	rs419605779	A	G	synonymous_variant	LOW	TRIT1	ENSOARG00000020140	No	Carcass fat percentage	-	No	No	No	No
2	237727931	rs419560392	G	A	intron_variant	MODIFIER	COL18A1	ENSOARG00000012584	No	Carcass fat percentage	-	No	No	No	No
2	237728055	rs419415957	C	T	missense_variant	MODERATE	USP53	ENSOARG00000016533	No	Carcass fat percentage	-	No	No	No	No
2	237758978	rs419389928	G	A	synonymous_variant	LOW	MRPL3	ENSOARG00000009221	No	Carcass fat percentage	-	No	No	No	No
2	237758985	rs419267691	C	T	downstream_gene_variant	MODIFIER	C18orf25	ENSOARG00000003069	No	Carcass fat percentage	-	No	No	No	No
2	237759018	rs419164046	C	T	synonymous_variant	LOW	F3	ENSOARG00000017328	No	Carcass fat percentage	-	No	No	No	No
2	238267258	rs419160110	A	G	intron_variant	MODIFIER	PRMT2	ENSOARG00000013469	No	Carcass fat percentage	-	No	No	No	No
2	238267811	rs419022082	G	A	intron_variant	MODIFIER	ADIPOQ	ENSOARG00000020509	No	Carcass fat percentage	-	No	No	No	No
2	238267918	rs419002210	G	A	downstream_gene_variant	MODIFIER	SLC2A1	ENSOARG00000020471	No	Carcass fat percentage	-	No	No	No	No
2	238268029	rs418978786	C	T	intron_variant	MODIFIER	SYNPO2	ENSOARG00000016878	No	Carcass fat percentage	-	No	No	No	No
2	238637343	rs418850063	G	A	missense_variant	MODERATE	EMILIN2	ENSOARG00000009973	No	Carcass fat percentage	-	No	No	No	No
2	238750839	rs418750417	T	C	downstream_gene_variant	MODIFIER	LSS	ENSOARG00000013023	No	Carcass fat percentage	-	No	No	No	No
2	238755469	rs418738974	A	G	intron_variant	MODIFIER	MAGOH	ENSOARG00000006235	No	Carcass fat percentage	-	No	No	No	No
2	238782454	rs418619295	G	A	synonymous_variant	LOW	TF	ENSOARG00000008456	No	Carcass fat percentage	-	No	No	No	No
2	238795253	rs418584269	T	C	synonymous_variant	LOW	C18orf25	ENSOARG00000003069	No	Carcass fat percentage	-	No	No	No	No
2	239489653	rs418453233	T	G	3_prime_UTR_variant	MODIFIER	UFM1	ENSOARG00000009897	No	Carcass fat percentage	-	No	No	No	No
2	239707150	rs418336093	A	G	downstream_gene_variant	MODIFIER	SLC2A1	ENSOARG00000020471	No	Carcass fat percentage	-	No	No	No	No
2	240068818	rs418311386	G	C	intergenic_variant	MODIFIER	-	-	No	Carcass fat percentage	-	No	No	No	No
2	240128008	rs418289553	T	C	intergenic_variant	MODIFIER	-	-	No	Carcass fat percentage	-	No	No	No	No
2	240146060	rs418118252	T	C	intergenic_variant	MODIFIER	-	-	No	Carcass fat percentage	-	No	No	No	No
2	240146188	rs418105977	C	T	intron_variant	MODIFIER	HACD2	ENSOARG00000020191	No	Carcass fat percentage	-	No	No	No	No
2	240146889	rs418081489	C	T	downstream_gene_variant	MODIFIER	ZADH2	ENSOARG00000004562	No	Carcass fat percentage	-	No	No	No	No
2	240154028	rs418035908	C	T	synonymous_variant	LOW	COL4A2	ENSOARG00000006515	No	Carcass fat percentage	-	No	No	No	No
2	240154040	rs417976711	C	G	intron_variant	MODIFIER	SPATA1	ENSOARG00000013942	No	Carcass fat percentage	-	No	No	No	No
2	240154053	rs417846810	A	G	intergenic_variant	MODIFIER	-	-	No	Carcass fat percentage	-	No	No	No	No
2	240180876	rs417804395	A	G	downstream_gene_variant	MODIFIER	ZBTB38	ENSOARG00000015487	No	Carcass fat percentage	-	No	No	No	No
2	240267581	rs417746070	A	T	synonymous_variant	LOW	TRAPPC8	ENSOARG00000006219	No	Carcass fat percentage	-	No	No	No	No
2	240367676	rs417735867	A	G	synonymous_variant	LOW	TOPBP1	ENSOARG00000008582	No	Carcass fat percentage	-	No	No	No	No
2	240367681	rs417619231	G	A	downstream_gene_variant	MODIFIER	TFDP2	ENSOARG00000006450	No	Carcass fat percentage	-	No	No	No	No
2	240368007	rs417384255	G	A	missense_variant	MODERATE	EMILIN2	ENSOARG00000009973	No	Carcass fat percentage	-	No	No	No	No
2	240372933	rs417367921	C	A	downstream_gene_variant	MODIFIER	SELENOT	ENSOARG00000004459	No	Carcass fat percentage	-	No	No	No	No
2	240382863	rs417338487	A	C	downstream_gene_variant	MODIFIER	SLC2A1	ENSOARG00000020471	No	Carcass fat percentage	-	No	No	No	No
2	240472698	rs417282253	C	A	downstream_gene_variant	MODIFIER	TFDP2	ENSOARG00000006450	No	Carcass fat percentage	-	No	No	No	No
2	241004863	rs417200524	G	A	intron_variant	MODIFIER	-	ENSOARG00000009288	No	Carcass fat percentage	-	No	No	No	No
2	241006400	rs417002328	T	G	downstream_gene_variant	MODIFIER	CPOX	ENSOARG00000017706	No	Carcass fat percentage	-	No	No	No	No
2	241290644	rs416972812	A	G	5_prime_UTR_variant	MODIFIER	-	ENSOARG00000007015	No	Carcass fat percentage	-	No	No	No	No
2	241365648	rs416841854	C	G	downstream_gene_variant	MODIFIER	-	ENSOARG00000001708	No	Carcass fat percentage	-	No	No	No	No
2	241395036	rs416732664	A	G	synonymous_variant	LOW	LSS	ENSOARG00000013023	No	Carcass fat percentage	-	No	No	No	No
2	241955877	rs416728623	A	G	intergenic_variant	MODIFIER	-	-	No	Carcass fat percentage	-	No	No	No	No
2	241955889	rs416683431	G	C	intron_variant	MODIFIER	-	ENSOARG00000000941	No	Carcass fat percentage	-	No	No	No	No
2	241990876	rs416673033	C	A	synonymous_variant	LOW	NMD3	ENSOARG00000001883	No	Carcass fat percentage	-	No	No	No	No
2	241998311	rs416671121	G	A	downstream_gene_variant	MODIFIER	TRIT1	ENSOARG00000020140	No	Carcass fat percentage	-	No	No	No	No
2	242038424	rs416657196	C	A	intron_variant	MODIFIER	CCDC197	ENSOARG00000014237	No	Carcass fat percentage	-	No	No	No	No
2	242657498	rs416448197	C	T	downstream_gene_variant	MODIFIER	-	ENSOARG00000008813	No	Carcass fat percentage	-	No	No	No	No
2	242658337	rs416359274	A	G	intron_variant	MODIFIER	COL18A1	ENSOARG00000012584	No	Carcass fat percentage	-	No	No	No	No
2	243066417	rs416350239	T	C	intergenic_variant	MODIFIER	-	-	No	Carcass fat percentage	-	No	No	No	No
2	243198318	rs416335780	C	G	downstream_gene_variant	MODIFIER	DHX36	ENSOARG00000003508	No	Carcass fat percentage	-	No	No	No	No
2	243785114	rs416221651	C	A	downstream_gene_variant	MODIFIER	TFDP2	ENSOARG00000006450	No	Carcass fat percentage	-	No	No	No	No
2	243793748	rs416089147	T	C	downstream_gene_variant	MODIFIER	-	ENSOARG00000020287	No	Carcass fat percentage	-	No	No	No	No
2	243802408	rs416041242	C	T	3_prime_UTR_variant	MODIFIER	MBNL1	ENSOARG00000003701	No	Carcass fat percentage	-	No	No	No	No
2	243804112	rs415939530	C	G	downstream_gene_variant	MODIFIER	-	ENSOARG00000016489	No	Carcass fat percentage	-	No	No	No	No
2	243805444	rs415895878	A	C	intergenic_variant	MODIFIER	-	-	No	Carcass fat percentage	-	No	No	No	No
2	243805459	rs415883062	T	C	intergenic_variant	MODIFIER	-	-	No	Carcass fat percentage	-	No	No	No	No
2	243808645	rs415855822	C	T	intron_variant	MODIFIER	ANKRD10	ENSOARG00000007048	No	Carcass fat percentage	-	No	No	No	No
2	243833251	rs415849386	A	C	downstream_gene_variant	MODIFIER	TFDP2	ENSOARG00000006450	No	Carcass fat percentage	-	No	No	No	No
2	243833308	rs415761586	C	T	synonymous_variant	LOW	CZIB	ENSOARG00000006213	No	Carcass fat percentage	-	No	No	No	No
2	243834160	rs415743016	G	A	synonymous_variant	LOW	-	ENSOARG00000000493	No	Carcass fat percentage	-	No	No	No	No
2	243835686	rs415638487	C	A	downstream_gene_variant	MODIFIER	TMX3	ENSOARG00000005009	No	Carcass fat percentage	-	No	No	No	No
2	243835916	rs415597084	G	T	downstream_gene_variant	MODIFIER	PIK3CB	ENSOARG00000007245	No	Carcass fat percentage	-	No	No	No	No
2	243836187	rs415570596	G	C	downstream_gene_variant	MODIFIER	SLC2A1	ENSOARG00000020471	No	Carcass fat percentage	-	No	No	No	No
2	243836302	rs415277948	G	A	downstream_gene_variant	MODIFIER	LSS	ENSOARG00000013023	No	Carcass fat percentage	-	No	No	No	No
2	243836921	rs415249527	T	C	upstream_gene_variant	MODIFIER	MUTYH	ENSOARG00000001528	No	Carcass fat percentage	-	No	No	No	No
2	243839192	rs415183905	G	A	downstream_gene_variant	MODIFIER	TIMMDC1	ENSOARG00000019746	No	Carcass fat percentage	-	No	No	No	No
2	243839216	rs415058700	T	C	missense_variant	MODERATE	MCM3AP	ENSOARG00000013086	No	Carcass fat percentage	-	No	No	No	No
2	243845634	rs415022836	G	T	downstream_gene_variant	MODIFIER	KCTD12	ENSOARG00000015960	No	Carcass fat percentage	-	No	No	No	No
2	244306391	rs414941532	T	C	downstream_gene_variant	MODIFIER	COPB2	ENSOARG00000007072	No	Carcass fat percentage	-	No	No	No	No
2	244307808	rs414929780	C	G	intron_variant	MODIFIER	ADIPOQ	ENSOARG00000020509	No	Carcass fat percentage	-	No	No	No	No
2	244660480	rs414851315	A	G	missense_variant	MODERATE	NRROS	ENSOARG00000020351	No	Carcass fat percentage	-	No	No	No	No
2	245626326	rs414644244	T	G	downstream_gene_variant	MODIFIER	ADIPOQ	ENSOARG00000020509	No	Carcass fat percentage	-	No	No	No	No
2	245626566	rs414616832	G	A	downstream_gene_variant	MODIFIER	PAK2	ENSOARG00000020358	No	Carcass fat percentage	-	No	No	No	No
2	245626605	rs414548550	C	T	3_prime_UTR_variant	MODIFIER	PSTPIP2	ENSOARG00000002845	No	Carcass fat percentage	-	No	No	No	No
2	245626617	rs414440979	C	T	downstream_gene_variant	MODIFIER	TFDP2	ENSOARG00000006450	No	Carcass fat percentage	-	No	No	No	No
2	245627382	rs414360364	A	G	synonymous_variant	LOW	DIP2A	ENSOARG00000013377	No	Carcass fat percentage	-	No	No	No	No
2	245627441	rs414231870	T	C	upstream_gene_variant	MODIFIER	-	ENSOARG00000001708	No	Carcass fat percentage	-	No	No	No	No
2	245627572	rs414208675	A	G	intergenic_variant	MODIFIER	-	-	No	Carcass fat percentage	-	No	No	No	No
2	245627590	rs414114913	A	G	missense_variant	MODERATE	EMILIN2	ENSOARG00000009973	No	Carcass fat percentage	-	No	No	No	No
2	245627601	rs413889742	G	A	downstream_gene_variant	MODIFIER	SLC2A1	ENSOARG00000020471	No	Carcass fat percentage	-	No	No	No	No
2	245627637	rs413850584	A	G	synonymous_variant	LOW	VPS36	ENSOARG00000009332	No	Carcass fat percentage	-	No	No	No	No
2	245765107	rs413822777	C	T	synonymous_variant	LOW	DIP2A	ENSOARG00000013377	No	Carcass fat percentage	-	No	No	No	No
2	246237666	rs413776854	A	G	downstream_gene_variant	MODIFIER	DTD2	ENSOARG00000006325	No	Carcass fat percentage	-	No	No	No	No
2	246247371	rs413747718	C	T	downstream_gene_variant	MODIFIER	CCDC197	ENSOARG00000014237	No	Carcass fat percentage	-	No	No	No	No
2	246250542	rs413744012	C	G	missense_variant	MODERATE	SPART	ENSOARG00000010471	No	Carcass fat percentage	-	No	No	No	No
2	246250547	rs413699702	A	C	downstream_gene_variant	MODIFIER	COPB2	ENSOARG00000007072	No	Carcass fat percentage	-	No	No	No	No
2	246250551	rs413581108	G	A	downstream_gene_variant	MODIFIER	LPAR3	ENSOARG00000014058	No	Carcass fat percentage	-	No	No	No	No
2	246250554	rs413550456	G	A	downstream_gene_variant	MODIFIER	CTIF	ENSOARG00000003754	No	Carcass fat percentage	-	No	No	No	No
2	246257830	rs413549327	G	A	intron_variant	MODIFIER	MTIF3	ENSOARG00000012545	No	Carcass fat percentage	-	No	No	No	No
2	246261896	rs413532192	A	G	downstream_gene_variant	MODIFIER	XXYLT1	ENSOARG00000020396	No	Carcass fat percentage	-	No	No	No	No
2	246262224	rs413464295	C	A	3_prime_UTR_variant	MODIFIER	DICER1	ENSOARG00000015465	No	Carcass fat percentage	-	No	No	No	No
2	246346750	rs413433208	A	G	downstream_gene_variant	MODIFIER	CNDP2	ENSOARG00000004659	No	Carcass fat percentage	Down	No	No	No	No
2	246381394	rs413268519	T	C	downstream_gene_variant	MODIFIER	WDFY2	ENSOARG00000008939	No	Carcass fat percentage	-	No	No	No	No
2	246408444	rs413263725	T	C	missense_variant	MODERATE	MFN1	ENSOARG00000020701	No	Carcass fat percentage	-	No	No	No	No
2	246618165	rs413151770	G	C	intergenic_variant	MODIFIER	-	-	No	Carcass fat percentage	-	No	No	No	No
2	247870148	rs413138182	C	A	intron_variant	MODIFIER	HEATR5A	ENSOARG00000006260	No	Carcass fat percentage	-	No	No	No	No
2	247884567	rs412974512	C	T	missense_variant	MODERATE	PARP4	ENSOARG00000014415	No	Carcass fat percentage	-	No	No	No	No
2	247890933	rs412944736	C	T	downstream_gene_variant	MODIFIER	TPGS2	ENSOARG00000005294	No	Carcass fat percentage	-	No	No	No	No
2	247890937	rs412924219	C	T	intergenic_variant	MODIFIER	-	-	No	Carcass fat percentage	-	No	No	No	No
2	247904925	rs412873830	C	T	synonymous_variant	LOW	MX1	ENSOARG00000010283	No	Carcass fat percentage	-	No	No	No	No
2	248039457	rs412852399	G	A	synonymous_variant	LOW	ANK2	ENSOARG00000000537	No	Carcass fat percentage	-	No	No	No	No
2	248080121	rs412843103	A	G	synonymous_variant	LOW	ARHGAP29	ENSOARG00000017193	No	Carcass fat percentage	-	No	No	No	No
2	248137298	rs412767192	C	T	downstream_gene_variant	MODIFIER	CCDC197	ENSOARG00000014237	No	Carcass fat percentage	-	No	No	No	No
2	248137322	rs412745723	G	A	downstream_gene_variant	MODIFIER	-	ENSOARG00000003609	No	Carcass fat percentage	-	No	No	No	No
2	248137333	rs412738253	T	C	synonymous_variant	LOW	EMILIN2	ENSOARG00000009973	No	Carcass fat percentage	-	No	No	No	No
2	248168635	rs412717602	C	T	intron_variant	MODIFIER	RPRD1A	ENSOARG00000005585	No	Carcass fat percentage	-	No	No	No	No
2	248168636	rs412645772	A	C	intergenic_variant	MODIFIER	-	-	No	Carcass fat percentage	-	No	No	No	No
2	248407498	rs412634706	A	T	downstream_gene_variant	MODIFIER	-	ENSOARG00000011590	No	Carcass fat percentage	-	No	No	No	No
2	248408417	rs412627537	A	G	3_prime_UTR_variant	MODIFIER	C3orf33	ENSOARG00000003230	No	Carcass fat percentage	-	No	No	No	No
2	248416587	rs412558517	G	T	downstream_gene_variant	MODIFIER	COPB2	ENSOARG00000007072	No	Carcass fat percentage	-	No	No	No	No
2	248419366	rs412488824	A	G	intron_variant	MODIFIER	HACD2	ENSOARG00000020191	No	Carcass fat percentage	-	No	No	No	No
2	248419372	rs412464399	A	G	downstream_gene_variant	MODIFIER	RAB31	ENSOARG00000001243	No	Carcass fat percentage	-	No	No	No	No
2	248426887	rs412376510	A	G	downstream_gene_variant	MODIFIER	ZYG11B	ENSOARG00000005633	No	Carcass fat percentage	-	No	No	No	No
2	248439012	rs412375827	C	T	synonymous_variant	LOW	ZNHIT6	ENSOARG00000014350	No	Carcass fat percentage	-	No	No	No	No
2	248439101	rs411979787	A	G	synonymous_variant	LOW	ADARB1	ENSOARG00000012452	No	Carcass fat percentage	-	No	No	No	No
2	248501305	rs411977150	T	C	synonymous_variant	LOW	LGMN	ENSOARG00000013162	No	Carcass fat percentage	-	No	No	No	No
2	248501702	rs411965814	T	C	intergenic_variant	MODIFIER	-	-	No	Carcass fat percentage	-	No	No	No	No
2	248564176	rs411908070	A	G	synonymous_variant	LOW	-	ENSOARG00000004418	No	Carcass fat percentage	-	No	No	No	No
2	248564816	rs411904082	G	A	downstream_gene_variant	MODIFIER	CCDC197	ENSOARG00000014237	No	Carcass fat percentage	-	No	No	No	No
2	248566748	rs411818943	T	C	intron_variant	MODIFIER	ADIPOQ	ENSOARG00000020509	No	Carcass fat percentage	-	No	No	No	No
2	248598190	rs411796665	G	A	intron_variant	MODIFIER	-	ENSOARG00000020301	No	Carcass fat percentage	-	No	No	No	No
2	248598346	rs411684719	A	C	missense_variant	MODERATE	BAZ1A	ENSOARG00000006876	No	Carcass fat percentage	-	No	No	No	No
2	248661544	rs411661113	G	A	downstream_gene_variant	MODIFIER	-	ENSOARG00000008531	No	Carcass fat percentage	-	No	No	No	No
2	248706958	rs411591425	G	T	downstream_gene_variant	MODIFIER	GPX7	ENSOARG00000005518	No	Carcass fat percentage	-	No	No	No	No
2	248726008	rs411541685	G	A	5_prime_UTR_variant	MODIFIER	PABPC4	ENSOARG00000020060	No	Carcass fat percentage	-	No	No	No	No
2	248740929	rs411414877	T	C	upstream_gene_variant	MODIFIER	IMPG2	ENSOARG00000018281	No	Carcass fat percentage	-	No	No	No	No
2	248741553	rs411293848	T	C	downstream_gene_variant	MODIFIER	PRKACB	ENSOARG00000013816	No	Carcass fat percentage	-	No	No	No	No
3	384790	rs411185526	T	C	3_prime_UTR_variant	MODIFIER	CFL2	ENSOARG00000006838	No	Carcass fat percentage	-	No	No	No	No
3	643871	rs411082883	T	G	intron_variant	MODIFIER	ADIPOQ	ENSOARG00000020509	No	Carcass fat percentage	-	No	No	No	No
3	643881	rs411064755	G	A	downstream_gene_variant	MODIFIER	SLC35A3	ENSOARG00000017849	No	Carcass fat percentage	-	No	No	No	No
3	869111	rs411011665	T	C	intergenic_variant	MODIFIER	-	-	No	Carcass fat percentage	-	No	No	No	No
3	1382514	rs410981759	G	T	3_prime_UTR_variant	MODIFIER	LIPG	ENSOARG00000004007	No	Carcass fat percentage	-	No	No	No	No
3	1384911	rs410853538	T	C	downstream_gene_variant	MODIFIER	LPAR3	ENSOARG00000014058	No	Carcass fat percentage	-	No	No	No	No
3	1384931	rs410835333	G	A	intron_variant	MODIFIER	RAB3B	ENSOARG00000004931	No	Carcass fat percentage	-	No	No	No	No
3	1385042	rs410738001	T	G	downstream_gene_variant	MODIFIER	KLHL24	ENSOARG00000020648	No	Carcass fat percentage	-	No	No	No	No
3	1386236	rs410733772	T	G	upstream_gene_variant	MODIFIER	F3	ENSOARG00000017328	No	Carcass fat percentage	-	No	No	No	No
3	1387920	rs410701645	G	A	downstream_gene_variant	MODIFIER	-	ENSOARG00000008813	No	Carcass fat percentage	-	No	No	No	No
3	1393962	rs410694369	A	G	downstream_gene_variant	MODIFIER	ZADH2	ENSOARG00000004562	No	Carcass fat percentage	-	No	No	No	No
3	1393963	rs410584035	G	T	missense_variant	MODERATE	-	ENSOARG00000006817	No	Carcass fat percentage	-	No	No	No	No
3	1394482	rs410484714	C	A	downstream_gene_variant	MODIFIER	CCDC197	ENSOARG00000014237	No	Carcass fat percentage	-	No	No	No	No
3	1394529	rs410484581	C	T	upstream_gene_variant	MODIFIER	-	ENSOARG00000001264	No	Carcass fat percentage	-	No	No	No	No
3	1396123	rs410461037	G	A	missense_variant	MODERATE	BCHE	ENSOARG00000001551	No	Carcass fat percentage	-	No	No	No	No
3	1403822	rs410390413	G	T	downstream_gene_variant	MODIFIER	WDFY2	ENSOARG00000008939	No	Carcass fat percentage	-	No	No	No	No
3	1407697	rs410372780	G	A	synonymous_variant	LOW	SH3GLB1	ENSOARG00000014861	No	Carcass fat percentage	-	No	No	No	No
3	1408361	rs410363601	A	G	intron_variant	MODIFIER	COL18A1	ENSOARG00000012584	No	Carcass fat percentage	-	No	No	No	No
3	1409876	rs410230755	A	G	synonymous_variant	LOW	TGFBR3	ENSOARG00000016047	No	Carcass fat percentage	-	No	No	No	No
3	1417747	rs410098396	A	G	upstream_gene_variant	MODIFIER	C13orf46	ENSOARG00000008646	No	Carcass fat percentage	-	No	No	No	No
3	1418170	rs410093926	T	C	missense_variant	MODERATE	BAZ1A	ENSOARG00000006876	No	Carcass fat percentage	-	No	No	No	No
3	2968100	rs409993830	C	T	synonymous_variant	LOW	AGPAT3	ENSOARG00000011502	No	Carcass fat percentage	-	No	No	No	No
3	2975483	rs409959059	C	T	intron_variant	MODIFIER	PRMT2	ENSOARG00000013469	No	Carcass fat percentage	-	No	No	No	No
3	2982132	rs409950174	A	G	synonymous_variant	LOW	EIF2A	ENSOARG00000004511	No	Carcass fat percentage	-	No	No	No	No
3	2998722	rs409948588	A	C	synonymous_variant	LOW	POGLUT1	ENSOARG00000019728	No	Carcass fat percentage	-	No	No	No	No
3	2998775	rs409939499	C	G	intergenic_variant	MODIFIER	-	-	No	Carcass fat percentage	-	No	No	No	No
3	2998911	rs409882440	A	C	missense_variant	MODERATE	LIPG	ENSOARG00000004007	No	Carcass fat percentage	-	No	No	No	No
3	2999061	rs409833809	A	G	downstream_gene_variant	MODIFIER	HDHD2	ENSOARG00000003542	No	Carcass fat percentage	-	No	No	No	No
3	3000054	rs409702410	T	C	downstream_gene_variant	MODIFIER	SCMH1	ENSOARG00000020350	No	Carcass fat percentage	-	No	No	No	No
3	3000116	rs409656367	G	A	synonymous_variant	LOW	PTPRM	ENSOARG00000000549	No	Carcass fat percentage	-	No	No	No	No
3	3127082	rs409634239	A	T	intron_variant	MODIFIER	HACD2	ENSOARG00000020191	No	Carcass fat percentage	-	No	No	No	No
3	3136226	rs409573882	G	A	intron_variant	MODIFIER	ADIPOQ	ENSOARG00000020509	No	Carcass fat percentage	-	No	No	No	No
3	3314577	rs409520042	A	G	synonymous_variant	LOW	EMILIN2	ENSOARG00000009973	No	Carcass fat percentage	-	No	No	No	No
3	3314735	rs409505461	T	C	3_prime_UTR_variant	MODIFIER	RNMT	ENSOARG00000002195	No	Carcass fat percentage	-	No	No	No	No
3	3666252	rs409370537	G	C	downstream_gene_variant	MODIFIER	MPHOSPH8	ENSOARG00000014285	No	Carcass fat percentage	-	No	No	No	No
3	3803746	rs409362552	T	A	downstream_gene_variant	MODIFIER	CCDC197	ENSOARG00000014237	No	Carcass fat percentage	-	No	No	No	No
3	4106270	rs409356522	G	T	downstream_gene_variant	MODIFIER	CYB5A	ENSOARG00000004694	No	Carcass fat percentage	-	No	No	No	No
3	4194673	rs409156965	G	A	synonymous_variant	LOW	ANK2	ENSOARG00000000537	No	Carcass fat percentage	-	No	No	No	No
3	4197302	rs409124498	C	T	intron_variant	MODIFIER	ADIPOQ	ENSOARG00000020509	No	Carcass fat percentage	-	No	No	No	No
3	4385342	rs409096913	G	A	synonymous_variant	LOW	CNDP2	ENSOARG00000004659	No	Carcass fat percentage	Down	No	No	No	No
3	5110573	rs409096875	C	T	downstream_gene_variant	MODIFIER	ST3GAL6	ENSOARG00000017765	No	Carcass fat percentage	-	No	No	No	No
3	5114754	rs409090083	C	T	intergenic_variant	MODIFIER	-	-	No	Carcass fat percentage	-	No	No	No	No
3	5154416	rs409008482	C	T	downstream_gene_variant	MODIFIER	ADCY5	ENSOARG00000020186	No	Carcass fat percentage	-	No	No	No	No
3	5154682	rs408993999	C	A	downstream_gene_variant	MODIFIER	COPB2	ENSOARG00000007072	No	Carcass fat percentage	-	No	No	No	No
3	5208914	rs408960938	C	T	missense_variant	MODERATE	TF	ENSOARG00000008456	No	Carcass fat percentage	-	No	No	No	No
3	5212071	rs408952061	A	G	synonymous_variant	LOW	PTPRM	ENSOARG00000000549	No	Carcass fat percentage	-	No	No	No	No
3	5212429	rs408940971	T	C	downstream_gene_variant	MODIFIER	FAM177A1	ENSOARG00000007206	No	Carcass fat percentage	-	No	No	No	No
3	5212652	rs408827973	T	G	intergenic_variant	MODIFIER	-	-	No	Carcass fat percentage	-	No	No	No	No
3	5212691	rs408783901	A	T	intron_variant	MODIFIER	ADIPOQ	ENSOARG00000020509	No	Carcass fat percentage	-	No	No	No	No
3	5265187	rs408705119	C	T	intergenic_variant	MODIFIER	-	-	No	Carcass fat percentage	-	No	No	No	No
3	5265198	rs408597795	A	G	missense_variant	MODERATE	EMILIN2	ENSOARG00000009973	No	Carcass fat percentage	-	No	No	No	No
3	5265279	rs408361652	A	T	downstream_gene_variant	MODIFIER	TFDP2	ENSOARG00000006450	No	Carcass fat percentage	-	No	No	No	No
3	5266329	rs408345171	C	A	missense_variant	MODERATE	RIOX2	ENSOARG00000017594	No	Carcass fat percentage	-	No	No	No	No
3	5475426	rs408293324	T	C	intron_variant	MODIFIER	ADIPOQ	ENSOARG00000020509	No	Carcass fat percentage	-	No	No	No	No
3	5542685	rs408287132	C	T	downstream_gene_variant	MODIFIER	-	ENSOARG00000026339	No	Carcass fat percentage	-	No	No	No	No
3	5571280	rs408238898	T	C	downstream_gene_variant	MODIFIER	TRIT1	ENSOARG00000020140	No	Carcass fat percentage	-	No	No	No	No
3	5571286	rs408234498	C	A	synonymous_variant	LOW	CCDC80	ENSOARG00000019332	No	Carcass fat percentage	-	No	No	No	No
3	5872525	rs408219580	A	G	downstream_gene_variant	MODIFIER	RNF125	ENSOARG00000006128	No	Carcass fat percentage	-	No	No	No	No
3	6394656	rs408202832	C	T	synonymous_variant	LOW	GFM1	ENSOARG00000002409	No	Carcass fat percentage	-	No	No	No	No
3	6394923	rs408166748	T	C	intergenic_variant	MODIFIER	-	-	No	Carcass fat percentage	-	No	No	No	No
3	6394927	rs408130507	A	G	intergenic_variant	MODIFIER	-	-	No	Carcass fat percentage	-	No	No	No	No
3	6395661	rs408056759	C	T	downstream_gene_variant	MODIFIER	GPX7	ENSOARG00000005518	No	Carcass fat percentage	-	No	No	No	No
3	6395727	rs407851894	G	T	downstream_gene_variant	MODIFIER	SLC2A1	ENSOARG00000020471	No	Carcass fat percentage	-	No	No	No	No
3	6395905	rs407751448	G	A	intron_variant	MODIFIER	-	ENSOARG00000000941	No	Carcass fat percentage	-	No	No	No	No
3	6395907	rs407674005	A	C	synonymous_variant	LOW	SCFD1	ENSOARG00000005346	No	Carcass fat percentage	-	No	No	No	No
3	6395973	rs407658469	G	A	intergenic_variant	MODIFIER	-	-	No	Carcass fat percentage	-	No	No	No	No
3	6397919	rs407606564	A	G	upstream_gene_variant	MODIFIER	ABCF3	ENSOARG00000020612	No	Carcass fat percentage	-	No	No	No	No
3	6398378	rs407581878	G	A	3_prime_UTR_variant	MODIFIER	PTPRM	ENSOARG00000000549	No	Carcass fat percentage	-	No	No	No	No
3	6594580	rs407491918	G	A	downstream_gene_variant	MODIFIER	-	ENSOARG00000003609	No	Carcass fat percentage	-	No	No	No	No
3	6599915	rs407396546	A	C	synonymous_variant	LOW	MYLK	ENSOARG00000020201	No	Carcass fat percentage	-	No	No	No	No
3	6607665	rs407316782	A	G	missense_variant	MODERATE	TRPM2	ENSOARG00000011962	No	Carcass fat percentage	-	No	No	No	No
3	6670543	rs407311962	A	G	downstream_gene_variant	MODIFIER	-	ENSOARG00000013232	No	Carcass fat percentage	-	No	No	No	No
3	6759804	rs407233901	G	T	downstream_gene_variant	MODIFIER	-	ENSOARG00000003815	No	Carcass fat percentage	-	No	No	No	No
3	7349262	rs407171363	C	G	downstream_gene_variant	MODIFIER	TMX3	ENSOARG00000005009	No	Carcass fat percentage	-	No	No	No	No
3	7449355	rs407121197	A	G	synonymous_variant	LOW	PPP4R1	ENSOARG00000001168	No	Carcass fat percentage	-	No	No	No	No
3	7449751	rs407007592	C	G	downstream_gene_variant	MODIFIER	CDKN2C	ENSOARG00000004421	No	Carcass fat percentage	-	No	No	No	No
3	7456153	rs406957614	A	G	intron_variant	MODIFIER	ANKRD10	ENSOARG00000007048	No	Carcass fat percentage	-	No	No	No	No
3	7495834	rs406855375	T	C	missense_variant	MODERATE	-	ENSOARG00000013232	No	Carcass fat percentage	-	No	No	No	No
3	7502575	rs406757807	G	A	synonymous_variant	LOW	CMSS1	ENSOARG00000017899	No	Carcass fat percentage	-	No	No	No	No
3	7502843	rs406734772	C	G	downstream_gene_variant	MODIFIER	SCMH1	ENSOARG00000020350	No	Carcass fat percentage	-	No	No	No	No
3	7504418	rs406709761	A	G	intron_variant	MODIFIER	COPB2	ENSOARG00000007072	No	Carcass fat percentage	-	No	No	No	No
3	7526980	rs406538447	G	T	downstream_gene_variant	MODIFIER	MFSD1	ENSOARG00000002318	No	Carcass fat percentage	-	No	No	No	No
3	7527099	rs406387856	A	C	downstream_gene_variant	MODIFIER	CIDEA	ENSOARG00000001731	No	Carcass fat percentage	Down	No	No	No	No
3	7527209	rs406273801	G	C	downstream_gene_variant	MODIFIER	SLC2A1	ENSOARG00000020471	No	Carcass fat percentage	-	No	No	No	No
3	7527210	rs406266457	T	A	downstream_gene_variant	MODIFIER	LSS	ENSOARG00000013023	No	Carcass fat percentage	-	No	No	No	No
3	7527749	rs406243289	T	C	missense_variant	MODERATE	ZNHIT6	ENSOARG00000014350	No	Carcass fat percentage	-	No	No	No	No
3	7527834	rs406136447	C	A	upstream_gene_variant	MODIFIER	-	ENSOARG00000002745	No	Carcass fat percentage	-	No	No	No	No
3	7802758	rs406108089	G	C	downstream_gene_variant	MODIFIER	SLC35A5	ENSOARG00000019330	No	Carcass fat percentage	-	No	No	No	No
3	7902914	rs406019732	T	C	downstream_gene_variant	MODIFIER	CCDC197	ENSOARG00000014237	No	Carcass fat percentage	-	No	No	No	No
3	7947150	rs405908129	C	T	downstream_gene_variant	MODIFIER	ITGBL1	ENSOARG00000004848	No	Carcass fat percentage	-	No	No	No	No
3	8001876	rs405568592	A	G	synonymous_variant	LOW	CD47	ENSOARG00000018871	No	Carcass fat percentage	-	No	No	No	No
3	8001931	rs405512990	C	T	synonymous_variant	LOW	POFUT2	ENSOARG00000012504	No	Carcass fat percentage	-	No	No	No	No
3	8024526	rs405319835	C	G	intron_variant	MODIFIER	CIDEA	ENSOARG00000001731	No	Carcass fat percentage	Down	No	No	No	No
3	8051226	rs405310439	C	T	downstream_gene_variant	MODIFIER	FAM210A	ENSOARG00000002183	No	Carcass fat percentage	-	No	No	No	No
3	8052163	rs405183102	G	A	intron_variant	MODIFIER	ADIPOQ	ENSOARG00000020509	No	Carcass fat percentage	-	No	No	No	No
3	8062922	rs405124380	G	A	3_prime_UTR_variant	MODIFIER	UFM1	ENSOARG00000009897	No	Carcass fat percentage	-	No	No	No	No
3	8063189	rs405116255	C	T	downstream_gene_variant	MODIFIER	SPRYD7	ENSOARG00000008658	No	Carcass fat percentage	-	No	No	No	No
3	8595346	rs405041116	A	G	synonymous_variant	LOW	-	ENSOARG00000015432	No	Carcass fat percentage	-	No	No	No	No
3	8633148	rs404844528	T	G	missense_variant	MODERATE	RNMT	ENSOARG00000002195	No	Carcass fat percentage	-	No	No	No	No
3	8663127	rs404728533	G	C	intron_variant	MODIFIER	BTBD8	ENSOARG00000016117	No	Carcass fat percentage	-	No	No	No	No
3	8666661	rs404697708	C	T	intron_variant	MODIFIER	HACD2	ENSOARG00000020191	No	Carcass fat percentage	-	No	No	No	No
3	8948501	rs404687340	C	T	intergenic_variant	MODIFIER	-	-	No	Carcass fat percentage	-	No	No	No	No
3	8948509	rs404664142	A	T	downstream_gene_variant	MODIFIER	ACOT11	ENSOARG00000007244	No	Carcass fat percentage	-	No	No	No	No
3	8983468	rs404655031	C	T	downstream_gene_variant	MODIFIER	CTIF	ENSOARG00000003754	No	Carcass fat percentage	-	No	No	No	No
3	9528742	rs404624162	T	C	upstream_gene_variant	MODIFIER	-	ENSOARG00000006687	No	Carcass fat percentage	-	No	No	No	No
3	9660606	rs404499928	G	A	synonymous_variant	LOW	CNDP2	ENSOARG00000004659	No	Carcass fat percentage	Down	No	No	No	No
3	10072535	rs404417300	T	C	downstream_gene_variant	MODIFIER	MFN1	ENSOARG00000020701	No	Carcass fat percentage	-	No	No	No	No
3	10563119	rs404386704	A	G	missense_variant	MODERATE	-	ENSOARG00000000493	No	Carcass fat percentage	-	No	No	No	No
3	10640671	rs404318938	G	A	downstream_gene_variant	MODIFIER	DHRS12	ENSOARG00000008965	No	Carcass fat percentage	-	No	No	No	No
3	10640679	rs404302530	C	A	intron_variant	MODIFIER	ATP11B	ENSOARG00000020665	No	Carcass fat percentage	-	No	No	No	No
3	10756477	rs404281551	C	T	intergenic_variant	MODIFIER	-	-	No	Carcass fat percentage	-	No	No	No	No
3	10962065	rs404235311	G	T	intergenic_variant	MODIFIER	-	-	No	Carcass fat percentage	-	No	No	No	No
3	10979387	rs404230588	A	G	missense_variant	MODERATE	TRAPPC8	ENSOARG00000006219	No	Carcass fat percentage	-	No	No	No	No
3	11024724	rs404207640	G	T	intron_variant	MODIFIER	-	ENSOARG00000001264	No	Carcass fat percentage	-	No	No	No	No
3	11027294	rs404038407	G	A	downstream_gene_variant	MODIFIER	TWSG1	ENSOARG00000001037	No	Carcass fat percentage	-	No	No	No	No
3	11027564	rs404034316	T	C	downstream_gene_variant	MODIFIER	CCDC197	ENSOARG00000014237	No	Carcass fat percentage	-	No	No	No	No
3	11027607	rs404015723	A	G	synonymous_variant	LOW	PAK2	ENSOARG00000020358	No	Carcass fat percentage	-	No	No	No	No
3	12311397	rs404013445	G	A	downstream_gene_variant	MODIFIER	UMPS	ENSOARG00000020220	No	Carcass fat percentage	-	No	No	No	No
3	13449631	rs403982764	T	A	intergenic_variant	MODIFIER	-	-	No	Carcass fat percentage	-	No	No	No	No
3	13449968	rs403971141	T	C	downstream_gene_variant	MODIFIER	-	ENSOARG00000020670	No	Carcass fat percentage	-	No	No	No	No
3	13962188	rs403827366	T	G	upstream_gene_variant	MODIFIER	FAM43A	ENSOARG00000020399	No	Carcass fat percentage	-	No	No	No	No
3	13962362	rs403510792	G	A	downstream_gene_variant	MODIFIER	FARP1	ENSOARG00000003037	No	Carcass fat percentage	-	No	No	No	No
3	13963205	rs403507428	A	G	downstream_gene_variant	MODIFIER	DHRS12	ENSOARG00000008965	No	Carcass fat percentage	-	No	No	No	No
3	14317434	rs403480160	T	C	missense_variant	MODERATE	ANKRD13C	ENSOARG00000011906	No	Carcass fat percentage	-	No	No	No	No
3	14322841	rs403466257	C	G	downstream_gene_variant	MODIFIER	KCTD12	ENSOARG00000015960	No	Carcass fat percentage	-	No	No	No	No
3	16747019	rs403455195	C	A	downstream_gene_variant	MODIFIER	ADIPOQ	ENSOARG00000020509	No	Carcass fat percentage	-	No	No	No	No
3	16763460	rs403406100	G	A	synonymous_variant	LOW	ADIPOQ	ENSOARG00000020509	No	Carcass fat percentage	-	No	No	No	No
3	18127117	rs403369979	G	A	intergenic_variant	MODIFIER	-	-	No	Carcass fat percentage	-	No	No	No	No
3	18129554	rs403317149	A	C	downstream_gene_variant	MODIFIER	POGLUT1	ENSOARG00000019728	No	Carcass fat percentage	-	No	No	No	No
3	18219484	rs403310220	A	G	upstream_gene_variant	MODIFIER	-	ENSOARG00000024537	No	Carcass fat percentage	-	No	No	No	No
3	18227649	rs403273807	G	A	downstream_gene_variant	MODIFIER	ADCY5	ENSOARG00000020186	No	Carcass fat percentage	-	No	No	No	No
3	18684457	rs403147382	C	T	intron_variant	MODIFIER	-	ENSOARG00000011901	No	Carcass fat percentage	-	No	No	No	No
3	19126639	rs403097359	A	G	upstream_gene_variant	MODIFIER	-	ENSOARG00000018044	No	Carcass fat percentage	-	No	No	No	No
3	19139215	rs403038260	C	T	synonymous_variant	LOW	PTPRM	ENSOARG00000000549	No	Carcass fat percentage	-	No	No	No	No
3	20045810	rs403028543	T	C	synonymous_variant	LOW	RBM26	ENSOARG00000000372	No	Carcass fat percentage	-	No	No	No	No
3	20068909	rs403012815	C	A	intron_variant	MODIFIER	ADIPOQ	ENSOARG00000020509	No	Carcass fat percentage	-	No	No	No	No
3	20095412	rs402969442	C	T	downstream_gene_variant	MODIFIER	DHRS12	ENSOARG00000008965	No	Carcass fat percentage	-	No	No	No	No
3	26415680	rs402909793	G	A	downstream_gene_variant	MODIFIER	P2RY1	ENSOARG00000015199	No	Carcass fat percentage	-	No	No	No	No
3	27904572	rs402875663	T	C	intron_variant	MODIFIER	COL18A1	ENSOARG00000012584	No	Carcass fat percentage	-	No	No	No	No
3	27993840	rs402849716	G	A	downstream_gene_variant	MODIFIER	LSS	ENSOARG00000013023	No	Carcass fat percentage	-	No	No	No	No
3	28410792	rs402831939	G	T	intergenic_variant	MODIFIER	-	-	No	Carcass fat percentage	-	No	No	No	No
3	28410842	rs402819258	C	T	3_prime_UTR_variant	MODIFIER	MBNL1	ENSOARG00000003701	No	Carcass fat percentage	-	No	No	No	No
3	28411119	rs402722823	G	A	downstream_gene_variant	MODIFIER	-	ENSOARG00000016489	No	Carcass fat percentage	-	No	No	No	No
3	28463452	rs402633293	T	C	upstream_gene_variant	MODIFIER	MTIF3	ENSOARG00000012545	No	Carcass fat percentage	-	No	No	No	No
3	31688655	rs402577228	T	C	intergenic_variant	MODIFIER	-	-	No	Carcass fat percentage	-	No	No	No	No
3	31705776	rs402282612	G	A	3_prime_UTR_variant	MODIFIER	PTPRM	ENSOARG00000000549	No	Carcass fat percentage	-	No	No	No	No
3	32158977	rs402196115	G	A	intergenic_variant	MODIFIER	-	-	No	Carcass fat percentage	-	No	No	No	No
3	32161970	rs402174075	T	C	intron_variant	MODIFIER	SUCLA2	ENSOARG00000008171	No	Carcass fat percentage	-	No	No	No	No
3	32174008	rs401999705	G	C	intron_variant	MODIFIER	ADIPOQ	ENSOARG00000020509	No	Carcass fat percentage	-	No	No	No	No
3	32174146	rs401986678	C	T	intergenic_variant	MODIFIER	-	-	No	Carcass fat percentage	-	No	No	No	No
3	32175905	rs401978784	G	T	synonymous_variant	LOW	-	ENSOARG00000007396	No	Carcass fat percentage	-	No	No	No	No
3	33366302	rs401926181	T	A	downstream_gene_variant	MODIFIER	GCLM	ENSOARG00000017012	No	Carcass fat percentage	-	No	No	No	No
3	33441621	rs401920821	T	C	3_prime_UTR_variant	MODIFIER	NHLRC3	ENSOARG00000009644	No	Carcass fat percentage	-	No	No	No	No
3	33441622	rs401837483	T	C	downstream_gene_variant	MODIFIER	SYNE3	ENSOARG00000015897	No	Carcass fat percentage	-	No	No	No	No
3	33441624	rs401791417	C	G	downstream_gene_variant	MODIFIER	DTD2	ENSOARG00000006325	No	Carcass fat percentage	-	No	No	No	No
3	33441684	rs401687447	G	T	downstream_gene_variant	MODIFIER	SLC2A1	ENSOARG00000020471	No	Carcass fat percentage	-	No	No	No	No
3	33444402	rs401683478	G	T	synonymous_variant	LOW	PSTPIP2	ENSOARG00000002845	No	Carcass fat percentage	-	No	No	No	No
3	33753357	rs401660047	C	T	downstream_gene_variant	MODIFIER	GTPBP8	ENSOARG00000019364	No	Carcass fat percentage	-	No	No	No	No
3	33794465	rs401643839	C	T	missense_variant	MODERATE	LGMN	ENSOARG00000013162	No	Carcass fat percentage	-	No	No	No	No
3	33794613	rs401614002	T	C	intron_variant	MODIFIER	TRPM2	ENSOARG00000011962	No	Carcass fat percentage	-	No	No	No	No
3	33795518	rs401532537	A	G	intron_variant	MODIFIER	MTIF3	ENSOARG00000012545	No	Carcass fat percentage	-	No	No	No	No
3	33795634	rs401488596	A	G	intron_variant	MODIFIER	ADIPOQ	ENSOARG00000020509	No	Carcass fat percentage	-	No	No	No	No
3	33795641	rs401443787	C	T	downstream_gene_variant	MODIFIER	-	ENSOARG00000003609	No	Carcass fat percentage	-	No	No	No	No
3	34040514	rs401343028	T	G	downstream_gene_variant	MODIFIER	DHRS12	ENSOARG00000008965	No	Carcass fat percentage	-	No	No	No	No
3	34061062	rs401325655	G	A	synonymous_variant	LOW	ALG5	ENSOARG00000010275	No	Carcass fat percentage	-	No	No	No	No
3	34090777	rs401302619	C	T	upstream_gene_variant	MODIFIER	DPYD	ENSOARG00000017549	No	Carcass fat percentage	Down	No	No	No	No
3	34091297	rs401288313	A	G	synonymous_variant	LOW	ABCD3	ENSOARG00000017266	No	Carcass fat percentage	-	No	No	No	No
3	34164450	rs401198680	A	G	intron_variant	MODIFIER	-	ENSOARG00000007262	No	Carcass fat percentage	-	No	No	No	No
3	34169582	rs401165033	C	T	synonymous_variant	LOW	DLG1	ENSOARG00000020377	No	Carcass fat percentage	-	No	No	No	No
3	34187486	rs401163007	A	G	intergenic_variant	MODIFIER	-	-	No	Carcass fat percentage	-	No	No	No	No
3	34306165	rs401140961	T	C	intergenic_variant	MODIFIER	-	-	No	Carcass fat percentage	-	No	No	No	No
3	34306166	rs401101900	G	C	downstream_gene_variant	MODIFIER	CRYZ	ENSOARG00000012491	No	Carcass fat percentage	-	No	No	No	No
3	34306720	rs401049146	T	G	missense_variant	MODERATE	ABI3BP	ENSOARG00000018194	No	Carcass fat percentage	-	No	No	No	No
3	34495141	rs400982417	C	T	synonymous_variant	LOW	SEC24D	ENSOARG00000016964	No	Carcass fat percentage	-	No	No	No	No
3	34565133	rs400795392	C	A	downstream_gene_variant	MODIFIER	SLC2A1	ENSOARG00000020471	No	Carcass fat percentage	-	No	No	No	No
3	35598831	rs400788655	C	A	synonymous_variant	LOW	EMILIN2	ENSOARG00000009973	No	Carcass fat percentage	-	No	No	No	No
3	35646371	rs400710739	A	G	downstream_gene_variant	MODIFIER	PAK2	ENSOARG00000020358	No	Carcass fat percentage	-	No	No	No	No
3	36950993	rs400702805	C	T	intron_variant	MODIFIER	ADIPOQ	ENSOARG00000020509	No	Carcass fat percentage	-	No	No	No	No
3	36974847	rs400696562	A	G	intron_variant	MODIFIER	CEP192	ENSOARG00000002062	No	Carcass fat percentage	-	No	No	No	No
3	189619655	rs400682178	T	C	intergenic_variant	MODIFIER	-	-	No	Carcass fat percentage	-	No	No	No	No
3	192303831	rs400593994	C	G	downstream_gene_variant	MODIFIER	CIDEA	ENSOARG00000001731	No	Carcass fat percentage	Down	No	No	No	No
3	192305778	rs400573315	G	A	intron_variant	MODIFIER	MTIF3	ENSOARG00000012545	No	Carcass fat percentage	-	No	No	No	No
3	193063660	rs400521562	C	T	synonymous_variant	LOW	MRPS22	ENSOARG00000007120	No	Carcass fat percentage	-	No	No	No	No
3	193117825	rs400504668	T	G	missense_variant	MODERATE	TNFSF10	ENSOARG00000020741	No	Carcass fat percentage	-	No	No	No	No
3	193123481	rs400499786	G	A	intron_variant	MODIFIER	ADIPOQ	ENSOARG00000020509	No	Carcass fat percentage	-	No	No	No	No
3	193128559	rs400483133	A	G	intron_variant	MODIFIER	MAGOH	ENSOARG00000006235	No	Carcass fat percentage	-	No	No	No	No
3	193154826	rs400461943	A	G	missense_variant	MODERATE	ABI3BP	ENSOARG00000018194	No	Carcass fat percentage	-	No	No	No	No
3	193167767	rs400441801	G	C	downstream_gene_variant	MODIFIER	-	ENSOARG00000015432	No	Carcass fat percentage	-	No	No	No	No
3	193504288	rs400416144	T	C	downstream_gene_variant	MODIFIER	CACHD1	ENSOARG00000009996	No	Carcass fat percentage	-	No	No	No	No
3	193506643	rs400415788	C	T	intergenic_variant	MODIFIER	-	-	No	Carcass fat percentage	-	No	No	No	No
3	193506652	rs400415453	C	A	missense_variant	MODERATE	-	ENSOARG00000013700	No	Carcass fat percentage	-	No	No	No	No
3	193798646	rs400348184	G	A	synonymous_variant	LOW	EIF2B3	ENSOARG00000001396	No	Carcass fat percentage	-	No	No	No	No
3	195262197	rs400347380	G	A	intron_variant	MODIFIER	-	ENSOARG00000020301	No	Carcass fat percentage	-	No	No	No	No
3	198317665	rs400295259	T	A	intron_variant	MODIFIER	ARGLU1	ENSOARG00000005479	No	Carcass fat percentage	-	No	No	No	No
3	198317819	rs400227577	T	A	missense_variant	MODERATE	TUBGCP3	ENSOARG00000007259	No	Carcass fat percentage	Down	No	No	No	No
3	198317918	rs400136231	T	C	downstream_gene_variant	MODIFIER	NUBPL	ENSOARG00000006357	No	Carcass fat percentage	-	No	No	No	No
3	198318000	rs400027347	C	A	downstream_gene_variant	MODIFIER	NEXN	ENSOARG00000013187	No	Carcass fat percentage	-	No	No	No	No
3	198318010	rs399971248	T	C	downstream_gene_variant	MODIFIER	CNDP2	ENSOARG00000004659	No	Carcass fat percentage	Down	No	No	No	No
3	198318066	rs399944682	T	G	intergenic_variant	MODIFIER	-	-	No	Carcass fat percentage	-	No	No	No	No
3	198318328	rs399807574	C	T	intron_variant	MODIFIER	-	ENSOARG00000013744	No	Carcass fat percentage	-	No	No	No	No
3	198318461	rs399789259	T	C	upstream_gene_variant	MODIFIER	C13orf46	ENSOARG00000008646	No	Carcass fat percentage	-	No	No	No	No
3	198318927	rs399691865	G	A	intron_variant	MODIFIER	-	ENSOARG00000001264	No	Carcass fat percentage	-	No	No	No	No
3	198319274	rs399652342	G	A	intergenic_variant	MODIFIER	-	-	No	Carcass fat percentage	-	No	No	No	No
3	198329390	rs399629002	C	T	synonymous_variant	LOW	-	ENSOARG00000020287	No	Carcass fat percentage	-	No	No	No	No
3	201751116	rs399603876	G	C	downstream_gene_variant	MODIFIER	CCDC80	ENSOARG00000019332	No	Carcass fat percentage	-	No	No	No	No
3	201751171	rs399593735	C	T	3_prime_UTR_variant	MODIFIER	NHLRC3	ENSOARG00000009644	No	Carcass fat percentage	-	No	No	No	No
3	201927979	rs399542121	A	G	intron_variant	MODIFIER	MAGOH	ENSOARG00000006235	No	Carcass fat percentage	-	No	No	No	No
3	202316416	rs399367687	C	T	downstream_gene_variant	MODIFIER	CCDC197	ENSOARG00000014237	No	Carcass fat percentage	-	No	No	No	No
3	202496508	rs399191809	G	C	downstream_gene_variant	MODIFIER	KCTD12	ENSOARG00000015960	No	Carcass fat percentage	-	No	No	No	No
3	202526321	rs398913277	G	A	synonymous_variant	LOW	-	ENSOARG00000012283	No	Carcass fat percentage	-	No	No	No	No
3	202528867	rs398911655	G	A	intergenic_variant	MODIFIER	-	-	No	Carcass fat percentage	-	No	No	No	No
3	202570740	rs398470443	C	T	downstream_gene_variant	MODIFIER	ACAD11	ENSOARG00000008905	No	Carcass fat percentage	-	No	No	No	No
3	202571463	rs398433587	C	T	synonymous_variant	LOW	CCDC80	ENSOARG00000019332	No	Carcass fat percentage	-	No	No	No	No
3	202572465	rs398403948	G	A	non_coding_transcript_exon_variant	MODIFIER	-	ENSOARG00000026339	No	Carcass fat percentage	-	No	No	No	No
3	202572800	rs398356165	T	C	synonymous_variant	LOW	PTPRM	ENSOARG00000000549	No	Carcass fat percentage	-	No	No	No	No
3	202574456	rs398314265	G	A	synonymous_variant	LOW	PTPRM	ENSOARG00000000549	No	Carcass fat percentage	-	No	No	No	No
3	203275192	rs398189098	C	A	intron_variant	MODIFIER	ADIPOQ	ENSOARG00000020509	No	Carcass fat percentage	-	No	No	No	No
3	203275231	rs193645892	C	T	downstream_gene_variant	MODIFIER	FAM210A	ENSOARG00000002183	No	Carcass fat percentage	-	No	No	No	No
3	203278847	rs193645853	A	G	synonymous_variant	LOW	EPB41L3	ENSOARG00000010473	No	Carcass fat percentage	-	No	No	No	No
3	203778285	rs193645815	A	G	intergenic_variant	MODIFIER	-	-	No	Carcass fat percentage	-	No	No	No	No
3	203778290	rs193645784	A	G	downstream_gene_variant	MODIFIER	ZNF24	ENSOARG00000005687	No	Carcass fat percentage	-	No	No	No	No
3	203778366	rs193645767	C	T	downstream_gene_variant	MODIFIER	TPGS2	ENSOARG00000005294	No	Carcass fat percentage	-	No	No	No	No
3	204511975	rs193644439	C	T	3_prime_UTR_variant	MODIFIER	FAM177A1	ENSOARG00000007206	No	Carcass fat percentage	-	No	No	No	No
3	204517768	rs193639708	C	T	synonymous_variant	LOW	MYCBP2	ENSOARG00000016305	No	Carcass fat percentage	-	No	No	No	No
3	204517822	rs193636067	T	G	synonymous_variant	LOW	SEC24D	ENSOARG00000016964	No	Carcass fat percentage	-	No	No	No	No
3	204518059	rs193634623	T	C	synonymous_variant	LOW	INPP5B	ENSOARG00000019926	No	Carcass fat percentage	-	No	No	No	No
3	205493919	rs193634519	T	C	synonymous_variant	LOW	EIF2B3	ENSOARG00000001396	No	Carcass fat percentage	-	No	No	No	No
3	205758360	rs193634349	C	T	synonymous_variant	LOW	USP33	ENSOARG00000013032	No	Carcass fat percentage	-	No	No	No	No
3	205767052	rs193634291	G	A	downstream_gene_variant	MODIFIER	EVI5	ENSOARG00000016422	No	Carcass fat percentage	-	No	No	No	No
3	205965775	rs193634262	G	A	synonymous_variant	LOW	-	ENSOARG00000017862	No	Carcass fat percentage	-	No	No	No	No
3	206308290	rs193633043	C	A	synonymous_variant	LOW	DIP2A	ENSOARG00000013377	No	Carcass fat percentage	-	No	No	No	No
3	206310070	rs193633025	C	T	downstream_gene_variant	MODIFIER	COL6A2	ENSOARG00000012880	No	Carcass fat percentage	-	No	No	No	No
3	206316944	rs193632997	C	G	downstream_gene_variant	MODIFIER	FAM207A	ENSOARG00000012403	No	Carcass fat percentage	-	No	No	No	No
3	206317169	rs193632928	T	C	downstream_gene_variant	MODIFIER	ARMC8	ENSOARG00000007543	No	Carcass fat percentage	-	No	No	No	No
3	206317458	rs193632901	G	A	downstream_gene_variant	MODIFIER	TFDP2	ENSOARG00000006450	No	Carcass fat percentage	-	No	No	No	No
3	206358706	rs193632900	A	G	downstream_gene_variant	MODIFIER	TFDP2	ENSOARG00000006450	No	Carcass fat percentage	-	No	No	No	No
3	206358979	rs193632882	T	G	downstream_gene_variant	MODIFIER	COMMD2	ENSOARG00000004762	No	Carcass fat percentage	-	No	No	No	No
3	206359036	rs193632839	C	T	downstream_gene_variant	MODIFIER	GOLIM4	ENSOARG00000001069	No	Carcass fat percentage	-	No	No	No	No
3	206359128	rs193632768	C	T	synonymous_variant	LOW	-	ENSOARG00000020530	No	Carcass fat percentage	-	No	No	No	No
3	206359131	rs193632731	G	C	synonymous_variant	LOW	BDH1	ENSOARG00000020383	No	Carcass fat percentage	-	No	No	No	No
3	206359321	rs193632641	C	T	synonymous_variant	LOW	GOLGB1	ENSOARG00000020062	No	Carcass fat percentage	-	No	No	No	No
3	206359474	rs193632601	C	A	synonymous_variant	LOW	POGLUT1	ENSOARG00000019728	No	Carcass fat percentage	-	No	No	No	No
3	206359658	rs193632556	G	C	missense_variant	MODERATE	PHLDB2	ENSOARG00000019206	No	Carcass fat percentage	-	No	No	No	No
3	206359797	rs193632510	C	T	downstream_gene_variant	MODIFIER	CLDND1	ENSOARG00000017694	No	Carcass fat percentage	-	No	No	No	No
3	206842717	rs162302777	C	A	synonymous_variant	LOW	EPG5	ENSOARG00000002588	No	Carcass fat percentage	-	No	No	No	No
3	207171725	rs162302761	G	A	synonymous_variant	LOW	PTPRM	ENSOARG00000000549	No	Carcass fat percentage	-	No	No	No	No
3	207177800	rs162300315	G	C	intron_variant	MODIFIER	MTIF3	ENSOARG00000012545	No	Carcass fat percentage	-	No	No	No	No
3	207184015	rs162298820	A	G	missense_variant	MODERATE	ANK2	ENSOARG00000000537	No	Carcass fat percentage	-	No	No	No	No
3	207213866	rs162298802	T	C	synonymous_variant	LOW	EXOSC9	ENSOARG00000014520	No	Carcass fat percentage	-	No	No	No	No
3	207327139	rs162298164	G	T	synonymous_variant	LOW	USP24	ENSOARG00000007665	No	Carcass fat percentage	-	No	No	No	No
3	207360743	rs162298161	A	C	downstream_gene_variant	MODIFIER	MYSM1	ENSOARG00000008464	No	Carcass fat percentage	-	No	No	No	No
3	207433939	rs162298096	A	G	synonymous_variant	LOW	-	ENSOARG00000018303	No	Carcass fat percentage	-	No	No	No	No
3	207434593	rs162297535	C	T	synonymous_variant	LOW	DIP2A	ENSOARG00000013377	No	Carcass fat percentage	-	No	No	No	No
3	207478535	rs162297534	G	C	synonymous_variant	LOW	DIP2A	ENSOARG00000013377	No	Carcass fat percentage	-	No	No	No	No
3	207543698	rs162297428	A	G	downstream_gene_variant	MODIFIER	DLG1	ENSOARG00000020377	No	Carcass fat percentage	-	No	No	No	No
3	207543720	rs162297372	G	T	missense_variant	MODERATE	CCDC80	ENSOARG00000019332	No	Carcass fat percentage	-	No	No	No	No
3	207543723	rs162297363	G	A	synonymous_variant	LOW	IFT57	ENSOARG00000018897	No	Carcass fat percentage	-	No	No	No	No
3	207550980	rs162297355	A	G	downstream_gene_variant	MODIFIER	-	ENSOARG00000018431	No	Carcass fat percentage	-	No	No	No	No
3	207647391	rs162219077	G	A	downstream_gene_variant	MODIFIER	TCF4	ENSOARG00000005018	No	Carcass fat percentage	-	No	No	No	No
3	207797552	rs162218180	C	T	downstream_gene_variant	MODIFIER	-	ENSOARG00000003563	No	Carcass fat percentage	-	No	No	No	No
3	207812727	rs162216653	A	G	intron_variant	MODIFIER	CIDEA	ENSOARG00000001731	No	Carcass fat percentage	Down	No	No	No	No
3	207817330	rs162213862	C	T	synonymous_variant	LOW	ROCK1	ENSOARG00000008819	No	Carcass fat percentage	-	No	No	No	No
3	207818525	rs162212655	G	A	3_prime_UTR_variant	MODIFIER	KCTD1	ENSOARG00000007007	No	Carcass fat percentage	-	No	No	No	No
3	207854020	rs162208546	G	A	synonymous_variant	LOW	TMX3	ENSOARG00000005009	No	Carcass fat percentage	-	No	No	No	No
3	207854212	rs162171807	C	T	missense_variant	MODERATE	ASB2	ENSOARG00000014168	No	Carcass fat percentage	-	No	No	No	No
3	207854249	rs162169497	C	T	synonymous_variant	LOW	BAZ1A	ENSOARG00000006876	No	Carcass fat percentage	-	No	No	No	No
3	207854447	rs162169471	A	G	3_prime_UTR_variant	MODIFIER	CFL2	ENSOARG00000006838	No	Carcass fat percentage	-	No	No	No	No
3	207854528	rs162168392	C	T	synonymous_variant	LOW	HECTD1	ENSOARG00000006027	No	Carcass fat percentage	-	No	No	No	No
3	207986800	rs161996544	A	G	missense_variant	MODERATE	COL4A2	ENSOARG00000006515	No	Carcass fat percentage	-	No	No	No	No
3	208237596	rs161994341	C	T	synonymous_variant	LOW	RBM26	ENSOARG00000000372	No	Carcass fat percentage	-	No	No	No	No
3	208241839	rs161993971	G	A	downstream_gene_variant	MODIFIER	KCTD12	ENSOARG00000015960	No	Carcass fat percentage	-	No	No	No	No
3	208276116	rs161993966	T	C	downstream_gene_variant	MODIFIER	KCTD12	ENSOARG00000015960	No	Carcass fat percentage	-	No	No	No	No
3	209575022	rs161988774	A	G	downstream_gene_variant	MODIFIER	-	ENSOARG00000010490	No	Carcass fat percentage	-	No	No	No	No
3	209575153	rs161988716	A	C	missense_variant	MODERATE	SPART	ENSOARG00000010471	No	Carcass fat percentage	-	No	No	No	No
3	210124330	rs161987870	A	G	downstream_gene_variant	MODIFIER	VPS36	ENSOARG00000009332	No	Carcass fat percentage	-	No	No	No	No
3	210150971	rs161987650	C	G	downstream_gene_variant	MODIFIER	DHRS12	ENSOARG00000008965	No	Carcass fat percentage	-	No	No	No	No
3	210544304	rs161987648	A	C	downstream_gene_variant	MODIFIER	DHRS12	ENSOARG00000008965	No	Carcass fat percentage	-	No	No	No	No
3	210546804	rs161987647	C	T	downstream_gene_variant	MODIFIER	DHRS12	ENSOARG00000008965	No	Carcass fat percentage	-	No	No	No	No
3	210546908	rs161840155	T	C	synonymous_variant	LOW	ANK2	ENSOARG00000000537	No	Carcass fat percentage	-	No	No	No	No
3	210551357	rs161839989	G	A	synonymous_variant	LOW	-	ENSOARG00000018416	No	Carcass fat percentage	-	No	No	No	No
3	210551472	rs161839560	G	T	synonymous_variant	LOW	SEC24D	ENSOARG00000016964	No	Carcass fat percentage	-	No	No	No	No
3	210551744	rs161839069	G	A	missense_variant	MODERATE	USP53	ENSOARG00000016533	No	Carcass fat percentage	-	No	No	No	No
3	210552340	rs161839068	T	C	missense_variant	MODERATE	USP53	ENSOARG00000016533	No	Carcass fat percentage	-	No	No	No	No
3	211663594	rs161783540	A	G	downstream_gene_variant	MODIFIER	C1orf109	ENSOARG00000019813	No	Carcass fat percentage	-	No	No	No	No
3	211932778	rs161783466	A	G	upstream_gene_variant	MODIFIER	MTF1	ENSOARG00000019896	No	Carcass fat percentage	-	No	No	No	No
3	212049520	rs161782670	A	G	downstream_gene_variant	MODIFIER	TRIT1	ENSOARG00000020140	No	Carcass fat percentage	-	No	No	No	No
3	212840191	rs161782647	G	A	synonymous_variant	LOW	TRIT1	ENSOARG00000020140	No	Carcass fat percentage	-	No	No	No	No
3	213355362	rs161781490	A	G	intergenic_variant	MODIFIER	-	-	No	Carcass fat percentage	-	No	No	No	No
3	213455445	rs161780320	A	G	intron_variant	MODIFIER	-	ENSOARG00000000941	No	Carcass fat percentage	-	No	No	No	No
3	213563707	rs161777961	A	G	downstream_gene_variant	MODIFIER	GPX7	ENSOARG00000005518	No	Carcass fat percentage	-	No	No	No	No
3	213575233	rs161777902	G	A	downstream_gene_variant	MODIFIER	ZYG11B	ENSOARG00000005633	No	Carcass fat percentage	-	No	No	No	No
3	213575250	rs161777795	G	A	intergenic_variant	MODIFIER	-	-	No	Carcass fat percentage	-	No	No	No	No
3	213575381	rs161777775	A	G	intron_variant	MODIFIER	PODN	ENSOARG00000006083	No	Carcass fat percentage	-	No	No	No	No
3	213577144	rs161777774	C	T	intron_variant	MODIFIER	PODN	ENSOARG00000006083	No	Carcass fat percentage	-	No	No	No	No
3	213701365	rs161773586	T	C	synonymous_variant	LOW	WLS	ENSOARG00000011383	No	Carcass fat percentage	-	No	No	No	No
3	213742031	rs161772930	C	T	downstream_gene_variant	MODIFIER	-	ENSOARG00000012024	No	Carcass fat percentage	-	No	No	No	No
3	213742072	rs161771615	A	G	3_prime_UTR_variant	MODIFIER	USP33	ENSOARG00000013032	No	Carcass fat percentage	-	No	No	No	No
3	213822104	rs161769607	G	A	downstream_gene_variant	MODIFIER	-	ENSOARG00000015432	No	Carcass fat percentage	-	No	No	No	No
3	213927677	rs161768793	T	A	downstream_gene_variant	MODIFIER	EVI5	ENSOARG00000016422	No	Carcass fat percentage	-	No	No	No	No
3	214040491	rs161768413	G	A	downstream_gene_variant	MODIFIER	FNBP1L	ENSOARG00000016857	No	Carcass fat percentage	-	No	No	No	No
3	214044735	rs161768274	C	T	synonymous_variant	LOW	ARHGAP29	ENSOARG00000017193	No	Carcass fat percentage	-	No	No	No	No
3	214307816	rs161767469	A	G	downstream_gene_variant	MODIFIER	SLC35A3	ENSOARG00000017849	No	Carcass fat percentage	-	No	No	No	No
3	214445389	rs161731519	C	T	intron_variant	MODIFIER	GFM1	ENSOARG00000002409	No	Carcass fat percentage	-	No	No	No	No
3	214445931	rs161723777	C	T	intron_variant	MODIFIER	PRMT2	ENSOARG00000013469	No	Carcass fat percentage	-	No	No	No	No
3	214446229	rs161721433	C	T	synonymous_variant	LOW	WRB	ENSOARG00000009702	No	Carcass fat percentage	-	No	No	No	No
3	214541531	rs161721429	C	T	synonymous_variant	LOW	WRB	ENSOARG00000009702	No	Carcass fat percentage	-	No	No	No	No
3	214553217	rs161718887	T	G	downstream_gene_variant	MODIFIER	TFDP2	ENSOARG00000006450	No	Carcass fat percentage	-	No	No	No	No
3	214571199	rs161713488	G	A	intergenic_variant	MODIFIER	-	-	No	Carcass fat percentage	-	No	No	No	No
3	214572214	rs161708687	A	G	intron_variant	MODIFIER	ITGB5	ENSOARG00000020222	No	Carcass fat percentage	Up	No	No	No	No
3	214646307	rs161707009	C	T	missense_variant	MODERATE	GOLGB1	ENSOARG00000020062	No	Carcass fat percentage	-	No	No	No	No
3	214647303	rs161707008	A	G	synonymous_variant	LOW	GOLGB1	ENSOARG00000020062	No	Carcass fat percentage	-	No	No	No	No
3	214826151	rs161704281	T	C	synonymous_variant	LOW	CCDC80	ENSOARG00000019332	No	Carcass fat percentage	-	No	No	No	No
3	214826588	rs161702011	C	T	downstream_gene_variant	MODIFIER	CLDND1	ENSOARG00000017694	No	Carcass fat percentage	-	No	No	No	No
3	214922165	rs161701500	A	G	synonymous_variant	LOW	GBE1	ENSOARG00000016844	No	Carcass fat percentage	Down	No	No	No	No
3	214923552	rs161388290	G	C	downstream_gene_variant	MODIFIER	-	ENSOARG00000003563	No	Carcass fat percentage	-	No	No	No	No
3	214926246	rs161388171	T	C	synonymous_variant	LOW	HDHD2	ENSOARG00000003542	No	Carcass fat percentage	-	No	No	No	No
3	215682081	rs161386686	G	T	downstream_gene_variant	MODIFIER	C18orf25	ENSOARG00000003069	No	Carcass fat percentage	-	No	No	No	No
3	216158186	rs161386359	T	C	synonymous_variant	LOW	C18orf25	ENSOARG00000003069	No	Carcass fat percentage	-	No	No	No	No
3	216158199	rs161385967	C	T	synonymous_variant	LOW	PSTPIP2	ENSOARG00000002845	No	Carcass fat percentage	-	No	No	No	No
3	216158587	rs161385914	T	C	3_prime_UTR_variant	MODIFIER	PSTPIP2	ENSOARG00000002845	No	Carcass fat percentage	-	No	No	No	No
3	216158604	rs161384857	C	T	downstream_gene_variant	MODIFIER	FAM210A	ENSOARG00000002183	No	Carcass fat percentage	-	No	No	No	No
3	216158639	rs161383673	C	T	intron_variant	MODIFIER	CEP192	ENSOARG00000002062	No	Carcass fat percentage	-	No	No	No	No
3	216158696	rs161381001	G	C	synonymous_variant	LOW	VAPA	ENSOARG00000001307	No	Carcass fat percentage	-	No	No	No	No
3	216159492	rs161380801	G	A	synonymous_variant	LOW	VAPA	ENSOARG00000001307	No	Carcass fat percentage	-	No	No	No	No
3	216288235	rs161380597	C	T	downstream_gene_variant	MODIFIER	RAB31	ENSOARG00000001243	No	Carcass fat percentage	-	No	No	No	No
3	216351284	rs161380587	C	T	downstream_gene_variant	MODIFIER	RAB31	ENSOARG00000001243	No	Carcass fat percentage	-	No	No	No	No
3	216377825	rs161380551	A	G	downstream_gene_variant	MODIFIER	RAB31	ENSOARG00000001243	No	Carcass fat percentage	-	No	No	No	No
3	216433072	rs161378566	C	T	synonymous_variant	LOW	PTPRM	ENSOARG00000000549	No	Carcass fat percentage	-	No	No	No	No
3	216470773	rs161378551	T	C	synonymous_variant	LOW	PTPRM	ENSOARG00000000549	No	Carcass fat percentage	-	No	No	No	No
3	216471643	rs161374623	T	C	downstream_gene_variant	MODIFIER	EMILIN2	ENSOARG00000009973	No	Carcass fat percentage	-	No	No	No	No
3	216498399	rs161374445	T	C	synonymous_variant	LOW	EMILIN2	ENSOARG00000009973	No	Carcass fat percentage	-	No	No	No	No
3	216616636	rs161374444	C	G	synonymous_variant	LOW	EMILIN2	ENSOARG00000009973	No	Carcass fat percentage	-	No	No	No	No
3	216621629	rs161374438	A	G	synonymous_variant	LOW	EMILIN2	ENSOARG00000009973	No	Carcass fat percentage	-	No	No	No	No
3	216631679	rs161373736	C	T	downstream_gene_variant	MODIFIER	YES1	ENSOARG00000009530	No	Carcass fat percentage	-	No	No	No	No
3	216631763	rs161373329	T	C	synonymous_variant	LOW	THOC1	ENSOARG00000009238	No	Carcass fat percentage	-	No	No	No	No
3	216653122	rs161369432	C	G	downstream_gene_variant	MODIFIER	CABLES1	ENSOARG00000008157	No	Carcass fat percentage	-	No	No	No	No
3	216653256	rs161368942	T	C	intron_variant	MODIFIER	RMC1	ENSOARG00000007938	No	Carcass fat percentage	-	No	No	No	No
3	216654792	rs161368796	G	A	missense_variant	MODERATE	NPC1	ENSOARG00000007905	No	Carcass fat percentage	-	No	No	No	No
3	216657111	rs161368782	T	C	synonymous_variant	LOW	NPC1	ENSOARG00000007905	No	Carcass fat percentage	-	No	No	No	No
3	216659840	rs161368574	C	T	downstream_gene_variant	MODIFIER	LAMA3	ENSOARG00000007694	No	Carcass fat percentage	-	No	No	No	No
3	216660106	rs161364082	G	A	synonymous_variant	LOW	TRAPPC8	ENSOARG00000006219	No	Carcass fat percentage	-	No	No	No	No
3	216660779	rs161364035	G	A	upstream_gene_variant	MODIFIER	-	ENSOARG00000003853	No	Carcass fat percentage	-	No	No	No	No
3	216888168	rs161361516	G	T	downstream_gene_variant	MODIFIER	ZNF24	ENSOARG00000005687	No	Carcass fat percentage	-	No	No	No	No
3	217065772	rs161360602	A	G	downstream_gene_variant	MODIFIER	SLC39A6	ENSOARG00000005548	No	Carcass fat percentage	-	No	No	No	No
3	217111117	rs161360600	A	G	downstream_gene_variant	MODIFIER	SLC39A6	ENSOARG00000005548	No	Carcass fat percentage	-	No	No	No	No
3	217120751	rs161360511	A	G	synonymous_variant	LOW	ELP2	ENSOARG00000005455	No	Carcass fat percentage	-	No	No	No	No
3	217121447	rs161360497	A	G	synonymous_variant	LOW	ELP2	ENSOARG00000005455	No	Carcass fat percentage	-	No	No	No	No
3	217123253	rs161360248	T	C	synonymous_variant	LOW	MOCOS	ENSOARG00000005431	No	Carcass fat percentage	-	No	No	No	No
3	217123265	rs161360244	G	C	synonymous_variant	LOW	MOCOS	ENSOARG00000005431	No	Carcass fat percentage	-	No	No	No	No
3	217123327	rs161357316	A	G	downstream_gene_variant	MODIFIER	TPGS2	ENSOARG00000005294	No	Carcass fat percentage	-	No	No	No	No
3	217502658	rs161354858	G	T	downstream_gene_variant	MODIFIER	TMX3	ENSOARG00000005009	No	Carcass fat percentage	-	No	No	No	No
3	217673339	rs161353696	G	A	synonymous_variant	LOW	CNDP2	ENSOARG00000004659	No	Carcass fat percentage	Down	No	No	No	No
3	217717161	rs161353691	A	G	synonymous_variant	LOW	CNDP2	ENSOARG00000004659	No	Carcass fat percentage	Down	No	No	No	No
3	217869456	rs161353679	G	T	synonymous_variant	LOW	CNDP2	ENSOARG00000004659	No	Carcass fat percentage	Down	No	No	No	No
3	217936553	rs161353350	T	C	downstream_gene_variant	MODIFIER	ZADH2	ENSOARG00000004562	No	Carcass fat percentage	-	No	No	No	No
3	217940578	rs161213005	G	A	3_prime_UTR_variant	MODIFIER	DICER1	ENSOARG00000015465	No	Carcass fat percentage	-	No	No	No	No
3	218665218	rs161212980	T	C	3_prime_UTR_variant	MODIFIER	DICER1	ENSOARG00000015465	No	Carcass fat percentage	-	No	No	No	No
3	218666064	rs161212802	G	A	intron_variant	MODIFIER	-	ENSOARG00000014413	No	Carcass fat percentage	-	No	No	No	No
3	218666125	rs161212778	G	A	intron_variant	MODIFIER	-	ENSOARG00000014413	No	Carcass fat percentage	-	No	No	No	No
3	218666265	rs161203758	T	C	synonymous_variant	LOW	RALGAPA1	ENSOARG00000007701	No	Carcass fat percentage	-	No	No	No	No
3	218666503	rs161202315	A	C	3_prime_UTR_variant	MODIFIER	CFL2	ENSOARG00000006838	No	Carcass fat percentage	-	No	No	No	No
3	218666794	rs161200086	T	C	downstream_gene_variant	MODIFIER	NUBPL	ENSOARG00000006357	No	Carcass fat percentage	-	No	No	No	No
3	218667221	rs161199643	G	A	synonymous_variant	LOW	HEATR5A	ENSOARG00000006260	No	Carcass fat percentage	-	No	No	No	No
3	218667308	rs161199642	C	T	synonymous_variant	LOW	HEATR5A	ENSOARG00000006260	No	Carcass fat percentage	-	No	No	No	No
3	218667315	rs161199636	G	C	synonymous_variant	LOW	HEATR5A	ENSOARG00000006260	No	Carcass fat percentage	-	No	No	No	No
3	218670536	rs161199626	G	A	synonymous_variant	LOW	HEATR5A	ENSOARG00000006260	No	Carcass fat percentage	-	No	No	No	No
3	218670589	rs161199618	G	A	missense_variant	MODERATE	HEATR5A	ENSOARG00000006260	No	Carcass fat percentage	-	No	No	No	No
3	218672086	rs161199095	T	C	synonymous_variant	LOW	HECTD1	ENSOARG00000006027	No	Carcass fat percentage	-	No	No	No	No
3	218672205	rs161199065	T	C	synonymous_variant	LOW	HECTD1	ENSOARG00000006027	No	Carcass fat percentage	-	No	No	No	No
3	218672510	rs160533386	G	T	intron_variant	MODIFIER	GAS6	ENSOARG00000008588	No	Carcass fat percentage	-	No	No	No	No
3	218672527	rs160531776	C	T	synonymous_variant	LOW	TUBGCP3	ENSOARG00000007259	No	Carcass fat percentage	Down	No	No	No	No
3	218672645	rs160529368	G	A	intergenic_variant	MODIFIER	-	-	No	Carcass fat percentage	-	No	No	No	No
3	218676787	rs160528749	C	T	intron_variant	MODIFIER	ARGLU1	ENSOARG00000005479	No	Carcass fat percentage	-	No	No	No	No
3	218676805	rs160526669	G	T	synonymous_variant	LOW	CLYBL	ENSOARG00000004348	No	Carcass fat percentage	-	No	No	No	No
3	218677155	rs160526499	T	C	synonymous_variant	LOW	TM9SF2	ENSOARG00000004196	No	Carcass fat percentage	-	No	No	No	No
3	219121542	rs160526462	C	T	downstream_gene_variant	MODIFIER	UBAC2	ENSOARG00000004044	No	Carcass fat percentage	-	No	No	No	No
3	219121543	rs160525106	T	C	intergenic_variant	MODIFIER	-	-	No	Carcass fat percentage	-	No	No	No	No
3	219122728	rs160523682	C	T	downstream_gene_variant	MODIFIER	-	ENSOARG00000000573	No	Carcass fat percentage	-	No	No	No	No
3	219123008	rs160523681	C	T	downstream_gene_variant	MODIFIER	-	ENSOARG00000000573	No	Carcass fat percentage	-	No	No	No	No
3	219125157	rs160523680	A	G	downstream_gene_variant	MODIFIER	-	ENSOARG00000000573	No	Carcass fat percentage	-	No	No	No	No
3	220011014	rs160523668	G	A	downstream_gene_variant	MODIFIER	-	ENSOARG00000000573	No	Carcass fat percentage	-	No	No	No	No
3	220011035	rs160523577	T	C	intergenic_variant	MODIFIER	-	-	No	Carcass fat percentage	-	No	No	No	No
[truncated: 8,767 more rows]
