# Supplementary material for: RNA-Seq based genetic variant discovery provides new insights into controlling fat deposition in the tail of sheep
Source: Sci Rep. 2020 Aug 11;10:13525. doi: 10.1038/s41598-020-70527-8 (PMC7419499; doi:10.1038/s41598-020-70527-8)
Supplement: Supplementary file 2 — Supplementary file2 [file 41598_2020_70527_MOESM2_ESM.xlsx]

## Sheet: Title page
RNA-Seq based genetic variant discovery provides new insights into controlling fat deposition in the tail of sheep
Mohammad Reza Bakhtiarizadeh*, Ali A Alamouti
Department of Animal and Poultry Science, College of Aburaihan, University of Tehran, Tehran, Iran. ORCID ID: ​0000-0001-5336-6987.
* Corresponding author. E-mail address: mrbakhtiari@ut.ac.ir
Supplementary file S2. List of GO terms and KEGG pathways for genes containing Lori-Bakhtiari specific SNPs.

## Sheet: Biological Process
Supplementary file S2. List of GO terms and KEGG pathways for genes containing Lori-Bakhtiari specific SNPs.
BP	Overlap	P-value	Adjusted P-value	Odds Ratio	Combined Score	Genes
extracellular matrix organization (GO:0030198)	34/230	2.6921730385599896E-6	0.013738159015771627	2.3595544605989107	30.26166789693148	DDR1;APP;SPARC;ITGB5;LAMA4;SERPINE1;COL12A1;LAMA3;LAMC2;NID1;FGF2;CTSS;ADAMTS5;CAPNS1;FLRT2;SPOCK2;CAPN2;ITGB7;JAM3;POSTN;VWF;LAMB2;FN1;P3H4;COL4A2;MMP15;PXDN;COL5A2;GFOD2;MFAP2;PECAM1;ITGA5;KLKB1;DDR2
intracellular protein transport (GO:0006886)	45/348	3.1212383313840215E-6	0.007963839602526331	2.064011888708479	26.166058151063645	RAB3B;RABGAP1;AKAP6;LTBP2;PTTG1IP;TRAK1;IPO4;HDAC6;STX10;GGA2;SNX27;TMED3;STX6;EIF2D;TBC1D12;EVI5L;TNPO1;SIL1;SNX8;RAE1;TNPO2;CACNG3;TBC1D22B;SEC31B;RAB8A;SNX6;NUP214;RAB2B;EGR2;ACD;COG7;STX7;HPS4;TBCK;TBC1D2;APPBP2;SGSM3;NUP50;SNX15;RABL3;RUNDC1;PICK1;TSNARE1;VPS45;RAB7A
cellular protein localization (GO:0034613)	42/328	8.413264569209525E-6	0.0143109630322254	2.0438751873552254	23.884114284421454	RAB3B;RABGAP1;LRRK2;HDAC6;STX10;GGA2;SEPT9;SNX27;TMED3;STX6;MFN2;EIF2D;TBC1D12;EVI5L;SIL1;SNX8;TBC1D22B;SEC31B;RAB8A;SNX6;RIC3;RAB2B;ACD;COG7;USP4;STX7;ANK2;EMP2;WIPI2;TBCK;DLG1;TBC1D2;APPBP2;SGSM3;SNX15;RABL3;RUNDC1;PICK1;CPE;TSNARE1;VPS45;RAB7A
regulation of mRNA stability (GO:0043488)	22/129	1.6067309222242637E-5	0.020497869740276044	2.7221490129116477	30.04905118659435	NUP214;HSPA8;PSMD11;DIS3;HNRNPU;SAMD4B;PRKCA;GIGYF2;PSMB10;ZFP36L1;FXR1;PSMB4;PSMD4;CSDC2;EXOSC9;PSMC1;MAPKAPK2;VIM;TNPO1;EXOSC2;DCP2;EXOSC1
nucleotide-excision repair, DNA duplex unwinding (GO:0000717)	8/22	3.361111823570263E-5	0.0343035072713581	5.80425161430748	59.787585552395285	CUL4A;DDB1;XPA;XPC;RAD23B;GTF2H4;GTF2H5;DDB2
protein transport (GO:0015031)	40/327	3.954814935628159E-5	0.03363570102751749	1.9525005430392135	19.794434216310894	RAB3B;RAMP3;RABGAP1;IPO4;HDAC6;STX10;GGA2;SNX27;TMED3;STX6;EIF2D;APOE;TBC1D12;EVI5L;SIL1;SNX8;TBC1D22B;SEC31B;RAB8A;SNX6;RAB2B;ACD;COG7;TOR1A;STX7;LMTK2;TBCK;TBC1D2;GOLPH3;APPBP2;SGSM3;SNX15;RABL3;RUNDC1;PICK1;TSNARE1;VPS45;OPTN;ABCG1;RAB7A
regulation of transcription from RNA polymerase II promoter (GO:0006357)	127/1479	1.5008192184919186E-4	0.10940972102806087	1.3706118162926892	12.067317728279232	RB1;APP;ZNF175;CSF3;CRTC3;ZNF174;KDM1A;SERPINE1;ATN1;HNRNPU;PRDM1;ENO1;FGF2;ARHGAP35;TIAL1;ZC3H12A;CHP2;EP300;CCNL2;TRIM27;ZNF202;ACVR1;KDM2B;ARID5A;EBF2;ARID5B;MITF;PRKAR1A;TBPL1;TFAM;NUPR1;ATF4;DLX1;TSHZ1;TSHZ2;ZNF24;TPR;ZBED1;APOE;RPRD1A;RREB1;MAP2K5;STAT5B;SMAD1;CBX7;EGR2;VDR;CAV1;HMGA1;NFATC3;INO80;NFKB1;BMP6;NR2F6;MLXIPL;DLG1;SP2;FUBP3;MAFF;JMY;BRWD1;SIM2;NFE2L1;CDKN1A;LDB1;CITED2;AKAP8L;AR…
transport along microtubule (GO:0010970)	6/15	1.829425923076254E-4	0.11669450606822655	6.384676775738229	54.94868735881901	APP;HSPA8;DYNC1I2;COPG1;DYNLL2;BORCS5
negative regulation of transcription, DNA-templated (GO:0045892)	77/814	1.9177933256583267E-4	0.10873888156482713	1.5098897780462028	12.923395978336336	RB1;ZNF175;ZNF174;LDB1;KDM1A;CITED2;ATN1;HNRNPU;PRDM1;ENO1;ARHGAP35;MECOM;SIN3B;EP300;TRIM27;LRRFIP1;ANKRD2;ZNF202;KLF11;ZHX2;RBFOX2;TGIF2;KDM2B;ZNF282;ADIPOQ;ARID5A;ARID5B;MITF;ZBTB33;ETV6;MED25;CREB1;LANCL2;PPARD;KANK2;HDAC4;DLX1;HDAC2;SP100;RAMP3;UHRF1;SATB1;PBXIP1;ZNF24;HDAC6;FOXS1;TPR;ZNF423;ZBTB7A;RREB1;BEND5;MAP2K5;SNX6;ZNF189;CBX7;HSPA8;USP9X;VDR;CAV1;MBD2;HMGA1;NFKB1;BMP6;NR2F6;MAD2L2;HE…
DNA duplex unwinding (GO:0032508)	10/42	2.0895115825243083E-4	0.10662777605621546	3.800402842701326	32.2023715497356	CUL4A;DDB1;DDX1;XPA;HMGA1;XPC;RAD23B;GTF2H4;GTF2H5;DDB2
positive regulation of protein phosphorylation (GO:0001934)	45/413	2.1456143047648537E-4	0.09953699815650043	1.7391674025921324	14.690598301194788	RET;EPHB6;DDR1;APP;NRP1;CDKN1A;CSF3;RAMP3;LRRK2;FAM129A;ARRB1;HDAC6;RPTOR;RB1CC1;ERBB2;CCL19;CCNL2;IL6R;ACVR1;PDGFRB;PRNP;RIPK2;GDF15;IL34;RARRES2;CAV1;ADIPOQ;AXIN1;PLAUR;LMTK2;CSNK1D;ADRA2A;BMP6;MAD2L2;LATS1;DAB2;CSPG4;CALM3;ITGA5;FAM20A;CAMK1;RAF1;RAPGEF3;JCAD;DDR2
microtubule polymerization (GO:0046785)	8/28	2.331500075578325E-4	0.09914704071396828	4.5604834112415915	38.14310113918032	TPPP2;TUBGCP2;NDE1;TRPV4;CSNK1D;TUBGCP3;CLASP1;NDEL1
positive regulation of sprouting angiogenesis (GO:1903672)	8/29	3.0441714875256476E-4	0.11949543923725676	4.403225362578088	35.65340714894428	SMAD1;ANXA1;S100A1;AKT3;HMOX1;ITGA5;FGF2;JCAD
UV-damage excision repair (GO:0070914)	5/11	3.216233734007274E-4	0.11723171960456513	7.255314517884351	58.34817779014415	DDB1;XPA;XPC;INO80;DDB2
cellular protein modification process (GO:0006464)	90/1002	3.368551099710232E-4	0.1145981084121421	1.4336849047316382	11.463540428674275	RET;ERO1B;APP;LRRK2;HIF3A;DCAF5;NUB1;PSMD4;AKT3;ELOB;NEK3;MAP3K6;LARGE1;SEPHS1;IKBKE;RAB8A;FBXO9;ACVR1;ANXA1;COG7;WSB2;DUSP1;APLP2;FBXW9;ALG5;PLAUR;LMTK2;PRPF4B;CSNK1D;PRKCA;PPP2R5D;WIPI2;POMGNT1;DDOST;DDB2;CTTNBP2NL;TGFBR2;DDB1;ERN1;LATS1;HCK;CREB1;NPC1;MMP15;MAPKAPK2;SPARCL1;PICK1;VWA1;ULK1;ALPK3;FAM20A;RAF1;B4GALT7;PSMD11;RPN2;GPS1;ACVR1B;PSMB10;TIMM50;AURKA;PSMB4;PTPRZ1;MAN2A2;PHKG2;ERBB2;PGG…
nucleotide-excision repair, DNA damage recognition (GO:0000715)	7/23	3.750992553211835E-4	0.11963321874399997	4.857906242409522	38.32071841709581	CUL4A;DDB1;GPS1;XPA;XPC;RAD23B;DDB2
nucleotide-excision repair, preincision complex assembly (GO:0006294)	8/30	3.9250390535224824E-4	0.11782043700073663	4.256451183825486	33.38319370406716	CUL4A;DDB1;XPA;XPC;RAD23B;GTF2H4;GTF2H5;DDB2
microtubule nucleation (GO:0007020)	6/17	4.058129682165036E-4	0.11504797648937876	5.633538331533732	43.99578333742515	TUBGCP2;NDE1;CSNK1D;TUBGCP3;CLASP1;NDEL1
negative regulation of transcription from RNA polymerase II promoter (GO:0000122)	56/566	4.7797715629771455E-4	0.12837460150459143	1.5792486724440846	12.074852623387804	RB1;ZNF175;ZNF174;KDM1A;LDB1;CITED2;ATN1;HNRNPU;ENO1;PRDM1;ARHGAP35;SIN3B;EP300;TRIM27;ANKRD2;LRRFIP1;ZNF202;KLF11;ZHX2;TGIF2;KDM2B;ARID5A;AXIN1;ARID5B;MITF;ETV6;MED25;PPARD;KANK2;HDAC4;DLX1;HDAC2;SP100;UHRF1;SATB1;TPR;RREB1;MAP2K5;ZNF189;CBX7;USP9X;VDR;CAV1;MBD2;NFATC3;NFKB1;BMP6;NR2F6;MAD2L2;DLG1;NFIA;SP2;FOSB;HDGF;TAF3;GZF1
activation of JUN kinase activity (GO:0007257)	8/31	5.002368418468043E-4	0.12155755256877346	4.119146306927889	31.3072785850781	SPAG9;ERN1;TAOK1;AXIN1;MAP3K10;CCL19;MAP3K6;MAPK8IP3
regulation of actin cytoskeleton reorganization (GO:2000249)	8/31	5.002368418468043E-4	0.12763543019721213	4.119146306927889	31.3072785850781	NRP1;TRPM2;HCK;CSF3;BAIAP2L1;FES;ARHGDIA;RAPGEF3
actin filament organization (GO:0007015)	18/121	5.313331072441575E-4	0.1232451293757698	2.374466569489424	17.90376622457355	CARMIL1;MYOM1;GSN;TPM1;TMOD2;EMP2;WASL;RHOF;FRY;RHOBTB1;IGSF22;MAD2L2;DLG1;BAIAP2L1;TRPV4;ABI1;EVL;CAP2
protein oligomerization (GO:0051259)	27/218	5.536383014213251E-4	0.12283548922404444	1.9769067998272039	14.824822055612362	B4GALT1;IGHMBP2;SEPT9;HMGCL;ZNHIT6;ZC3H12A;ANXA6;TRAPPC12;HMOX1;STOM;HACL1;TRIM27;IKBKE;SH3GLB1;PRNP;HGSNAT;TOR1A;VWF;TMEM120A;CAV1;ADIPOQ;TYSND1;RAD52;PFKL;ATG16L1;LY6G5C;CUTC
glycogen catabolic process (GO:0005980)	6/18	5.766079948604487E-4	0.1226012749072029	5.3205639797818565	39.68261722443891	RB1CC1;STBD1;PHKG2;PHKB;GYG2;PGM1
negative regulation of cell migration (GO:0030336)	18/122	5.875264007780952E-4	0.11992588892682479	2.355003728755904	17.520260719623437	CLIC4;CITED2;SERPINE1;TPM1;ADIPOQ;CHRD;STC1;ADARB1;ADIPOR1;PODN;FGF2;ADGRG1;DLG5;TP53INP1;HMOX1;EVL;SRGAP1;CLASP1
protein N-linked glycosylation (GO:0006487)	13/74	6.278579499530552E-4	0.12322919686963234	2.8040810163715193	20.675040648069253	B3GALNT1;B4GALT1;RPN2;ALG5;MOGS;UBE2G2;DDOST;TMEM165;UBE2J1;KRTCAP2;OSTC;MAN1C1;B4GALT7
DNA repair (GO:0006281)	33/289	6.328643150497922E-4	0.11961135554441071	1.8226153425550307	13.424025873587354	OGG1;DDX1;XPA;IGHMBP2;XPC;ASCC2;ATRIP;POLH;FAAP100;MUTYH;MGME1;PARP2;RFC2;ASCC1;INTS3;EYA3;TOP3A;HMGA1;INO80;FANCE;GTF2H4;RAD23B;GTF2H5;WDR33;DDB2;TICRR;DDB1;MAD2L2;RAD52;NEIL2;POLG2;UBE2T;RAD17
chromosome organization (GO:0051276)	11/57	7.151520122051179E-4	0.13033645422438275	3.0803265146105487	22.310852485188352	DDB1;LATS1;CUL4A;HDAC2;LDB1;GPS1;XPA;XPC;RAD23B;RAE1;DDB2
global genome nucleotide-excision repair (GO:0070911)	8/33	7.87316801472568E-4	0.13854060820394878	3.8695010762049873	27.65485926093868	CUL4A;DDB1;XPA;XPC;RAD23B;GTF2H4;GTF2H5;DDB2
regulation of protein kinase A signaling (GO:0010738)	6/19	7.983357169905544E-4	0.13141636012267094	5.040534296635443	35.95403713697601	AKAP12;RAMP3;LRRK2;ADIPOQ;AKAP6;PJA2
vesicle transport along microtubule (GO:0047496)	6/19	7.983357169905544E-4	0.1357969054600933	5.040534296635443	35.95403713697601	DYNC1H1;FYCO1;NDE1;BICDL1;TRAK1;NDEL1
JNK cascade (GO:0007254)	12/67	8.399613335749092E-4	0.1339475839135238	2.8588104965992067	20.246538191025248	ERN1;PTGER4;SPAG9;RIPK2;GPS1;TAOK1;AXIN1;MAP3K10;CCL19;TAB1;MAP3K6;MAPK8IP3
cellular response to DNA damage stimulus (GO:0006974)	36/330	8.59844496433509E-4	0.1329632262212181	1.741275484292244	12.291244001741603	YAP1;CDKN1A;MCM7;OGG1;PHF1;XPA;IGHMBP2;XPC;SMC6;ALKBH7;AATF;ZBTB40;ZC3H12A;ATRIP;IKBKE;POLH;MUTYH;VAV3;SLF2;PARP2;RFC2;INTS3;BAZ1B;GTF2H4;TOPORS;DDB2;TICRR;DDB1;CUL4A;RAD52;KIN;POLG2;TAOK1;UBE2T;MAPKAPK2;RAD17
tRNA aminoacylation for mitochondrial protein translation (GO:0070127)	4/8	8.751174195317824E-4	0.12759211976773388	7.980845969672786	56.19435344660198	AARS2;POLG2;EARS2;WARS2
mitochondrial tRNA modification (GO:0070900)	4/8	8.751174195317824E-4	0.1313448291726672	7.980845969672786	56.19435344660198	TRMU;TRMT10C;PUS1;HSD17B10
mRNA processing (GO:0006397)	32/284	9.499796975890786E-4	0.1346596221332519	1.7985005002079517	12.515890776267733	POLDIP3;AKAP8L;WBP4;HNRNPU;GPATCH1;HNRNPR;CWC27;USP39;SART1;CLP1;SNRNP70;POLR2B;MAGOH;TRA2A;RALY;TXNL4A;SF3A3;HSPA8;RBM17;CHTOP;PPIL1;CDC5L;PRPF4B;GTF2H4;GTF2H5;WDR33;ERN1;KIN;LSM8;HNRNPH1;PRPF31;SNRNP200
regulation of peptidyl-serine phosphorylation (GO:0033135)	14/87	9.780234558072378E-4	0.1348879377022793	2.568548128170552	17.799979207022595	APP;CSF3;RAMP3;RIPK2;CAV1;AXIN1;HDAC6;RPTOR;LATS1;MAD2L2;MLXIPL;CAMK1;RAF1;RAPGEF3
protein modification by small protein removal (GO:0070646)	30/262	0.0010430856218820782	0.1400754191701117	1.827674649543386	12.548031925340222	INO80E;PSMD11;USP38;GPS1;USP11;PSMB10;USP19;SENP6;PSMB4;RHOT1;PSMD4;ZC3H12A;TRIM25;EP300;RCE1;USP24;IL33;SMAD1;TOR1A;RIPK2;USP9X;USP4;AXIN1;INO80;RAD23B;DDB2;KAT2B;TNIP1;PSMC1;TAB1
cell cycle G2/M phase transition (GO:0044839)	18/128	0.0010439837604877351	0.13660125973766443	2.244612928970471	15.408619838033577	DYNC1I2;DYNC1H1;CDKN1A;NDE1;CEP131;AKAP8L;AKAP8;CSNK1D;AURKA;LATS1;ENSA;PHLDA1;NES;SFI1;OPTN;RAB8A;CLASP1;CDK5RAP2
vesicle cytoskeletal trafficking (GO:0099518)	6/20	0.001080472450587219	0.1378412728836645	4.788507581803671	32.70721570273167	NDE1;MYO5A;BICDL1;WASL;TRAK1;NDEL1
fatty acid oxidation (GO:0019395)	10/51	0.0010860471427066062	0.13195472783885265	3.1297435175187394	21.3611587841639	HADHA;BDH2;AUH;ADIPOQ;HACL1;HADH;ADIPOR1;ACADS;HIBCH;PPARD
fatty acid beta-oxidation (GO:0006635)	10/51	0.0010860471427066062	0.13517313583492221	3.1297435175187394	21.3611587841639	HADHA;BDH2;AMACR;AUH;SCP2;ADIPOQ;HADH;ACADS;HIBCH;PPARD
regulation of neural precursor cell proliferation (GO:2000177)	5/14	0.0011895164210985658	0.1411651696945577	5.70060426405199	38.38905725272843	KDM2B;PTPRZ1;LRRK2;FZD9;NES
phosphorylation (GO:0016310)	40/387	0.0013044169888903742	0.1512827248706268	1.6497872805525138	10.957885615857663	RET;APP;LRRK2;ADK;ACVR1B;HK1;AURKA;GNPTAB;AKT3;PHKG2;ERBB2;NEK3;MAP3K6;IKBKE;ACVR1;CDK19;LIMK2;NEK7;LMTK2;PRKCA;PRPF4B;PHKB;CSNK1D;DGKZ;TGFBR2;ERN1;LATS1;HCK;SNRK;CREB1;FES;TAOK1;MAPKAPK2;PICK1;PKN2;ULK1;ALPK3;FAM20A;CAMK1;RAF1
regulation of intracellular steroid hormone receptor signaling pathway (GO:0033143)	7/28	0.0013754911998703715	0.15598070206530013	3.990422984836393	26.292675081356446	LATS1;UFL1;GPAM;CARM1;AXIN1;EP300;HDAC6
nucleotide-excision repair, preincision complex stabilization (GO:0006293)	6/21	0.001433176876957057	0.15898916528504048	4.5604834112415915	29.861414691688484	CUL4A;DDB1;XPA;GTF2H4;GTF2H5;DDB2
regulation of cell migration (GO:0030334)	34/317	0.0015725062510925363	0.17073402977287688	1.7119795770906923	11.050972993560448	RET;CLIC4;SEMA7A;LDB1;CITED2;SERPINE1;CHRD;STC1;LAMC2;ADARB1;RHOBTB1;SYNE2;LMNA;TP53INP1;PLXNA2;SRGAP1;ACVR1;PDGFRB;SPAG9;CARMIL1;CCL24;ANXA1;ADIPOQ;TPM1;PRKCA;SEMA4F;RHOF;SEMA4G;PODN;ADRA2A;DAB2;DLG5;AMOTL2;PLXNB1
tRNA processing (GO:0008033)	11/63	0.0016927687984306288	0.17996248288315622	2.786962084647639	17.78469127614754	AARS2;TRMT10C;CLP1;POP4;DDX1;WDR4;TSEN2;HSD17B10;TRMT61A;THG1L;AARS
maintenance of protein location in nucleus (GO:0051457)	5/15	0.0016928056585645828	0.17629361787051157	5.3205639797818565	33.95247658196891	ARL2BP;HNRNPU;TAF3;TOPORS;SYNE1
positive regulation of lipid biosynthetic process (GO:0046889)	7/29	0.0017162887453811462	0.17172983269960765	3.852822192255828	24.533196014380522	MLXIPL;CREB1;ELOVL5;APOE;SORBS1;LDLR;PLIN5
regulation of lipid biosynthetic process (GO:0046890)	7/29	0.0017162887453811462	0.1751644293535998	3.852822192255828	24.533196014380522	MLXIPL;CREB1;ADIPOQ;THRSP;APOE;SORBS1;ADIPOR1
endoderm formation (GO:0001706)	8/37	0.0017518555339542392	0.1719176690340093	3.451176635534178	21.904893328984087	ITGB5;COL4A2;DUSP1;MMP15;LAMA3;COL12A1;FN1;ITGA5
nucleotide-excision repair, DNA incision, 3'-to lesion (GO:0006295)	6/22	0.0018672083678926887	0.17978045851615831	4.35318871073061	27.3524377055335	CUL4A;DDB1;XPA;GTF2H4;GTF2H5;DDB2
regulation of organelle organization (GO:0033043)	16/114	0.001975109595103057	0.1866478567372389	2.240237465171308	13.950253042611466	CLIC4;RABGAP1;CLEC16A;PDE4DIP;TBCK;TBC1D2;GOLPH3;RHOT1;SGSM3;TAOK1;CAPN2;RUNDC1;PLXNB1;TBC1D12;EVI5L;TBC1D22B
regulation of protein complex assembly (GO:0043254)	12/74	0.002054102456715171	0.18718008636816993	2.5883824766506334	16.016694084676942	SENP6;LATS1;HCK;HSPA8;NCLN;GSN;SLF2;STXBP1;TRAPPC12;ULK1;PTPN11;RAF1
nucleic acid phosphodiester bond hydrolysis (GO:0090305)	12/74	0.002054102456715171	0.19058336066577303	2.5883824766506334	16.016694084676942	DDB1;CUL4A;RFC2;OGG1;DDX1;ZC3H12A;XPA;GTF2H4;PNRC1;GTF2H5;DDB2;DCP1B
positive regulation of peptidyl-serine phosphorylation (GO:0033138)	13/84	0.002104064817054561	0.18836917125314778	2.470261847755862	15.226407918890311	APP;CSF3;RAMP3;RIPK2;CAV1;AXIN1;HDAC6;RPTOR;LATS1;MAD2L2;CAMK1;RAF1;RAPGEF3
semaphorin-plexin signaling pathway (GO:0071526)	7/30	0.002119181181403588	0.1864514063569398	3.7243947858473	22.930076350440316	NRP1;SEMA7A;ARHGDIA;PLXNA2;SEMA4F;PLXNB1;SEMA4G
regulation of cellular catabolic process (GO:0031329)	10/56	0.0022787015432967476	0.19708837246514074	2.850302132025995	17.341664282281787	RPTOR;TMEM150A;LRRK2;WDR91;CISD2;EP300;TYSND1;ULK1;RAB8A;HDAC6
ncRNA processing (GO:0034470)	26/228	0.0023035728827575977	0.1959188736785337	1.820192940451688	11.054566744102654	INTS11;POP4;WDR3;INTS10;NOLC1;RPL8;THG1L;RPS17;RPL18A;PDCD11;EXOSC9;UTP20;EXOSC2;EXOSC1;SMAD1;UTP6;UTP4;UTP3;DIS3;INTS3;CSNK1D;MRPL44;NOL11;RPL29;RPL28;AARS
positive regulation of cell migration involved in sprouting angiogenesis (GO:0090050)	5/16	0.0023362527569344817	0.19544094784650262	4.988028731045491	30.22349869875765	ANXA1;AKT3;HMOX1;FGF2;JCAD
peptidyl-lysine modification (GO:0018205)	16/116	0.0023677163048703353	0.19487832747989228	2.201612681289044	13.310574616118945	NUP214;HDAC4;GLRX5;MITF;P3H4;LIAS;PIAS2;TOPORS;HDAC6;SENP6;KAT2B;NUP50;TPR;EP300;UBA2;RAE1
contractile actin filament bundle assembly (GO:0030038)	4/10	0.0023720064097100782	0.18622074936539273	6.384676775738229	38.58910835187013	ITGB5;ZYX;ARRB1;SORBS1
positive regulation of lipid localization (GO:1905954)	4/10	0.0023720064097100782	0.189130448574227	6.384676775738229	38.58910835187013	ZC3H12A;IKBKE;NFKB1;PLIN5
stress fiber assembly (GO:0043149)	4/10	0.0023720064097100782	0.19213251918651633	6.384676775738229	38.58910835187013	ITGB5;ZYX;ARRB1;SORBS1
fatty acid catabolic process (GO:0009062)	11/66	0.0024877371435074866	0.19234731277755612	2.6602819898909282	15.952066399048068	HADHA;BDH2;AUH;ADIPOQ;NUDT19;HACL1;ADTRP;HADH;ACADS;HIBCH;PPARD
regulation of intracellular estrogen receptor signaling pathway (GO:0033146)	7/31	0.002591374823413932	0.19736993617733278	3.604253018561903	21.465369343142086	YAP1;KANK2;LATS1;UFL1;GPAM;CARM1;AXIN1
positive regulation of cellular catabolic process (GO:0031331)	15/107	0.002721991118463132	0.2042694217281965	2.237620365328818	13.216262213968545	SH3GLB1;PFKFB4;LRRK2;PTTG1IP;ABHD5;ADRA2A;TPCN1;MLXIPL;ZC3H12A;TP53INP1;PHKG2;APOE;OPTN;SH3D19;PLIN5
positive regulation of phosphorylation (GO:0042327)	24/209	0.0030337810458319074	0.22436789386782932	1.8329215624128885	10.627179448352104	EPHB6;RET;DDR1;PDGFRB;APP;NRP1;VAC14;PFKFB4;IL34;RARRES2;LRRK2;ADIPOQ;FAM129A;AXIN1;PLAUR;LMTK2;CSNK1D;ARRB1;MLXIPL;DAB2;RB1CC1;ERBB2;FAM20A;DDR2
cytoplasmic microtubule organization (GO:0031122)	9/49	0.0030526205374146404	0.2225360371775273	2.9317393357981665	16.97991556003151	DYNC1H1;DLG1;TUBGCP2;FIGNL1;TRPV4;AXIN1;TUBGCP3;WDR73;CLASP1
regulation of protein export from nucleus (GO:0046825)	7/32	0.0031403609201531447	0.22257308021585415	3.4916201117318435	20.123664605249484	SP100;ZC3H3;AKAP8L;TPR;CAMK1;SUPT6H;RAPGEF3
organelle transport along microtubule (GO:0072384)	7/32	0.0031403609201531447	0.2257079123315704	3.4916201117318435	20.123664605249484	RHOT1;NDE1;BICDL1;COPG1;TRAK1;BORCS5;NDEL1
transcription, DNA-templated (GO:0006351)	36/357	0.0033387557368257884	0.23339274691810954	1.609582380438209	9.17809155887143	GTF3C3;LDB1;DTX1;ARRB1;TTF2;SUPT6H;GTF2E2;POLR2B;DVL1;SNAPC4;ELOA;ELOB;PKNOX1;RREB1;ZNF202;KLF11;EGR2;NFATC3;ASH1L;BAZ1B;GTF2H4;TOPORS;GTF2H5;NFKB1;TAF6L;PPP5C;FUBP3;ELF5;MAFF;TBPL1;TFAM;TAF3;NFE2L1;IRF9;ATF4;NFKBIB
nucleotide-excision repair, DNA incision (GO:0033683)	8/41	0.0034721966935965056	0.23944080712733742	3.1144764759698678	17.637180098206237	CUL4A;DDB1;RFC2;OGG1;XPA;GTF2H4;GTF2H5;DDB2
regulation of autophagosome maturation (GO:1901096)	4/11	0.003543658888827475	0.23793804354850795	5.80425161430748	32.7510440467388	FYCO1;CALCOCO2;CLEC16A;UBQLN4
carbohydrate phosphorylation (GO:0046835)	4/11	0.003543658888827475	0.2411105507958214	5.80425161430748	32.7510440467388	GNPTAB;ITPK1;ADK;HK1
positive regulation of transcription from RNA polymerase II promoter (GO:0045944)	73/849	0.003662992547386481	0.24275650609497681	1.3724422986716451	7.698680529687017	APP;ZNF175;CSF3;CRTC3;LDB1;KDM1A;CITED2;AKAP8L;SERPINE1;HNRNPU;ARRB1;TCF20;HIF3A;AATF;LITAF;FGF2;MECOM;ZC3H12A;CHP2;EP300;MYBL2;CCNL2;ACVR1;RIPK2;EBF2;MITF;PPRC1;KAT2B;PLSCR1;MED25;CREB1;TBPL1;TFAM;ATF4;PPARD;YAP1;HDAC4;DLX1;HDAC2;UHRF1;ZBTB49;INSIG1;CEBPG;ZNF24;SUPT6H;ARNTL2;ZBED1;E2F4;RREB1;MAP2K5;STAT5B;IL33;SMAD1;EGR2;VDR;HMGA1;NFATC3;ZNF76;CDC5L;INO80;NFKB1;BMP6;POMC;HEYL;MLXIPL;KLF6;TNIP1;N…
transition metal ion homeostasis (GO:0055076)	6/25	0.003771939292846747	0.2467718745050891	3.830806065442937	21.37653379152343	SLC25A37;SLC25A28;BDH2;HMOX1;HMOX2;CUTC
endodermal cell differentiation (GO:0035987)	7/33	0.0037738746380076684	0.24377319338928016	3.3858134416793635	18.891664296128496	ITGB5;COL4A2;MMP15;LAMA3;COL12A1;FN1;ITGA5
vesicle-mediated transport (GO:0016192)	40/411	0.0038462757905642782	0.24534431699061893	1.5534493371625862	8.638187941693495	SNAP47;APP;SFT2D3;LRRK2;CLEC16A;ASAP3;WASL;TRAK1;STX10;CECR2;ZFYVE27;VPS50;STX6;KIF1C;ERC1;TRIM27;LDLR;RAB11FIP3;SNX8;VPS39;CYTH1;AGFG1;SNX6;SPAG9;HSPA8;JAGN1;APLP2;STX7;MYO5A;LMTK2;CSNK1D;ADAP1;MAPK8IP3;MYO1E;SGSM3;SPIRE1;TSNARE1;SEC22C;MON1B;RAB7A
cellular response to peptide hormone stimulus (GO:0071375)	15/111	0.003889042165183398	0.24500965640655406	2.156985397208861	11.970389727791352	CAV1;SYAP1;ADIPOQ;ADCY4;MYO5A;SORBS1;GNG11;NFKB1;ZFP36L1;ADCY5;KAT2B;GNG10;PRKAR1A;GNG4;RAB8A
regulation of cellular protein metabolic process (GO:0032268)	9/51	0.004041365025547842	0.25150104543134927	2.816769165766866	15.523701515795539	APP;TCOF1;UHRF1;WDR91;ADIPOQ;NOLC1;TSC1;APOE;NFKB1
regulation of protein localization (GO:0032880)	8/42	0.0040581164052573854	0.24950081947022212	3.040322274161061	16.743165287465644	UFL1;AFDN;KDM1A;DNAJB6;DVL1;STX6;CAMK1;STX10
maintenance of protein localization in organelle (GO:0072595)	5/18	0.004126762105762983	0.24205594282423568	4.433803316484881	24.342742632149577	ARL2BP;HNRNPU;TAF3;TOPORS;HK1
positive regulation of actin cytoskeleton reorganization (GO:2000251)	5/18	0.004126762105762983	0.244870546810564	4.433803316484881	24.342742632149577	NRP1;HCK;CSF3;BAIAP2L1;FES
regulation of spindle organization (GO:0090224)	5/18	0.004126762105762983	0.24775137677304124	4.433803316484881	24.342742632149577	SENP6;DYNC1H1;RAE1;GNAI1;MAP9
glucan catabolic process (GO:0009251)	5/18	0.004126762105762983	0.25070079792510125	4.433803316484881	24.342742632149577	STBD1;PHKG2;PHKB;GYG2;PGM1
regulation of mRNA export from nucleus (GO:0010793)	3/6	0.004250690271200665	0.23836563136194497	7.980845969672786	43.580797226503485	ZC3H3;AKAP8L;SUPT6H
positive regulation of clathrin-dependent endocytosis (GO:2000370)	3/6	0.004250690271200665	0.2410141383770777	7.980845969672786	43.580797226503485	DAB2;TOR1A;WASL
positive regulation of mitophagy in response to mitochondrial depolarization (GO:0098779)	3/6	0.004250690271200665	0.24372216240378644	7.980845969672786	43.580797226503485	MFN2;HDAC6;OPTN
regulation of ribonucleoprotein complex localization (GO:2000197)	3/6	0.004250690271200665	0.2464917324311022	7.980845969672786	43.580797226503485	ZC3H3;AKAP8L;SUPT6H
cellular response to epidermal growth factor stimulus (GO:0071364)	6/26	0.004647622502339211	0.25779149597214124	3.683467370618209	19.785374718972093	STAT5B;GAREM1;SYAP1;ERBB2;PTPN11;ZFP36L1
regulation of vesicle fusion (GO:0031338)	10/62	0.004901603446407554	0.26895572459158873	2.5744664418299306	13.691509135324733	TBCK;TBC1D2;ANXA1;RABGAP1;STXBP1;SGSM3;RUNDC1;EVI5L;TBC1D12;TBC1D22B
positive regulation of cellular metabolic process (GO:0031325)	13/93	0.005195573211222485	0.2820532989028547	2.23120424958594	11.736019047522596	PDGFRB;CDKN1A;HDAC2;RAMP3;UHRF1;ADIPOQ;ARRB1;HDAC6;TGFBR2;INPP5F;ZC3H12A;PICK1;APOE
response to glucagon (GO:0033762)	7/35	0.005326381733276015	0.28611079984113164	3.1923383878691145	16.71215680963592	GNG10;CREB1;GNG4;PRKAR1A;ADCY4;GNG11;ADCY5
positive regulation of cell differentiation (GO:0045597)	22/195	0.005442104849248072	0.2892818858928428	1.8008062700800131	9.388664430956352	ACVR1;SPAG9;DLX1;CSF3;RARRES2;SYAP1;NFKB1;BMP6;ZFP36L1;TGFBR2;TMEM100;BLOC1S6;DAB2;CREB1;FES;CARM1;ZC3H12A;CAMK1;IL6R;CDON;DDR2;PPARD
G2/M transition of mitotic cell cycle (GO:0000086)	16/127	0.005859787097102569	0.3082731294486022	2.0109218191301506	10.335418255612163	DYNC1I2;DYNC1H1;CDKN1A;NDE1;CEP131;CSNK1D;AURKA;LATS1;ENSA;PHLDA1;NES;SFI1;OPTN;RAB8A;CLASP1;CDK5RAP2

## Sheet: Molecular Function
.Supplementary file S2. List of GO terms and KEGG pathways for genes containing Lori-Bakhtiari specific SNPs
MF	Overlap	P-value	Adjusted P-value	Odds Ratio	Combined Score	Genes
RNA binding (GO:0003723)	146/1388	2.5773636308501166E-10	2.966545539108484E-7	1.677628706295474	37.04050496263062	KDM1A;POP4;IFIT5;HNRNPU;GPATCH1;CISD2;GPATCH4;HNRNPR;ADARB1;ENO1;RPL8;THG1L;TIAL1;RPS17;PSMD4;RPL18A;ZC3H12A;MAGOH;TRIM25;NUDT16;KPNA2;CHCHD1;AGFG1;RARS2;PNISR;RBFOX2;PUS1;DNTTIP2;CD3EAP;NOSIP;PRPF4B;TFAM;S100A4;KCTD12;SREK1;SNRNP200;RPL29;FKBP4;RPL28;EXD1;AARS2;DDX1;PRKRIP1;STXBP1;ZCCHC9;NOLC1;C1ORF52;SUPT6H;GIGYF2;GTF2E2;ZFP36L1;FXR1;MRPL20;HNRNPDL;PDCD11;TPR;DND1;UTP20;TRMT1L;SMAD1;HSPA8;CHTOP…
Rab GTPase binding (GO:0017137)	21/131	6.461828188610986E-5	0.03718782122545622	2.5567040432448223	24.664557617575692	ANKRD27;RABGAP1;CLEC16A;HPS4;MYO5A;BICDL1;NDRG1;RABGEF1;TBCK;TBC1D2;RIMS3;SGSM3;RUNDC1;ULK1;TBC1D12;EVI5L;ERC1;RAB11FIP3;TBC1D22B;OPTN;RAB8A
collagen binding (GO:0005518)	12/53	8.468007766386878E-5	0.03248892313037099	3.611086034124763	33.859818342701715	DDR1;ACHE;ADGRG1;SPARC;VWF;FN1;SPARCL1;NID1;PODN;USH2A;CTSS;DDR2
Ras GTPase binding (GO:0017016)	26/185	9.348600682141101E-5	0.026900598462861018	2.241475925686452	20.795738489234804	RABGAP1;LRRK2;CLEC16A;BICDL1;IQGAP2;NDRG1;RABGEF1;RIMS3;PPP6R1;TBC1D12;EVI5L;ERC1;RAB11FIP3;TBC1D22B;RAB8A;ANKRD27;HPS4;MYO5A;TBCK;AFDN;TBC1D2;NUP50;SGSM3;RUNDC1;ULK1;OPTN
adenylate cyclase binding (GO:0008179)	5/10	1.8567626684124107E-4	0.042742676626853694	7.974481658692184	68.51280623234489	AKAP12;AKAP6;CALM3;CAP2;ADCY5
acetylcholine receptor binding (GO:0033130)	4/7	4.618288130673829E-4	0.08859416064009296	9.11369332421964	69.99604711810056	RIC3;LYNX1;DLG4;RAPSN
protein kinase binding (GO:0019901)	49/496	0.0011011744705720138	0.18106454508976969	1.5756032309512782	10.73202913399655	RET;EPHB6;DDR1;CDKN1A;RPTOR;RB1CC1;ANKRD2;CDK5RAP2;PDGFRB;AP1B1;AXIN1;LMTK2;EMP2;ANK2;RHOF;MAPK8IP3;TIRAP;ADRA2A;PJA2;LATS1;KAT2B;PRKAR1A;MAPKAPK2;PICK1;VDAC1;ARHGEF7;RAF1;ATF4;DDR2;PRKRIP1;ADCY4;ADIPOR1;PRAM1;RHOBTB1;AURKA;TPR;DVL1;ERBB2;SPAG9;SMAD1;CAVIN2;CAV1;MAD2L2;DLG1;QARS;TNIP1;TRPV4;CSPG4;CALM3
retinoid X receptor binding (GO:0046965)	4/9	0.0015016695223406965	0.2160527025267677	7.088428141059719	46.08313148978935	MED25;VDR;ARID5A;HMGA1
transmembrane receptor protein kinase activity (GO:0019199)	11/63	0.001703552170013995	0.21786539418734535	2.7847396268448894	17.752825664551743	RET;DDR1;EPHB6;ACVR1;PDGFRB;ERBB2;LMTK2;TRIM27;ACVR1B;TGFBR2;DDR2
sterol transporter activity (GO:0015248)	7/29	0.001724204974106851	0.19845599251969853	3.8497497662651927	24.49591625980391	ARV1;SCP2;NPC1;OSBPL2;TSPO;APOE;ABCG1
oligosaccharyl transferase activity (GO:0004576)	4/10	0.002379002695412646	0.24893019112908688	6.379585326953748	38.53954650500533	RPN2;OSTC;ALG5;DDOST
transcriptional repressor activity, RNA polymerase II transcription regulatory region sequence-specific binding (GO:0001227)	20/160	0.0024707143783816994	0.23698268745977802	1.993620414673046	11.968197663759954	RB1;ZNF175;ZNF174;SATB1;TSHZ1;TSHZ2;ARID5A;NFATC3;ARID5B;MITF;PRDM1;ENO1;ARHGAP35;NFKB1;ETV6;SP2;LRRFIP1;ZNF202;PPARD;GZF1
tRNA binding (GO:0000049)	8/39	0.0025104933424128745	0.22227521823978605	3.2715822189506394	19.58786568319605	AARS2;MRPS27;TRMT10C;IGHMBP2;IFIT5;HSD17B10;THG1L;AARS
MAP kinase kinase kinase activity (GO:0004709)	12/79	0.003621271225068458	0.29772022714669966	2.4226273393495243	13.617419048254435	RET;DDR1;EPHB6;PDGFRB;TAOK1;ERBB2;LMTK2;MAP3K10;MAP3K6;RAF1;MAP3K14;DDR2

## Sheet: KEGG Pathway
Supplementary file S2. List of GO terms and KEGG pathways for genes containing Lori-Bakhtiari specific SNPs.
KEGG	Overlap	P-value	Adjusted P-value	Odds Ratio	Combined Score	Genes
Viral carcinogenesis	24/201	0.0018084374109198394	0.5569987225633105	1.9058736643994711	12.036148925833782	RB1;HDAC4;STAT5B;VAC14;EGR2;CDKN1A;SP100;HDAC2;GSN;HDAC11;GTF2H4;GTF2E2;NFKB1;HDAC6;DDB1;KAT2B;DLG1;CREB1;PSMC1;MAPKAPK2;TBPL1;EP300;IRF9;ATF4
Mitophagy	11/65	0.0021948594016480117	0.3380083478537938	2.7012094051200197	16.53582421822822	BCL2L13;RHOT1;CITED2;CALCOCO2;CSNK2A2;MFN2;MITF;ULK1;OPTN;RAB7A;ATF4
Nucleotide excision repair	9/47	0.002265139895416348	0.2325543625960784	3.0564942011512795	18.614412668069335	CUL4A;DDB1;RFC2;XPA;XPC;RAD23B;GTF2H4;GTF2H5;DDB2
Mannose type O-glycan biosynthesis	6/23	0.002393837048142621	0.18432545270698183	4.163919636351019	25.128662650073277	B4GALT1;B3GAT2;CHST10;LARGE1;POMGNT1;LARGE2
Cellular senescence	20/160	0.002448113436939005	0.15080378771544273	1.9952114924181965	11.996084550652002	RB1;CDKN1A;TRAF3IP2;SERPINE1;NFATC3;ITPR2;TSC1;NFKB1;ZFP36L1;TGFBR2;TRPV4;AKT3;MAPKAPK2;CAPN2;VDAC1;CALM3;MYBL2;NBN;E2F4;RAF1
Chronic myeloid leukemia	12/76	0.0025887873974655266	0.13289108640323036	2.5202671483177217	15.012136848517326	RB1;STAT5B;CDKN1A;HDAC2;MECOM;AKT3;PTPN11;GAB2;RAF1;NFKB1;TGFBR2;DDB2
Human T-cell leukemia virus 1 infection	25/219	0.0027261696463164475	0.11995146443792369	1.822110951980088	10.759305912299766	RB1;NRP1;VAC14;CDKN1A;CRTC3;ADCY4;ADCY5;AKT3;TSPO;EP300;STAT5B;EGR2;ANAPC7;NFATC3;NFKB1;TGFBR2;KAT2B;DLG1;CREB1;IL2RB;TBPL1;VDAC1;TLN2;MAP3K14;ATF4
Focal adhesion	23/199	0.0033732795650117083	0.12987126325295076	1.8448186663565234	10.500467733103342	VAV3;PDGFRB;ITGB5;VWF;LAMB2;CAV1;LAMA4;LAMA3;FN1;PRKCA;LAMC2;VAV1;ARHGAP35;COL4A2;AKT3;ERBB2;ZYX;CAPN2;FLNB;ITGB7;TLN2;ITGA5;RAF1
HIF-1 signaling pathway	14/100	0.0037571961731480137	0.12857960236995425	2.23463687150838	12.478396197503246	CDKN1A;SERPINE1;PRKCA;ENO1;NFKB1;HK1;PFKL;AKT3;ERBB2;EP300;HMOX1;ELOB;IL6R;PDK1
Longevity regulating pathway	14/102	0.004503507352390219	0.13870802645361874	2.190820462263118	11.83678118993781	HSPA8;HDAC2;ADIPOQ;ADCY4;TSC1;ADIPOR1;NFKB1;ADCY5;RPTOR;CREB1;RB1CC1;AKT3;ULK1;ATF4
Hepatitis B	19/163	0.0066483023495536465	0.1861524657875021	1.860565318083226	9.327746523538416	RB1;STAT5B;EGR2;CDKN1A;NFATC3;PRKCA;NFKB1;TIRAP;TGFBR2;DDB2;DDB1;CREB1;AKT3;EP300;TAB1;RAF1;IKBKE;MYD88;ATF4
Amoebiasis	13/96	0.006800671591341625	0.17455057084443504	2.161479116786379	10.78736712010766	SERPINB1;LAMB2;LAMA4;LAMA3;FN1;LAMC2;PRKCA;NFKB1;PLCB4;GNAL;COL4A2;CD14;RAB7A
Butanoate metabolism	6/28	0.0068337439757464435	0.1619071649638388	3.4203625584311936	17.053526129174948	HMGCL;HADHA;ALDH5A1;BDH2;HADH;ACADS
Relaxin signaling pathway	16/130	0.007322821627580327	0.1611020758067672	1.9645159309963782	9.659052478672063	ADCY4;PRKCA;ARRB1;GNG11;NFKB1;GNAI1;TGFBR2;ADCY5;GNG10;CREB1;PLCB4;COL4A2;GNG4;AKT3;RAF1;ATF4
Protein processing in endoplasmic reticulum	19/165	0.007557546650423515	0.15518162455536283	1.838013011197369	8.979077076916294	ERO1B;HSPA8;RPN2;DNAJB12;MOGS;UBE2G2;RAD23B;DDOST;UBE2J1;ERN1;HSPH1;CAPN2;MAN1C1;SIL1;UBQLN4;SEC31B;UBXN6;ATF4;TXNDC5
Valine, leucine and isoleucine degradation	8/48	0.009317357143977441	0.17935912502156573	2.6602819898909282	12.439149398085867	HMGCL;HADHA;AUH;AOX1;HADH;HSD17B10;ACADS;HIBCH
Melanogenesis	13/101	0.01032486438020699	0.18706224877080901	2.0544752001137865	9.395526550778383	FZD9;ADCY4;MITF;PRKCA;GNAI1;ADCY5;POMC;CREB1;PLCB4;DVL1;EP300;CALM3;RAF1
Fc gamma R-mediated phagocytosis	12/91	0.01117513718746966	0.19121901409670305	2.1048384974961194	9.459278627520874	VAV3;HCK;GSN;MYO10;LIMK2;AKT3;ASAP3;PRKCA;WASL;GAB2;RAF1;VAV1
C-type lectin receptor signaling pathway	13/104	0.01303785954531429	0.21135056526088428	1.9952114924181965	8.659014128601214	EGR2;CARD9;NFATC3;ITPR2;PTPN11;NFKB1;AKT3;MAPKAPK2;CALM3;RAF1;MAP3K14;IKBKE;IRF9
Parathyroid hormone synthesis, secretion and action	13/106	0.015130648801392695	0.23301199154144753	1.9575659925612494	8.20422342063935	CDKN1A;VDR;ADCY4;ITPR2;PRKCA;ARRB1;GNAI1;ADCY5;CREB1;PLCB4;MMP15;RAF1;ATF4
Chemokine signaling pathway	20/190	0.015977849144290183	0.23434178744958933	1.6801780988784811	6.950143981905716	VAV3;STAT5B;CCL24;ADCY4;ARRB1;WASL;GNG11;NFKB1;VAV1;GNAI1;ADCY5;HCK;GNG10;PLCB4;GRK4;GNG4;AKT3;CCL19;RAF1;NFKBIB
Human papillomavirus infection	31/330	0.01604403941299328	0.22461655178190593	1.4994316670294323	6.196278222454944	RB1;PTGER4;CDKN1A;HDAC2;ITGB5;LAMA4;LAMA3;LAMC2;AKT3;DVL1;EP300;ITGB7;IKBKE;PDGFRB;VWF;LAMB2;FZD9;FN1;AXIN1;TSC1;PPP2R5D;NFKB1;HEYL;DLG1;CREB1;COL4A2;PSMC1;TBPL1;ITGA5;RAF1;IRF9
Thyroid hormone synthesis	10/74	0.016700128208093308	0.21431831200386411	2.156985397208861	8.827115209890989	GPX2;CREB1;PLCB4;GPX3;ADCY4;ITPR2;PRKCA;TTF2;ATF4;ADCY5
PPAR signaling pathway	10/74	0.016700128208093308	0.223636499482293	2.156985397208861	8.827115209890989	CPT2;SCP2;ACSL1;ADIPOQ;SLC27A6;DBI;PLIN1;SORBS1;PLIN5;PPARD
Spliceosome	15/134	0.020712465030762253	0.255177569178991	1.7867565603745044	6.927290177388936	SF3A3;HSPA8;RBM17;PPIL1;HNRNPU;CDC5L;USP39;LSM8;SART1;SNRNP70;MAGOH;TRA2A;PRPF31;TXNL4A;SNRNP200
Lysosome	14/123	0.021858882992316725	0.25894369083205965	1.816777944315756	6.94581077492207	HGSNAT;HEXA;AP1B1;CTNS;LITAF;CTSS;GGA2;AP3M2;GALC;GNPTAB;NPC1;GLB1;AGA;LGMN
Cholinergic synapse	13/112	0.02295781934647307	0.261889198470878	1.8526963858168968	6.992255294026146	ACHE;ADCY4;ITPR2;PRKCA;GNG11;GNAI1;ADCY5;GNG10;CREB1;PLCB4;GNG4;AKT3;ATF4
Other glycan degradation	4/18	0.02314457586285857	0.25459033449144425	3.5470426531879045	13.358144293282082	GLB1;HEXA;HEXD;AGA
Kaposi sarcoma-associated herpesvirus infection	19/186	0.024498771184625456	0.2601938456849876	1.6304954131589564	6.047723231981613	RB1;CDKN1A;NFATC3;ITPR2;FGF2;GNG11;NFKB1;RCAN1;HCK;GNG10;CREB1;GNG4;AKT3;MAPKAPK2;EP300;CALM3;RAF1;IKBKE;IRF9
Apelin signaling pathway	15/137	0.024759783158707194	0.2542004404293939	1.7476305043079094	6.463671868851932	HDAC4;SERPINE1;ADCY4;ITPR2;GNG11;GNAI1;ADCY5;GNG10;PLCB4;GNG4;AKT3;TFAM;CALM3;PLIN1;RAF1
RNA degradation	10/79	0.025346888292409348	0.25183359980845416	2.020467334094376	7.425418097903071	LSM8;PFKL;DIS3;EXOSC9;ENO1;NUDT16;EXOSC2;DCP2;EXOSC1;DCP1B
Morphine addiction	11/91	0.026663150282730114	0.25663282147127736	1.9294352893714426	6.993185737396395	GNG10;GABBR1;GRK4;GNG4;PDE1A;ADCY4;ARRB1;PRKCA;GNG11;GNAI1;ADCY5
Autophagy	14/128	0.029617708383369513	0.2764319449114488	1.7458100558659218	6.1441739531094655	SH3GLB1;MTMR14;TSC1;WIPI2;ERN1;RPTOR;VMP1;ATG16L1;RB1CC1;AKT3;ULK1;RAF1;ATG2B;RAB7A
Small cell lung cancer	11/93	0.03070981336151274	0.2781947798631154	1.8879420573419494	6.576028841228503	RB1;CDKN1A;COL4A2;LAMB2;LAMA4;AKT3;LAMA3;FN1;LAMC2;NFKB1;DDB2
ECM-receptor interaction	10/82	0.03186358747340387	0.2803995697659541	1.9465477974811671	6.708370894565752	ITGB5;VWF;COL4A2;LAMB2;LAMA4;LAMA3;FN1;LAMC2;ITGB7;ITGA5
Cocaine addiction	7/49	0.031949943754426405	0.27334951878787034	2.2802417056207958	7.852205811389765	CREB1;DLG4;FOSB;GNAI1;NFKB1;ATF4;ADCY5
Dopaminergic synapse	14/131	0.03514606569501329	0.2925672495692998	1.7058296729071603	5.711531572362314	ITPR2;PRKCA;PPP2R5D;GNG11;GNAI1;ADCY5;GNG10;GNAL;CREB1;PLCB4;GNG4;AKT3;CALM3;ATF4
N-Glycan biosynthesis	7/50	0.0352176562072743	0.2854483713642233	2.23463687150838	7.4775591627668	B4GALT1;RPN2;MAN2A2;ALG5;MAN1C1;MOGS;DDOST
Axon guidance	18/181	0.035284105043605685	0.2786539577802705	1.5873505796034268	5.308612573846651	EPHB6;NRP1;ROBO3;SEMA7A;LIMK2;NFATC3;PRKCA;SEMA4F;PTPN11;SEMA4G;SSH3;GNAI1;FES;PLXNA2;PLXNB1;RAF1;SRGAP1;PDK1
Citrate cycle (TCA cycle)	5/30	0.036908638122436874	0.28419651354276393	2.6602819898909282	8.777094067232582	SUCLA2;IDH3B;SDHC;ACO2;SDHB
PI3K-Akt signaling pathway	31/354	0.037594662551539586	0.28241844063107785	1.3977752828240473	4.585951409473895	CDKN1A;CSF3;ITGB5;LAMA4;LAMA3;LAMC2;FGF2;RPTOR;GNG10;GNG4;AKT3;ERBB2;ITGB7;IL6R;PDGFRB;VWF;LAMB2;FN1;PRKCA;TSC1;PPP2R5D;OSMR;GNG11;NFKB1;CREB1;COL4A2;IL2RB;PKN2;ITGA5;RAF1;ATF4
Influenza A	17/171	0.04003567605203683	0.29359495771493677	1.58683487116301	5.106409735537482	HSPA8;IL33;PRKCA;NFKB1;AKT3;EP300;TRIM25;VDAC1;KPNA2;RAF1;BCL2L2-PABPN1;IKBKE;RAE1;MYD88;IRF9;AGFG1;NFKBIB
Glycerophospholipid metabolism	11/97	0.04008046367323009	0.28708797235708994	1.8100887766268174	5.822813501513049	ACHE;PHOSPHO1;PNPLA7;GPAM;GPD2;LPCAT3;PLD4;GPCPD1;DGKZ;CDS2;ETNPPL
Galactose metabolism	5/31	0.04181748361391482	0.29272238529740374	2.5744664418299306	8.172491204659122	PFKL;B4GALT1;GLB1;PGM1;HK1
Aldosterone synthesis and secretion	11/98	0.04270230720921827	0.29227356934309395	1.7916184829877682	5.649873055564556	POMC;CREB1;PLCB4;ADCY4;ITPR2;PRKCA;CALM3;CAMK1;LDLR;ATF4;ADCY5
Human cytomegalovirus infection	21/225	0.04420343884606079	0.2959708514040592	1.4897579143389201	4.646484455832883	RB1;PTGER4;CDKN1A;NFATC3;ADCY4;ITPR2;PRKCA;TSC1;GNG11;GNAI1;NFKB1;ADCY5;GNG10;PLCB4;CREB1;GNG4;AKT3;CALM3;RAF1;IL6R;ATF4
Glioma	9/75	0.04421630278248801	0.2897578990852406	1.9154030327214684	5.97349411014384	RB1;PDGFRB;CDKN1A;AKT3;PRKCA;CALM3;CAMK1;RAF1;DDB2
Terpenoid backbone biosynthesis	4/22	0.045414675475658854	0.2914108343021443	2.90212580715374	8.973140761244435	NUS1;FNTA;RCE1;DHDDS
Propanoate metabolism	5/32	0.04710132944381198	0.2960654993611039	2.4940143655227454	7.620346299817541	HADHA;ACSS2;SUCLA2;MLYCD;HIBCH
Pertussis	9/76	0.04748991402993289	0.2925378704243866	1.8902003612382912	5.759890229827372	C1QB;SERPING1;CALM3;ITGA5;CD14;TIRAP;GNAI1;NFKB1;MYD88
Gap junction	10/88	0.048252523793139136	0.2914073985938599	1.8138286294710877	5.498271686083449	PDGFRB;PLCB4;ADCY4;ITPR2;CSNK1D;PRKCA;RAF1;GNAI1;MAP2K5;ADCY5
Ubiquitin mediated proteolysis	14/137	0.04836203905523811	0.28104732130213844	1.6311218040207154	4.940733336113226	UBE3C;ANAPC7;UBE2G2;RCHY1;PIAS2;RHOBTB1;UBE2J1;DDB2;DDB1;CUL4A;UBOX5;UBE2R2;UBA2;ELOB
Estrogen signaling pathway	14/137	0.04836203905523811	0.2864520774810257	1.6311218040207154	4.940733336113226	HSPA8;GABBR1;ADCY4;ITPR2;GNAI1;ADCY5;POMC;CREB1;PLCB4;AKT3;CALM3;FKBP4;RAF1;ATF4
Cortisol synthesis and secretion	8/65	0.04937069049465615	0.27647586677007446	1.9645159309963782	5.910046467070456	POMC;CREB1;PLCB4;ADCY4;ITPR2;LDLR;ATF4;ADCY5
Central carbon metabolism in cancer	8/65	0.04937069049465615	0.2815957902287795	1.9645159309963782	5.910046467070456	RET;PDGFRB;PFKL;AKT3;ERBB2;RAF1;HK1;PDK1
Pathways in cancer	43/530	0.04962454579135844	0.27293500185247144	1.2950051950789803	3.8892498544454117	RB1;RET;PTGER4;CDKN1A;HDAC2;LAMA4;LAMA3;ADCY4;LAMC2;FGF2;GNAI1;ADCY5;GNG10;MECOM;GNG4;AKT3;TPR;DVL1;ERBB2;HMOX1;EP300;ELOB;IL6R;PDGFRB;STAT5B;LAMB2;FZD9;FN1;AXIN1;PRKCA;MITF;GNG11;NFKB1;DDB2;TGFBR2;HEYL;PLCB4;COL4A2;IL2RB;CALM3;RAF1;PPARD;F2RL3
MAPK signaling pathway	26/295	0.049944201183112984	0.26987392919997893	1.406793187874525	4.215946579706025	ARRB1;FGF2;MECOM;AKT3;ERBB2;FLNB;CD14;MAP3K6;CACNG3;MAP2K5;PDGFRB;HSPA8;DUSP1;NFATC3;PRKCA;MAPK8IP3;NFKB1;TGFBR2;PPP5C;TAOK1;MAPKAPK2;TAB1;RAF1;MAP3K14;MYD88;ATF4
Toxoplasmosis	12/113	0.05060333907928674	0.26416658366814094	1.695046931611919	5.057575458811153	HSPA8;LAMB2;LAMA4;AKT3;LAMA3;LAMC2;TAB1;LDLR;NFKB1;MYD88;GNAI1;NFKBIB
Serotonergic synapse	12/113	0.05060333907928674	0.2687211799382813	1.695046931611919	5.057575458811153	APP;GNG10;PLCB4;DUSP1;GNG4;ITPR2;PRKCA;RAF1;GNG11;RAPGEF3;GNAI1;ADCY5
Non-small cell lung cancer	8/66	0.05323409317567144	0.2732683449684467	1.9347505381024936	5.674732136155983	RB1;STAT5B;CDKN1A;AKT3;ERBB2;PRKCA;RAF1;DDB2
TGF-beta signaling pathway	10/90	0.05477901808485038	0.27658914049399863	1.7735213265939522	5.151100540940641	ACVR1;SMAD1;TGIF2;CHRD;EP300;E2F4;ACVR1B;NBL1;BMP6;TGFBR2
Fatty acid degradation	6/44	0.055081470608100855	0.2736305314079849	2.176594355365305	6.309820589098081	HADHA;CPT2;ACSL1;HADH;ACADS;ADH5
Oxytocin signaling pathway	15/153	0.056780627612203635	0.27759417943743997	1.5648717587593697	4.488928649039528	CDKN1A;NFATC3;ADCY4;ITPR2;PRKCA;GNAI1;ADCY5;TRPM2;RCAN1;PLCB4;CALM3;CAMK1;RAF1;CACNG3;MAP2K5
Long-term potentiation	8/67	0.05728594527070395	0.27568861161526276	1.9058736643994711	5.450226858204588	PLCB4;EP300;ITPR2;PRKCA;CALM3;RAF1;RAPGEF3;ATF4
Basal transcription factors	6/45	0.06033748101008655	0.28590683309394854	2.128225591912743	5.975635632293241	TAF6L;TBPL1;GTF2H4;TAF3;GTF2E2;GTF2H5
Purine metabolism	13/129	0.06090680036395574	0.28423173503179344	1.608542598538701	4.5013624106953	PDE1A;AK2;ADK;ADCY4;ENTPD8;AMPD2;NT5C2;ADCY5;NUDT9;IMPDH2;NUDT16;ADA;PGM1
Renin secretion	8/69	0.06596129565864468	0.2987658685715083	1.8506309494893416	5.031286560277907	PTGER4;CREB1;PLCB4;PDE1A;ITPR2;CALM3;GNAI1;ADCY5
