# Supplementary material for: RNA-Seq based genetic variant discovery provides new insights into controlling fat deposition in the tail of sheep
Source: Sci Rep. 2020 Aug 11;10:13525. doi: 10.1038/s41598-020-70527-8 (PMC7419499; doi:10.1038/s41598-020-70527-8)
Supplement: Supplementary file 3 — Supplementary file3 [file 41598_2020_70527_MOESM3_ESM.xlsx]

## Sheet: Title page
RNA-Seq based genetic variant discovery provides new insights into controlling fat deposition in the tail of sheep
Mohammad Reza Bakhtiarizadeh*, Ali A Alamouti
Department of Animal and Poultry Science, College of Aburaihan, University of Tehran, Tehran, Iran. ORCID ID: ​0000-0001-5336-6987.
* Corresponding author. E-mail address: mrbakhtiari@ut.ac.ir
Supplementary file S3. List of GO terms and KEGG pathways for genes containing Zel specific SNPs.

## Sheet: Biological Process
.Supplementary file S3. List of GO terms and KEGG pathways for genes containing Zel specific SNPs
BP	Overlap	P-value	Adjusted P-value	Odds Ratio	Combined Score	Genes
extracellular matrix organization (GO:0030198)	80/230	3.951329527001421E-12	2.016363457628825E-8	2.1444271698922424	56.306157732342555	APP;COL18A1;SPARC;COL16A1;ITGB5;COL14A1;LAMC3;ITGB4;COL12A1;ITGB2;LOXL4;F11R;ITGAL;LOXL2;CTSK;SH3PXD2B;KDR;TIMP2;CAPN2;FLOT1;CYP1B1;ITGAV;ITGB7;CAPN1;ATP7A;ADAMTS9;CSGALNACT1;VWF;ITGA3;MMP2;ITGA1;BGN;ADAM10;NPNT;HSPG2;TGFBR1;MMP14;VCAN;COL4A2;LOX;MMP15;COL6A2;ADAM12;PECAM1;COL8A1;MMP19;COL6A3;CD47;LCP1;GAS6;MATN4;DDR2;LAMA5;LAMA2;LAMA4;LAMA3;PDGFB;PDGFA;NID1;NID2;ACAN;FLRT2;SPOCK2;A2M;ELANE;GPM6B…
regulation of cell migration (GO:0030334)	93/317	2.7832311294951568E-9	7.101414226906893E-6	1.8087262288641588	35.63127963656673	RET;ACVRL1;CLIC4;ROBO4;CSF1;PLXND1;ULK4;PTPRJ;MIA3;ADARB1;FGF1;RND3;MYLK;RND1;SLK;PLAU;AKT2;DPYSL3;KDR;CYP1B1;CPNE3;ARID2;PDGFRB;PDGFRA;MYOC;ADIPOQ;TPM1;ADAM10;ARAP3;PRKCA;RHOF;GTPBP4;RHOA;TGFBR1;PTP4A1;MMP14;RUFY3;CDH13;SGK3;VCL;HBEGF;MACF1;KANK1;CSF1R;SEMA3C;SRC;SEMA3D;PDGFB;SEMA3G;PDGFA;NEXN;THY1;EGFR;RHOBTB1;CORO1C;RHOBTB2;SDCBP;PDCD10;TP53INP1;PLXNA2;FLNA;PLXNA1;PTK2B;ARSB;SPAG9;CARMIL1;TCAF…
regulation of cholesterol biosynthetic process (GO:0045540)	23/41	6.305183707680909E-9	1.0725117486765227E-5	3.45854260022255	65.30383384198514	IDI1;SREBF1;PRKAA1;MVK;HMGCS1;CYP51A1;ERLIN1;ELOVL6;HMGCR;ERLIN2;FGF1;LSS;ACACA;SREBF2;GPAM;SP1;SCD;FASN;PMVK;SCAP;MVD;APOE;DHCR7
regulation of focal adhesion assembly (GO:0051893)	24/45	1.1432587370619959E-8	1.4585123338068413E-5	3.2881216605014383	60.12921666460611	ACVRL1;MACF1;COL16A1;ROCK1;MYOC;SRC;ROCK2;RCC2;PTPRJ;THY1;EFNA5;PPM1F;RHOA;PTK2;CORO1C;VEGFA;SLK;DLC1;KDR;PHLDB2;GPM6B;CLASP1;S100A10;LIMS1
regulation of cholesterol metabolic process (GO:0090181)	23/42	1.1796328628289693E-8	1.2039332998032461E-5	3.3761963478362986	61.63407641989589	IDI1;SREBF1;MVK;HMGCS1;EPHX2;CYP51A1;ELOVL6;HMGCR;LSS;ACACA;SREBF2;ARV1;ACADL;GPAM;SCD;SP1;FASN;PMVK;SCAP;MVD;APOE;DHCR7;LDLRAP1
endodermal cell differentiation (GO:0035987)	19/33	7.515703033659244E-8	6.392105430127187E-5	3.5496767925867805	58.227784126155775	SETD2;ITGB5;LAMB3;MMP2;ITGB2;LAMA3;COL12A1;CTR9;FN1;LAMB1;RTF1;CDC73;MMP14;COL4A2;MMP15;LEO1;COL8A1;ITGAV;NODAL
regulation of cell-matrix adhesion (GO:0001952)	25/53	1.3614822342916862E-7	9.925205487986391E-5	2.9081264686038666	45.97608841443339	MACF1;CSF1;ROCK1;ROCK2;PIK3CB;THY1;EFNA5;CORO1C;SLK;PLAU;PTK2B;CLASP1;GPM6B;CCL25;JAG1;MYOC;CASK;EMP2;RHOA;PTK2;ACER2;RASA1;CDH13;NF2;UTRN
regulation of alcohol biosynthetic process (GO:1902930)	19/35	2.677847421232942E-7	1.708131923818963E-4	3.346838118724678	50.64797696387695	IDI1;SREBF1;MVK;HMGCS1;VDR;CYP51A1;ELOVL6;HMGCR;LSS;ACACA;SREBF2;GPAM;SP1;SCD;FASN;PMVK;SCAP;MVD;DHCR7
protein ubiquitination (GO:0016567)	126/507	2.922494381067464E-7	1.657054314065252E-4	1.5321868684289246	23.052759858461016	KLHL36;FBXO25;KLHL32;FBXO24;FBXO21;FBXO22;KLHL31;RNF115;NUB1;PSMD7;RNF19A;TRIM25;FBXO7;FBXO9;ARRDC4;ATG3;USP7;WSB1;AREL1;NHLRC3;FBXW8;USP5;FBXW7;ARRDC1;FBXW11;UBE4A;UBE4B;FBXW2;KLHL42;RNF125;PSME4;KCTD13;PSME2;PSMD12;PSMD11;TNKS;EPAS1;KLHL15;CTR9;UBR4;KLHL10;NEDD4L;UBR3;KLHL11;UBR2;KLHL12;RTF1;HIF1A;VCPIP1;LONRF3;PSMF1;BRAP;UBE2H;PHC1;KLHL25;SMURF1;KLHL28;LNPEP;KLHDC8B;BFAR;KLHL24;BTBD9;FBXO31;UB…
Golgi vesicle transport (GO:0048193)	77/272	3.126977321589836E-7	1.5956965272072933E-4	1.7453035468194675	26.141206832564464	ARF4;KDELR1;PROS1;CTSZ;GCC2;MIA3;GOLGA3;NUDT19;TRAPPC12;MYO18A;TRAPPC11;TMED5;CTSC;RAB8A;COG7;COG2;COPZ2;ANK2;ARFGAP3;RBSN;DYNLL2;SPTB;F5;TAPBP;F8;TRAPPC6A;ZW10;GORASP1;PICK1;EXOC5;GAS6;SEC22B;ERGIC1;ARF5;SEC22C;DYNC1I2;COPB2;NBAS;COPA;SEC23A;LMAN2L;STX17;PEF1;COPB1;USO1;GOSR1;KLHL12;CYTH3;LMAN1;SCFD1;KLC2;CUX1;BNIP1;TBC1D14;WHAMM;SNX8;ATP9B;SEC31B;SPTBN1;ATP9A;SEC31A;SPTBN2;DYNC1H1;SEC24A;DDHD2;…
vesicle-mediated transport (GO:0016192)	106/411	3.8408746958663773E-7	1.7818166884551022E-4	1.5900588321767906	23.48897797680153	USP6NL;APP;WIPF1;INPPL1;GCC2;FNBP1L;GOLGA4;ZFYVE27;VPS35;CPNE3;DENND5A;VPS39;AGFG2;TBC1D10B;VPS18;SCARA5;APLP2;STX7;TSC2;CSNK1D;ATG14;SYTL2;MAPK8IP1;ACAP2;BIN1;RIN3;TMEM87B;CLEC16A;AGAP1;VPS26A;HMGXB4;MYO6;TBC1D17;EVI5;SNX8;SNX5;S100A10;SPTBN2;HSPA8;SNAPIN;M6PR;MYO5A;HOOK3;TVP23C;ADAP1;EHD2;EHD4;UBE2O;MON1A;MON1B;PICALM;CLTC;MIA3;SNX11;DOC2B;EEA1;KIF13A;KIF1B;ERC1;ARAP3;ARAP1;ARFGAP3;RBSN;RABEP1;…
protein transport (GO:0015031)	88/327	5.350466508425279E-7	2.2752858827078498E-4	1.6591439571337532	23.959551707774907	USP6NL;RAB3B;LRSAM1;STEAP3;RAB3A;TFRC;KDELR1;RAB3D;CLTC;ARHGAP1;SNX13;MIA3;GOLGA4;KIF13A;VPS35;EVI5L;TMED5;RAB8A;WLS;TBC1D10B;ARRDC4;COG7;ARRDC1;STX7;COPZ2;AP3B1;TBC1D2B;ARFGAP3;CLIP3;TBC1D1;RAB30;ZFYVE16;RAB31;CTTN;ADPRH;RABL3;ATP6V1B2;PICK1;MYH9;PPARG;OPTN;RAB7A;ATP6V1A;MACF1;COPB2;COPA;TBC1D9B;CALCRL;LMAN2L;STX17;LRP1;USO1;VPS26A;SNX33;SNX31;NEURL1B;GGA1;GGA3;SNX27;RAB23;MYO6;RAB24;ATP6V0A2;TB…
contractile actin filament bundle assembly (GO:0030038)	9/10	6.576787175024822E-7	2.397238925296548E-4	5.548705302096177	78.98331915242562	ITGB5;SRC;ZYX;KCTD13;ARRB1;PHACTR1;SORBS1;TNFAIP1;RHOA
stress fiber assembly (GO:0043149)	9/10	6.576787175024822E-7	2.5816419195501283E-4	5.548705302096177	78.98331915242562	ITGB5;SRC;ZYX;KCTD13;ARRB1;PHACTR1;SORBS1;TNFAIP1;RHOA
regulation of actin cytoskeleton organization (GO:0032956)	30/76	9.91725293057887E-7	3.3738494469829315E-4	2.4336426763579726	33.642237548670295	CSF1R;ROCK1;LRP1;ROCK2;ARHGAP18;PDGFA;ARHGAP17;F11R;EFNA5;RND3;ARHGAP35;RHOBTB1;RND1;RHOBTB2;ARHGAP44;TRPM2;ARHGDIA;ARHGDIB;MLST8;PTK2B;GPM6B;PDGFRB;PDGFRA;RHOF;RHOA;MTOR;CCDC88A;DLC1;RHOU;RAPGEF3
cellular protein modification process (GO:0006464)	219/1002	1.0517920314880655E-6	3.354559210427249E-4	1.3474899768896238	18.548219948907327	APP;GMFB;MAML1;ARAF;DCAF7;NUB1;PSMD7;PPP4R1;STS;AKT2;OGFOD1;CDK20;PRKACB;FBXO7;FBXO9;ATG3;WSB1;COG7;WSB2;DAPK2;ALG5;CSNK1D;PRKCA;CEL;PRKAB1;PSME4;ADPRH;SPARCL1;PSME2;ULK1;ALPK3;PADI4;SIK2;MTMR2;MTMR3;RPN2;EPAS1;PDGFB;DCUN1D1;MTMR4;HIF1A;NUAK2;HLCS;ARSK;ST8SIA4;STK38L;ST3GAL6;PSMF1;APOE;ARSD;ARSE;ARSB;ST3GAL2;LHPP;B3GALNT1;YES1;INSR;PMM2;FUCA2;FN1;EIF2AK3;EIF2AK2;EIF2AK4;TF;PPP5C;WNK1;ATM;FBXL2;FB…
lysosomal transport (GO:0007041)	29/73	1.280684865655788E-6	3.844314629083227E-4	2.449200209448845	33.23103150034745	MGRN1;CLEC16A;GCC2;NAGPA;TRAK1;HMGXB4;AP1G1;VPS53;KIF13A;VPS52;VPS35;VPS39;ARSB;HGSNAT;VPS18;SNAPIN;SORT1;M6PR;HOOK3;ATG14;RBSN;SORL1;ZFYVE16;NPC1;BIN1;RAB12;TMEM106B;VIPAS39;RAB7A
glycerophospholipid biosynthetic process (GO:0046474)	51/165	1.8866435719531647E-6	5.348634526487222E-4	1.905615962336061	25.117373649098692	SLC27A1;SLC44A3;SLC44A1;MTMR12;MTMR14;INPPL1;LPCAT1;PIK3CB;PIP4K2A;CPNE3;PLA2G12A;SACM1L;CSNK2A2;OCRL;HDHD5;PIK3CA;GPD1;PITPNM2;VAC14;MTMR2;MTMR3;PIK3R1;MTMR4;PLD1;AGPAT1;SELENOI;AGPAT3;PLD2;PTDSS1;INPP5F;INPP5D;INPP5K;GPAT3;GPAT2;CEPT1;RAB4A;AGK;DDHD2;PLEKHA3;DDHD1;PLEKHA8;PIKFYVE;SYNJ1;GPAM;ETNK1;PNPLA3;CHPT1;GPD1L;LPIN1;LPIN3;CDS2
ERAD pathway (GO:0036503)	30/78	1.8884900742832027E-6	5.072086762666939E-4	2.3712415820923836	31.252330813528047	SEL1L;DERL1;DERL2;USP19;HERPUD1;UBE2J1;OS9;RNF139;UBQLN1;TRIM25;SDF2;UGGT1;UBXN6;GET4;UBQLN2;TOR1A;WFS1;AMFR;EDEM1;ERLIN1;UBE4A;UBE4B;UBE2G2;ERLIN2;PSMC5;RNF103;NPLOC4;PSMC2;DNAJC10;RNF121
cell-matrix adhesion (GO:0007160)	33/91	2.7444256912594297E-6	7.002402151248435E-4	2.235742063115676	28.630775864793844	LAMA5;ITGB5;ITGB4;ITGB2;THY1;ITGAL;ADAMTS12;THBS3;SGCE;EMILIN1;ITGAV;ITGB7;WHAMM;CD34;ADAMTS9;TMEM8B;ITGA3;RCC2;ITGA1;EMP2;SORBS1;NPNT;L1CAM;LYVE1;MKLN1;BCAM;CTTN;DLC1;ITGA11;ZYX;ADAM9;HOXD3;VCL
ER to Golgi vesicle-mediated transport (GO:0006888)	54/181	3.175421729722047E-6	7.716274803224574E-4	1.8393498238992854	23.286297720357734	ARF4;KDELR1;PROS1;CTSZ;MIA3;TRAPPC12;TRAPPC11;TMED5;CTSC;COG7;COG2;COPZ2;ANK2;ARFGAP3;SPTB;DYNLL2;F5;F8;TRAPPC6A;ZW10;GORASP1;GAS6;SEC22B;ERGIC1;SEC22C;COPB2;DYNC1I2;COPA;SEC23A;LMAN2L;STX17;PEF1;COPB1;USO1;GOSR1;KLHL12;LMAN1;WHAMM;SEC31B;SPTBN1;SEC31A;SPTBN2;DYNC1H1;SEC24A;DDHD2;TRAPPC8;ARCN1;SEC23IP;VAPA;GOLGB1;RANGRF;COPG1;SEC24D;COPE
regulation of angiogenesis (GO:0045765)	53/178	4.158811120656517E-6	9.646551431231912E-4	1.8357139888333172	22.745012731560582	SEMA5A;SPARC;BTG1;PLXND1;PDE3B;PTPRM;FGF1;ETS1;HK2;CDH5;KDR;CYP1B1;CD34;SEMA6A;PTGIS;PDPK1;GAB1;SARS;PRKCA;EMP2;VASH1;HSPG2;STIM1;COL4A2;ADAM12;APLNR;PPARG;RAPGEF3;SP100;ROCK1;NPR1;ROCK2;HIF1A;THBS4;FAM129B;ERBB2;PLCG1;SASH1;ANGPT4;FOXJ2;DAB2IP;HIPK1;SULF1;KLF4;PML;VEGFA;SP1;AGO1;LEP;AGO2;SPRY2;CTNNB1;NODAL
lipid biosynthetic process (GO:0008610)	28/73	4.383649428687735E-6	9.725983928084135E-4	2.364745029812678	29.17534680445252	GUCY2C;DGKE;PRKAA1;ABCD3;ACSS2;MVK;ACSM3;ACSM1;LPCAT1;LPL;ACSM4;HMGCR;AGPAT3;ACACA;FDXR;MLYCD;GPAT2;FADS1;CBR4;SREBF1;ACSL1;CYP51A1;LSS;MCAT;ACLY;GPAM;AGPS;MVD
negative regulation of cell migration (GO:0030336)	40/122	4.7861575493415975E-6	0.0010176567489287571	2.021386266701704	24.761542419250187	ACVRL1;KANK1;NDRG4;CLIC4;LRP1;PTPRJ;MIA3;ADARB1;THY1;ADIPOR1;CORO1C;ACVR1C;DPYSL3;ARHGDIB;TP53INP1;CYP1B1;ARID2;CLASP1;TCAF1;JAG1;TPM1;ADIPOQ;DAB2IP;ARAP3;FUZ;MCC;SULF1;PODN;GTPBP4;SLURP1;STK24;DLG5;DLC1;EVL;NF2;PHLDB2;RECK;VCL;NODAL;BMPR1A
negative regulation of cell adhesion (GO:0007162)	26/66	5.37376775972429E-6	0.001096893475114922	2.428726226506744	29.470118528396405	ACVRL1;SEMA5A;PLXND1;PDE3B;MIA3;FBLN1;RND1;ARHGDIA;ARHGDIB;PLXNA2;CYP1B1;PLXNA1;CD164;JAG1;FZD4;TBCD;ADAM10;RHOA;GTPBP4;PTK2;ACER2;PTPRC;RASA1;CDH13;NF2;SIPA1
fatty acid biosynthetic process (GO:0006633)	21/48	6.1060262662634584E-6	0.0011984250783362471	2.6972872996300863	32.38426346086253	ABCD3;ACOT7;ACSM3;ELOVL5;ACSM1;OXSM;ABHD1;LPL;ELOVL6;ACSM4;ELOVL7;HACD2;MCAT;ACACA;ACLY;SCD;DEGS1;MLYCD;DECR2;CBR4;FADS1
positive regulation of cell migration (GO:0030335)	62/222	6.835926722371113E-6	0.0012919901505281403	1.7218204641139288	20.47815920042881	RET;DOCK5;BMPR2;CSF1;MIA3;FGF1;MYLK;CAPN7;PLAU;AKT2;KDR;CPNE3;PDGFRB;PDGFRA;SEMA6A;MYOC;GAB1;ADAM10;PRKCA;TGFBR1;PTP4A1;MMP14;RUFY3;CDH13;DOCK1;DDR2;HBEGF;CSF1R;SEMA3C;SRC;SEMA3D;PDGFB;SEMA3G;PDGFA;ACVR1B;HIF1A;EGFR;PPM1F;SDCBP;PDCD10;PTK2B;PLCG1;RREB1;CLASP1;SPAG9;CARMIL1;INSR;FN1;ELP1;DAB2IP;SEMA4F;LAMB1;SEMA4G;ELP6;PTK2;MTOR;VEGFA;DAB2;PTPRC;AGO2;FGFR1OP;SPRY2
regulation of cellular component organization (GO:0051128)	44/141	7.0782140123284504E-6	0.00129000450374686	1.9239009715699906	22.814558393454295	SPARC;HIP1;FAM107A;LTBP4;WFDC1;EFNA5;CAMSAP2;SOCS2;RAP1B;RPTOR;STRIP1;BAG5;ZMYM2;ZMYM6;PACSIN2;STK38L;ABCA1;HSPA8;PTPN1;RAB4A;GSN;EGLN2;CIDEA;DAB2IP;TSC2;TMC8;PTPN11;SNCAIP;MTOR;LATS1;ZFYVE16;BBS10;FMNL2;RAPGEF1;CDH13;PHIP;NOX5;SGK3;CHPT1;QRICH1;KIAA1958;SGK2;EBAG9;PICALM
protein modification by small protein conjugation (GO:0032446)	98/399	9.984182300882531E-6	0.0017568718028070193	1.5142665541782938	17.43603508997022	KLHL36;FBXO25;KLHL32;FBXO24;KLHL31;NUB1;NFATC2IP;FBXO7;CDK5RAP3;FBXO9;NUP214;ARRDC4;ATG3;USP7;AREL1;FBXW8;USP5;FBXW7;ARRDC1;FBXW11;KLHL42;NUP93;KCTD13;NUP205;L3MBTL2;EPAS1;KLHL15;CTR9;DCUN1D1;KLHL10;NEDD4L;UBR3;UBR2;KLHL12;RTF1;AAAS;HIF1A;VCPIP1;TPR;BRAP;UBE2H;UBE2I;KLHL25;NUP155;SMURF1;KLHL28;KLHDC8B;NUP153;KLHL24;RNF103;RNF181;UBA1;FBXL2;FBXL5;UBE2K;FBXL7;NFE2L2;TOP2B;ARRB1;HIF3A;TNFAIP1;CDC73;…
regulation of cell-substrate junction assembly (GO:0090109)	10/15	1.6928167861751203E-5	0.0028794813532838797	4.1101520756267975	45.15631560262551	MACF1;SLK;ROCK1;ROCK2;EFNA5;RHOA;PTK2;GPM6B;CLASP1;CORO1C
fructose 6-phosphate metabolic process (GO:0006002)	6/6	1.813831282282371E-5	0.0029858003333828836	6.165228113440197	67.30878006330136	PFKL;GFPT2;GFPT1;PFKM;FBP1;FBP2
regulation of protein phosphorylation (GO:0001932)	69/262	1.8749146447381294E-5	0.0029899029475308355	1.623666945906006	17.67257934149566	APP;TRAF3IP1;ULK4;ITGB2;AKAP8L;ARRB1;AKT2;RB1CC1;CHORDC1;KDR;FLOT1;PDE8A;CDK5RAP3;MYOC;PAQR3;ADIPOQ;CSNK1D;ATG14;CLIP3;TERF2IP;KCTD11;PHIP;FAM20A;WDFY2;GAS6;CSF1R;PPP1R15B;ROCK2;AKAP8;PDGFA;FBLN1;EFNA5;EGFR;CAMKK2;CORO1C;LRP6;NSD1;ERBB2;P2RY1;INPP5K;DVL3;RIPK1;PAK2;WWTR1;PRNP;NTRK2;KIDINS220;TGFB3;INSR;IL34;STAT2;RARRES2;FN1;EIF2AK3;DAB2IP;EIF2AK4;GDF5;PTK2;PML;MTOR;VEGFA;MOB1B;CCDC88A;IBTK;DAB2;…
fatty acid oxidation (GO:0019395)	21/51	1.9086623026180644E-5	0.0029514859788666616	2.538623340828316	27.586008498521583	PECR;ABCD2;PHYH;ABCD3;MECR;ECHS1;ACSM1;ADIPOQ;PEX2;ADIPOR1;PEX13;MCAT;ACAT2;HADHB;ACADL;ACOX1;CYP4V2;EHHADH;HACL1;ACAD11;PPARD
response to endoplasmic reticulum stress (GO:0034976)	35/107	1.9365557042407496E-5	0.0029065422819825135	2.0166634015925875	21.8848604353461	ERO1A;PPP1R15B;SEL1L;DERL1;PIK3R1;SELENOK;USP19;THBS4;HERPUD1;UFL1;OS9;RNF139;CREB3L1;FLOT1;UBQLN1;TRIM25;BAK1;UBXN6;MAP3K5;TXNDC5;WFS1;AMFR;EIF2AK3;DAB2IP;PDIA4;TMX4;UFM1;TMX3;TMX1;TMEM33;DNAJC10;TRIB3;ANKS4B;P4HB;ATF3
positive regulation of cell-matrix adhesion (GO:0001954)	16/34	2.5644827087066353E-5	0.0037390157892942745	2.9012838180895044	30.669960628722965	CCL25;COL16A1;ROCK1;CSF1;MYOC;PTPRJ;EMP2;THY1;PPM1F;VEGFA;KDR;PTK2B;CDH13;UTRN;S100A10;LIMS1
regulation of cytoskeleton organization (GO:0051493)	32/96	2.8330701330533705E-5	0.004015876913603153	2.0550760378133988	21.519861259090543	CLIC4;PHLDB1;ROCK1;LRP1;TRAF3IP1;ROCK2;NEXN;ARHGAP18;PDGFA;ARHGAP17;EFNA5;RND3;ARHGAP35;RHOBTB1;RND1;RHOBTB2;ARHGAP44;CAPN2;MLST8;CLASP1;GPM6B;MARK2;PDGFRB;RHOF;RHOA;MTOR;PTK2;CYLD;CCDC88A;DLC1;RHOU;PHLDB2
protein complex assembly (GO:0006461)	53/190	3.179330178045363E-5	0.004384897810423105	1.7197741579596337	17.810419595320532	COL16A1;TRRAP;CTSZ;QPRT;CDC73;PPP6C;KAT5;OPA1;SH3PXD2B;PPP6R3;TRAPPC12;TRAPPC11;EP300;CTSC;SH3GLB1;TLE3;HGSNAT;CSNK1D;F5;F8;TRAPPC6A;GORASP1;SEC22B;KMT2D;SEC23A;PEF1;USO1;KLHL12;NOD1;LMAN1;SCFD1;RBBP5;ZNHIT6;LEO1;HACL1;RIPK1;FADD;SEC31A;GSDMD;CREBBP;SEC24A;AMFR;FN1;TRAPPC9;SMARCA4;GRHPR;SEC23IP;PFKL;NBR1;CTNNB1;SEC24D;PFKM;MCU
regulation of gene silencing by miRNA (GO:0060964)	25/68	3.282615726857414E-5	0.0044082073826719435	2.2666279828824254	23.401313018355445	NUP205;LIMD1;AAAS;ELAVL1;FXR1;IPO8;POLR2B;POLR2C;TPR;POLR2D;POLR2F;NUP43;RAE1;POLR2J;POLR2K;NUP214;NUP155;NUP153;PUM2;NUP93;AGO1;AGO2;PPARG;AJUBA;NUP58
regulation of translation (GO:0006417)	58/214	3.467395078073697E-5	0.004536953098310276	1.6709496756052868	17.15985420536228	APP;CYFIP1;EPRS;ELAVL1;RBM4;IPO8;MTRF1;OGFOD1;MTG2;ZNF385A;EIF2A;NUP214;NSUN3;LARP4B;MIF4GD;NUP93;GEMIN5;NUP58;NUP205;POLDIP3;DDX1;MTIF2;AAAS;FOXO3;TOB1;GIGYF2;FXR1;CTIF;LARP1;TCOF1;RNF139;POLR2B;POLR2C;TPR;ERBB2;POLR2D;RPS3;POLR2F;NUP43;RAE1;POLR2J;POLR2K;EIF2B4;KLHL25;NUP155;EIF2AK3;EIF2AK2;NUP153;EIF2AK4;EEF2;MTOR;PUM2;EIF6;AGO1;CAPRIN1;AGO2;VIM;EIF4G3
regulation of small GTPase mediated signal transduction (GO:0051056)	42/141	3.9131452416062955E-5	0.004992195041979231	1.836450927407718	18.63737650734133	TRIO;SRC;ARHGAP1;ARHGAP18;ARHGAP17;ARHGAP35;RHOBTB1;RHOBTB2;ARHGAP44;ARHGAP22;INPP5B;GNA13;PREX1;ABR;ARHGAP21;AKAP13;ARHGAP20;ARHGDIA;ARHGDIB;A2M;VAV3;STARD13;ARHGEF12;PLEKHG2;ARHGAP29;ARAP3;OCRL;MYO9B;RHOF;ARAP1;ARHGAP25;RHOA;CD2AP;ARHGAP23;ARHGAP10;ARHGAP31;DEPDC7;DLC1;TRIP10;RHOU;SOS2;ARHGEF6
endosomal transport (GO:0016197)	61/230	4.440678590443572E-5	0.005527020206593548	1.635125717042835	16.38742331355938	CLTC;ARHGAP1;GCC2;EEA1;KIF13A;VPS35;DENND5A;ERC1;VPS36;VPS39;TBC1D10B;VPS18;VPS13C;EMP2;VPS37A;ATG14;AP5B1;RBSN;ZFYVE16;WDR81;HEATR5A;BIN1;HEATR5B;STAM2;CHMP7;RAB7A;TMEM87B;MGRN1;GOSR1;CLEC16A;VPS26A;SNX33;TRAK1;SNX31;HMGXB4;AP5M1;SNX27;VPS50;VPS53;MICALL1;MVB12B;VPS52;TBC1D17;EVI5;SNX5;ABCA1;SPAG9;MON2;SNAPIN;ANKRD27;SORT1;M6PR;HOOK3;EHD2;SNX18;PIKFYVE;EHD4;RAB12;UBE2O;VIPAS39;PICALM
neutrophil degranulation (GO:0043312)	111/480	4.5401623409874336E-5	0.005516297244299732	1.4257090012330456	14.257036827153682	CYFIP1;RAB3A;RAB3D;STK10;PSMD7;PLAU;ANPEP;COTL1;CPNE3;ENPP4;CAPN1;NHLRC3;ADAM10;ATP11B;CYBA;ARMC8;ATP11A;ACLY;RAB31;CRISPLD2;VCL;PSMD12;PSMD11;COPB1;STXBP2;UBR4;MGST1;A1BG;IQGAP2;PLD1;GNS;RAP1B;TRPM2;SDCBP;NCSTN;DSN1;COMMD9;S100A12;MLEC;SLC15A4;S100A11;ELANE;ARSB;TXNDC5;ATP6V0A1;GSDMD;HSPA8;FUCA1;FUCA2;DNAJC13;ARPC5;EEF2;IGF2R;PTPRB;PTPRC;VNN1;DEGS1;GPI;PYGB;ITGB2;CTSZ;LPCAT1;PTPRJ;ITGAL;ADGRE5;S…
fatty acid metabolic process (GO:0006631)	34/107	4.949074890080722E-5	0.005873285852112075	1.9590444472613708	19.421427514747887	ABCD2;ABCD3;ACSM3;ACSM1;LPL;ACSM4;ADIPOR1;ACACA;SGPL1;NUDT19;MLYCD;GPAT2;CBR4;STAT5A;STAT5B;PHYH;ACBD5;MECR;ACOT7;ACSL1;ADIPOQ;ACOT11;PEX2;CEL;MCAT;ACLY;GPAM;ACOX1;FASN;PNPLA3;PPARA;LPIN1;LPIN3;PPARD
protein phosphorylation (GO:0006468)	109/471	5.124166624383296E-5	0.005942868700960899	1.4267725358067547	14.09502533335247	APP;GMFB;MAML1;STK10;PPP4R1;SLK;AKT2;CDK20;KDR;NEK1;PDK3;MAP3K6;PRKACB;MAP3K7;MAP3K5;PSKH1;PDGFRB;PDGFRA;DAPK2;DYRK1A;DYRK1B;ADAM10;PRKCA;PRPF4B;CSNK1D;PRKAB1;TYRO3;ULK3;ULK2;ULK1;ALPK3;SIK2;CSF1R;TNKS;PDGFB;STK39;NUAK2;GRK5;MAP3K20;STK38L;RIPK1;MARK4;MARK2;MAP2K6;INSR;NEK7;EIF2AK3;EIF2AK2;PHKB;EIF2AK4;PTK2;STK24;WNK1;ATM;MAP3K11;CDK16;MAP3K12;BMPR1A;RET;ACVRL1;PIK3CB;ERC1;RIPK3;PDPK1;TYK2;OXSR1;…
regulation of glycolytic process (GO:0006110)	22/58	5.540142911338935E-5	0.006282522061458352	2.33853480164973	22.91975782367555	NUP214;PFKFB1;NUP205;PRKAA1;PFKFB4;PFKFB3;NUP155;INSR;ARNT;NUP153;AAAS;HIF1A;NUP93;MLXIPL;EIF6;TPR;NUP43;PPARA;FBP1;RAE1;OGT;NUP58
neutrophil activation involved in immune response (GO:0002283)	111/484	6.528995441735242E-5	0.007242926899820639	1.4139262822145906	13.625544338338692	CYFIP1;RAB3A;RAB3D;STK10;PSMD7;PLAU;ANPEP;COTL1;CPNE3;ENPP4;CAPN1;NHLRC3;ADAM10;ATP11B;CYBA;ARMC8;ATP11A;ACLY;RAB31;CRISPLD2;VCL;PSMD12;PSMD11;COPB1;STXBP2;UBR4;MGST1;A1BG;IQGAP2;PLD1;GNS;RAP1B;TRPM2;SDCBP;NCSTN;DSN1;COMMD9;S100A12;MLEC;SLC15A4;S100A11;ELANE;ARSB;TXNDC5;ATP6V0A1;GSDMD;HSPA8;FUCA1;FUCA2;DNAJC13;ARPC5;EEF2;IGF2R;PTPRB;PTPRC;VNN1;DEGS1;GPI;PYGB;ITGB2;CTSZ;LPCAT1;PTPRJ;ITGAL;ADGRE5;S…
phosphorylation (GO:0016310)	92/387	6.852131470048997E-5	0.007439665296097879	1.4656356238669201	14.05305034104654	RET;ACVRL1;APP;DGKE;GMFB;DGKD;MAML1;ADK;PIK3CB;LIMD1;STK10;PPP4R1;GNPTAB;CDK20;NEK1;MAP3K6;PRKACB;XYLB;MAP3K5;PDPK1;DAPK2;DYRK1A;DYRK1B;ADAM10;PRKCA;PRPF4B;CSNK1D;TYK2;OXSR1;PRKAB1;DGKZ;TGFBR1;LATS1;HCK;PIK3CA;PEAK1;FAM20B;PICK1;ULK1;ALPK3;SGK3;UQCRC2;SIK2;FAM20A;GAS6;SGK2;PRKAA1;UQCRB;ROCK2;PDGFB;STK39;ACVR1B;CAMKK2;GK5;MAPK9;NUAK2;ACVR1C;MKNK1;ERBB2;MAP3K20;STK38L;PTK2B;CSK;MAP4K5;MARK4;PAK2;NA…
proteolysis (GO:0006508)	73/292	7.044219974886196E-5	0.007488886360800887	1.5413070283600492	14.736001920676246	RET;TPSB2;SPPL2B;CTSZ;SPPL2A;ECE1;IDE;PCSK6;SENP6;LACTB;SCPEP1;CTSO;MMP24;CAPN7;PLAU;ANPEP;CTSK;SUFU;CAPN5;LONP1;CAPN2;FBXO3;PMPCB;PMPCA;CPXM1;CAPN1;PGPEP1;ADAMTS9;CTSC;CTSB;ADAMTS7;MMP2;CLPX;FBXW2;BACE1;RNF123;MMP14;FOLH1;MMP15;MMP19;ATG4B;KCTD11;UQCRC2;ENPEP;PEF1;HM13;HPN;HTRA4;PSEN2;PRCP;AEBP1;ADAMTS12;ACAN;NCSTN;PITRM1;DPP8;TASP1;ELANE;ERAP1;ADAM33;TYSND1;LNPEP;SPCS3;SPCS1;BMP1;CPD;XPNPEP3;CP…
mRNA 3'-end processing (GO:0031124)	26/75	7.359044839081939E-5	0.007663919553843906	2.137279079325935	20.34047499109719	APP;AHCYL1;RBM8A;POLDIP3;ZC3H3;CASC3;CDC73;PCF11;MAGOH;POLR2D;LEO1;CSTF1;MTPAP;CPSF4;CPSF7;CHTOP;CPSF3;CPSF2;THOC1;THOC5;CDC40;WDR33;NUDT21;DDX39A;DDX39B;SRSF7
ubiquitin-dependent ERAD pathway (GO:0030433)	22/59	7.491359911322709E-5	0.007645681925495957	2.298898618570921	21.837640561683664	WFS1;AMFR;EDEM1;SEL1L;DERL1;ERLIN1;UBE4A;DERL2;UBE4B;UBE2G2;ERLIN2;USP19;UBE2J1;PSMC5;RNF103;NPLOC4;OS9;PSMC2;DNAJC10;UBQLN1;RNF121;UBQLN2
tRNA processing (GO:0008033)	23/63	7.599101483061536E-5	0.007603571542757454	2.250797565224199	21.348579586571844	CPSF4;TSEN15;POP4;RPP30;ELAC2;DDX1;RTCB;RPP40;ZBTB8OS;SARS;TRMT1;TRNT1;C9ORF64;TRIT1;THG1L;QTRT1;CTU2;KARS;TRMT6;RPP21;RPP38;TRDMT1;AARS
positive regulation of focal adhesion assembly (GO:0051894)	10/17	7.997801072703749E-5	0.007848611321924468	3.6266047726118806	34.212514785613195	COL16A1;ROCK1;MYOC;KDR;PTPRJ;THY1;PPM1F;VEGFA;LIMS1;S100A10
neutrophil mediated immunity (GO:0002446)	111/488	9.298491353356202E-5	0.008952868184184283	1.402336722524307	13.017994583725402	CYFIP1;RAB3A;RAB3D;STK10;PSMD7;PLAU;ANPEP;COTL1;CPNE3;ENPP4;CAPN1;NHLRC3;ADAM10;ATP11B;CYBA;ARMC8;ATP11A;ACLY;RAB31;CRISPLD2;VCL;PSMD12;PSMD11;COPB1;STXBP2;UBR4;MGST1;A1BG;IQGAP2;PLD1;GNS;RAP1B;TRPM2;SDCBP;NCSTN;DSN1;COMMD9;S100A12;MLEC;SLC15A4;S100A11;ELANE;ARSB;TXNDC5;ATP6V0A1;GSDMD;HSPA8;FUCA1;FUCA2;DNAJC13;ARPC5;EEF2;IGF2R;PTPRB;PTPRC;VNN1;DEGS1;GPI;PYGB;ITGB2;CTSZ;LPCAT1;PTPRJ;ITGAL;ADGRE5;S…
modification-dependent protein catabolic process (GO:0019941)	41/142	1.0418792738814405E-4	0.009845759138179613	1.780101075007381	16.32230623424361	PSMD11;KLHL15;UHRF1;USP33;UBR4;NEDD4L;UBR3;ARRB1;RNF6;FBXO21;FBXO22;NUB1;OS9;LONP1;ARIH2;TRIM25;PSMF1;ARIH1;FBXO7;UBE2H;AREL1;UBE2I;KLHL25;ARRDC1;SMURF1;AMFR;UBE4A;UBE4B;BFAR;UBE2G2;TOPORS;COPS3;RNF125;NPLOC4;WDR81;UBE2R2;PSMC2;UBA1;TRIP12;UBE2K;FBXL7
selenocysteine incorporation (GO:0001514)	6/7	1.0934508618716993E-4	0.00996407097880586	5.284481240091597	48.199762630321224	EEFSEC;SEPSECS;SECISBP2L;SECISBP2;SELENOT;TRNAU1AP
translational readthrough (GO:0006451)	6/7	1.0934508618716993E-4	0.010145235905693238	5.284481240091597	48.199762630321224	EEFSEC;SEPSECS;SECISBP2;SECISBP2L;SELENOT;TRNAU1AP
regulation of steroid biosynthetic process (GO:0050810)	18/45	1.165211290297973E-4	0.010431707393667642	2.466091245376079	22.336468400346575	IDI1;SREBF1;MVK;HMGCS1;CYP51A1;ELOVL6;HMGCR;LSS;ACACA;SREBF2;GPAM;SP1;SCD;FASN;PMVK;SCAP;MVD;DHCR7
regulation of epithelial cell migration (GO:0010632)	19/49	1.2444867920918007E-4	0.010949338103524928	2.390598656231913	21.49534785756892	DOCK5;MACF1;BMPR2;SRC;DAB2IP;EMP2;ADIPOR1;MCC;HIF1A;PPM1F;PTK2;CORO1C;CAPN7;EVL;PLCG1;DOCK1;RREB1;CLASP1;ARSB
proteasome-mediated ubiquitin-dependent protein catabolic process (GO:0043161)	72/292	1.2461652260386E-4	0.010778273133008434	1.5201932334510073	13.666946640729885	UBXN2B;ARRB1;TNFAIP1;RNF115;PSMD7;KAT5;FBXO9;NHLRC3;FBXW7;FBXW11;UBE4A;UBE4B;ARMC8;TOPORS;KLHL42;PSMA4;UBE2R2;PSME4;KCTD13;PSME2;SPOPL;CLOCK;RNF121;PSMD12;PSMD11;KLHL15;SEL1L;DERL1;NEDD4L;DERL2;KLHL11;UBR3;UBR2;RNF6;RNF4;USP19;UBE2J1;PSMB4;C18ORF25;SHARPIN;OS9;RNF139;UBQLN1;PSMF1;UBQLN2;WFS1;SMURF1;EDEM1;AMFR;ERLIN1;WWP2;BFAR;ERLIN2;UBE2G2;BTBD9;PML;FBXO31;PSMC5;SPSB1;RNF103;NPLOC4;UBXN11;PSMC2;D…
COPII-coated vesicle budding (GO:0090114)	24/69	1.2942974204494274E-4	0.01100799956092238	2.1444271698922424	19.19771051631407	SEC23A;SEC24A;PEF1;CTSZ;USO1;MIA3;CSNK1D;KLHL12;TRAPPC9;F5;PPP6C;LMAN1;F8;TRAPPC6A;SCFD1;SEC23IP;VAPA;GORASP1;PPP6R3;SEC22B;SEC24D;CTSC;SEC31B;SEC31A
regulation of stress fiber assembly (GO:0051492)	22/61	1.330769938647174E-4	0.011132654093305784	2.2235248933718745	19.844031787517935	ARHGEF10;CARMIL1;MYOC;ROCK1;ROCK2;TGFB3;TPM1;LPAR1;ARHGEF10L;ARAP1;RHOA;TGFBR1;PPM1F;DLC1;INPP5K;EVL;NF2;PHLDB2;WASF2;RAPGEF3;CLASP1;S100A10
protein autophosphorylation (GO:0046777)	48/176	1.3343169167807096E-4	0.010982289074728969	1.6814258491200536	15.00154839798781	CSF1R;SRC;STK39;ACVR1B;EGFR;CAMKK2;STK10;SLK;GRK5;MKNK1;ERBB2;KDR;PTK2B;RIPK1;CSK;PAK2;MARK2;PDGFRB;PDGFRA;NTRK2;YES1;RIPK3;PDPK1;DAPK2;INSR;DYRK1A;EIF2AK3;EIF2AK2;EIF2AK4;TYK2;PTK2;MTOR;HCK;STK24;PEAK1;ULK3;TYRO3;ULK2;ULK1;ALPK3;GRB2;ATM;ATP13A2;SIK2;GRAP;MAP3K11;MAP3K12;DDR2
intracellular protein transport (GO:0006886)	83/348	1.3468742792661264E-4	0.010909681662055623	1.4704423374009663	13.105396460679039	USP6NL;IPO13;RAB3B;RAB3A;KDELR1;RAB3D;CLTC;SNX13;IPO7;IPO8;AKT2;CHORDC1;KIF13A;VPS35;EVI5L;TNPO1;VPS36;TNPO2;TMED5;RAB8A;WLS;TBC1D10B;NUP214;COG7;STX7;COPZ2;TSC2;AP3B1;TBC1D2B;ARFGAP3;NUP93;TBC1D1;RAB30;ZFYVE16;RAB31;CTTN;CDC37;ADPRH;RABL3;PICK1;NUP58;RAB7A;COPB2;COPA;TBC1D9B;STX17;USO1;KATNB1;VPS26A;LTBP2;TRAK1;SNX31;GGA1;GGA3;SNX27;RAB23;MYO6;RAB24;TBC1D14;TBC1D17;SNX8;RAE1;EVI5;SEC31B;SEC31A;T…
cellular protein localization (GO:0034613)	79/328	1.3783914662427254E-4	0.010990518206619731	1.4849177468346815	13.200062204690969	USP6NL;RAB3B;PIGU;CNTNAP1;RAB3A;KDELR1;RAB3D;CLTC;SNX13;SH3PXD2B;KIF13A;VPS35;EVI5L;TMED5;RAB8A;WLS;TBC1D10B;COG7;STX7;COPZ2;ANK2;EMP2;AP3B1;TBC1D2B;ARFGAP3;TBC1D1;RAB30;ZFYVE16;RAB31;RRAGC;CTTN;TMEM33;ADPRH;RABL3;PICK1;GAS8;VCL;RAB7A;COPB2;COPA;TBC1D9B;STX17;USO1;VPS26A;SNX31;MESD;EGFR;GGA1;GGA3;SNX27;NACC2;RAB23;EPB41L3;MYO6;RAB24;MFN2;FLNA;TBC1D14;TBC1D17;SNX8;EVI5;SEC31B;SEC31A;TBC1D16;TBC1D8…
selective autophagy (GO:0061912)	9/15	1.505124623676812E-4	0.011816386084035034	3.699136868064118	32.5578224566233	WDR81;RB1CC1;STBD1;UBQLN1;WDFY3;AMBRA1;ATG14;RETREG1;RAB7A
tRNA metabolic process (GO:0006399)	10/18	1.53763047602298E-4	0.011711236297231743	3.4251267296889982	30.072947638115807	GTF3C1;KARS;POP4;RPP30;RPP21;SARS;DARS2;DTD2;THG1L;AARS
regulation of adherens junction organization (GO:1903391)	10/18	1.53763047602298E-4	0.011888679271432223	3.4251267296889982	30.072947638115807	MACF1;SLK;ROCK1;ROCK2;EFNA5;RHOA;PTK2;GPM6B;CLASP1;CORO1C
negative regulation of angiogenesis (GO:0016525)	24/70	1.6697160259393574E-4	0.012530236588777265	2.113792496036639	18.3851050999212	ANGPT4;SPARC;SEMA6A;ROCK1;NPR1;ROCK2;PDE3B;FOXJ2;DAB2IP;PTPRM;SARS;VASH1;SULF1;KLF4;HSPG2;THBS4;PML;FAM129B;COL4A2;AGO1;SPRY2;CTNNB1;PPARG;ADAMTS9
fatty acid catabolic process (GO:0009062)	23/66	1.7176882706757267E-4	0.012521947493226047	2.1484885849867355	18.626023177373668	PECR;ABCD2;PHYH;ACBD5;ABCD3;MECR;ECHS1;ADIPOQ;ABHD1;PEX2;CEL;PEX13;MCAT;ACAT2;HADHB;ACADL;EHHADH;NUDT19;HACL1;ACAD11;LPIN1;LPIN3;PPARD
negative regulation of blood vessel morphogenesis (GO:2000181)	23/66	1.7176882706757267E-4	0.012703424993127875	2.1484885849867355	18.626023177373668	ANGPT4;SPARC;SEMA6A;ROCK1;NPR1;ROCK2;PDE3B;FOXJ2;DAB2IP;PTPRM;SARS;VASH1;SULF1;KLF4;HSPG2;THBS4;PML;FAM129B;COL4A2;AGO1;SPRY2;CTNNB1;PPARG
regulation of cell motility (GO:2000145)	33/110	2.170963569616956E-4	0.01560341844472581	1.849568434032059	15.601422802126091	CSF1R;MACF1;ROBO4;PLXND1;ROCK1;ROCK2;ARHGAP18;NEXN;FBLN1;RND3;NTN1;RHOBTB1;EGFR;RHOBTB2;RND1;SLK;INPP5F;AKT2;SPOCK2;ERBB2;PLXNA2;PLXNA1;FLNA;CAVIN1;RCC2;RHOF;RHOA;BTC;ABI3;SGK3;AMOTL1;PKN1;HBEGF
regulation of actin filament-based process (GO:0032970)	22/63	2.2807634546628185E-4	0.016164910984922724	2.152936801518799	18.054162312205282	PDGFRB;ROCK1;LRP1;ROCK2;ARHGAP18;PDGFA;ARHGAP17;RHOF;EFNA5;RND3;ARHGAP35;RHOA;RHOBTB1;MTOR;RND1;RHOBTB2;ARHGAP44;CCDC88A;DLC1;MLST8;RHOU;GPM6B
cholesterol biosynthetic process (GO:0006695)	15/36	2.50461762992123E-4	0.017508306528065804	2.568845047266749	21.30138792600817	IDI1;G6PD;MVK;HMGCS1;CYP51A1;HMGCR;HSD17B7;LSS;ACAT2;ACLY;ARV1;PMVK;MVD;APOE;DHCR7
ERBB2 signaling pathway (GO:0038128)	16/40	2.761386750051803E-4	0.019042373764208583	2.466091245376079	20.208649501257074	MYOC;SRC;SHC1;GAB1;ERBIN;PRKCA;PIK3R1;EGFR;BTC;NRAS;PIK3CA;CDC37;ERBB2;CPNE3;GRB2;HBEGF
positive regulation of adherens junction organization (GO:1903393)	10/19	2.7745009876775216E-4	0.018877704720157856	3.2448569018106297	26.574954459109797	COL16A1;ROCK1;MYOC;KDR;PTPRJ;THY1;PPM1F;VEGFA;S100A10;LIMS1
regulation of macrophage differentiation (GO:0045649)	8/13	2.825151555493508E-4	0.018969405773267594	3.7939865313478136	31.00361703824139	CSF1;IL34;ADIPOQ;LIF;PRKCA;RIPK1;FADD;C1QC
protein modification process (GO:0036211)	27/85	2.8533760243843386E-4	0.018910101107056206	1.9583665772104153	15.983869785828091	ERO1A;RPN2;ARAF;PLOD2;PLOD1;NAGPA;FBXO22;LOXL2;AKT2;ST8SIA4;ST3GAL6;LCMT1;ATG3;PARP4;UBE2I;YES1;RIPK3;WWP2;FBXW2;LOX;MMP15;QPCT;ADPRH;CPE;PADI4;FBXL2;B4GALT7
DNA-templated transcription, termination (GO:0006353)	32/107	2.8574474846661073E-4	0.01869430065929634	1.8438065385989373	15.046220327557458	RBM8A;POLDIP3;CASC3;TTF1;LSM10;ZNRD1;PCF11;MAGOH;CSTF1;UBTF;POLR2F;POLR2K;CPSF4;CPSF7;CHTOP;CAVIN1;MTERF2;CPSF3;CPSF2;THOC1;THOC5;CDC40;WDR33;NUDT21;DDX39A;DDX39B;POLR1A;POLR1B;POLR1E;MNAT1;SRSF7;POLR3K
transmembrane receptor protein tyrosine kinase signaling pathway (GO:0007169)	91/397	2.8947644825867106E-4	0.018698712853974665	1.4131883081185337	11.513862168882932	KLB;CYFIP1;NCKAP1;BMPR2;CSF1;ARPC1B;PTPRJ;PIK3CB;IDE;FGF1;PTBP1;ZFYVE27;BAIAP2L1;AKT2;KDR;PDK4;ITGAV;ANKS1A;ACTR3;VAV3;PDGFRB;PDGFRA;RBFOX2;MMP2;GAB1;TSC2;CYBA;TYK2;RHOA;MTSS1;HCK;PIK3CA;HNRNPH1;RASA1;RAPGEF1;ELMO1;ATP6V1B2;PHIP;LCP2;DOCK1;GPLD1;DDR2;ATP6V1A;CSF1R;ROCK1;SHC1;ROCK2;SRC;MVP;HPN;PDGFB;PSEN2;PDGFA;PIK3R1;EFNA5;GIGYF2;SOCS2;SDCBP;NCSTN;FLRT2;POLR2B;POLR2C;POLR2D;ERBB2;ATP6V0A2;POLR2F;…
transcription from RNA polymerase II promoter (GO:0006366)	108/486	2.9365162680551724E-4	0.01873130314485693	1.3700506918755992	11.142781800334038	CCNK;CCNT2;MAML1;ARID4A;CCNC;CASC3;RBPJ;ETS1;LSM10;MAGOH;NPPA;NFRKB;THOC1;THOC5;CDC40;DDX39A;DDX39B;SRSF7;NOTCH2;RBM8A;EPAS1;CTR9;SUPT4H1;RTF1;HIF1A;GTF2E1;SUPT6H;MED31;CSTF1;RPRD1B;HIVEP2;RPRD1A;RREB1;NR2C2AP;WWTR1;CPSF4;CREBBP;CHTOP;CPSF7;VDR;INTS3;CPSF3;EAF1;CPSF2;NFATC3;NR1D2;SUPT5H;ESR1;TADA2A;TFCP2;SP1;COPS2;INTS7;TCF4;MNAT1;INTS9;NFE2L1;NFE2L2;INTS12;RARG;SETD2;INTS13;BMPR2;THRB;ARRB1;NR2E…
regulation of posttranscriptional gene silencing (GO:0060147)	20/56	3.0794104882273155E-4	0.01916369722124877	2.201867183371499	17.803422127083405	NUP214;NUP205;NUP155;NUP153;AAAS;PUM2;NUP93;IPO8;POLR2B;POLR2C;AGO1;TPR;POLR2D;AGO2;POLR2F;NUP43;RAE1;POLR2J;NUP58;POLR2K
regulation of gene silencing by RNA (GO:0060966)	20/56	3.0794104882273155E-4	0.019400286075832086	2.201867183371499	17.803422127083405	NUP214;NUP205;NUP155;NUP153;AAAS;PUM2;NUP93;IPO8;POLR2B;POLR2C;AGO1;TPR;POLR2D;AGO2;POLR2F;NUP43;RAE1;POLR2J;NUP58;POLR2K
negative regulation of cellular process (GO:0048523)	117/535	3.2719360302608006E-4	0.020116493448699837	1.348283531350473	10.819919390822786	SEMA5A;APP;PLXND1;JADE1;ADARB1;ETS1;GJA1;ARHGDIA;ARHGDIB;CYP1B1;ADNP2;VPS35;ARID2;PDE8A;TNS2;ADAM10;TSC2;CASK;GTPBP4;THAP5;KARS;TXNIP;GPLD1;NPR1;STK39;NEDD4L;UBR2;FBLN1;PHB;PDS5B;CYP27B1;ORC6;NACC2;PLXNA2;PLXNA1;SKIL;S100A11;IP6K2;CD164;ZBTB17;APOBEC3F;SMAD3;TGFB3;VDR;INCA1;THAP12;EIF2AK3;TDRD9;EIF2AK2;FUZ;OSGIN2;SMARCA2;CHERP;SMARCA4;DLG5;NF2;ACVRL1;COL18A1;RARG;BTG1;BMPR2;PPP1R13B;FHL1;PDE3B;AR…
regulation of macroautophagy (GO:0016241)	34/117	3.412905085486936E-4	0.02073339839433314	1.7916047509142454	14.3019803246373	ATP6V1A;PRKAA1;MTMR3;CLEC16A;GNAI3;VPS26A;RPTOR;LARP1;SESN3;RB1CC1;KDR;ATP6V0A2;MLST8;TBC1D14;VPS35;SLC38A9;QSOX1;CAPN1;MAP3K7;ATP6V1C1;SNX5;ATP6V0A1;UBQLN2;SH3GLB1;TSC2;SUPT5H;PRKAB1;MTOR;PIKFYVE;RRAGC;PIK3CA;ATP6V1B2;ULK1;ATP13A2
cellular response to starvation (GO:0009267)	32/108	3.437680566584559E-4	0.02063821638974236	1.8267342558341324	14.569198304611776	PRKAA1;MTMR3;BMPR2;PLEKHF1;USP33;CLEC16A;ZFYVE1;C12ORF66;RPTOR;NUAK2;SESN3;PDK4;FADS1;GCN1;MAP3K5;SH3GLB1;KLF10;HSPA8;SREBF1;SZT2;EIF2AK3;EIF2AK2;ASNS;EIF2AK4;ATG14;SREBF2;MTOR;RRAGC;STK24;PICK1;FAS;KPTN
protein localization to plasma membrane (GO:0072659)	37/131	3.562565369697332E-4	0.02113926869949475	1.7413239709716588	13.825867633727016	MACF1;PLEKHF1;ROCK1;ROCK2;F11R;PIGW;LRP6;GOLGA4;EFR3A;ZFYVE27;EPB41L3;KIF13A;P2RY1;FLOT1;INPP5K;FLNA;SPTBN1;RAB8A;S100A10;SMURF1;ADIPOQ;DENND4C;TTC7B;MYO5A;ANK2;EMP2;TTC7A;ATP1B1;EHD2;DLG1;TSPAN14;GOLPH3;RAB31;RILPL2;RILPL1;GAS6;OPTN
secondary alcohol biosynthetic process (GO:1902653)	15/37	3.58505815379272E-4	0.020789263362277557	2.4994168027460257	19.829287357872165	IDI1;G6PD;MVK;HMGCS1;CYP51A1;HMGCR;HSD17B7;LSS;ACAT2;ACLY;ARV1;PMVK;MVD;APOE;DHCR7
endoderm formation (GO:0001706)	15/37	3.58505815379272E-4	0.021028220412418676	2.4994168027460257	19.829287357872165	SETD2;ITGB5;LAMB3;MMP2;ITGB2;LAMA3;COL12A1;FN1;LAMB1;MMP14;COL4A2;MMP15;COL8A1;ITGAV;NODAL
cholesterol metabolic process (GO:0008203)	23/69	3.617332783452248E-4	0.02074072943141216	2.0550760378133988	16.285662593219175	ABCA1;IDI1;G6PD;MVK;HMGCS1;CYP51A1;CEL;HMGCR;CYP46A1;HSD17B7;LSS;ACAT2;CLN6;ACLY;ARV1;SOAT2;FDX1;PMVK;MVD;APOE;DHCR7;LDLRAP1;PPARD
phosphatidylinositol metabolic process (GO:0046488)	33/113	3.7518609658018467E-4	0.021273051676096468	1.800464847287845	14.202225872073043	CSF1R;VAC14;SLC27A1;MTMR2;MTMR3;MTMR12;MTMR14;INPPL1;PIK3R1;PIK3CB;MTMR4;PIGW;INPP5B;EFR3A;INPP5F;INPP5D;PIP4K2A;INPP5K;IP6K1;IP6K2;PDGFRB;RAB4A;PLA2G12A;SACM1L;TTC7B;OCRL;PLEKHA3;PLEKHA8;PIKFYVE;SYNJ1;PIK3CA;PITPNM2;PLBD1
regulation of vascular associated smooth muscle cell migration (GO:1904752)	6/8	3.768710816905483E-4	0.020904055759422478	4.6239210850801475	36.453178424990156	DOCK5;DOCK4;DOCK7;ADIPOQ;TPM1;PDGFB
positive regulation of macrophage differentiation (GO:0045651)	6/8	3.768710816905483E-4	0.02113377065787767	4.6239210850801475	36.453178424990156	CSF1;IL34;LIF;PRKCA;RIPK1;FADD
positive regulation of cell junction assembly (GO:1901890)	11/23	4.030640902506355E-4	0.022116516694075192	2.9485873586018334	23.04738238717683	COL16A1;ROCK1;MYOC;KDR;FLOT1;PTPRJ;THY1;PPM1F;VEGFA;S100A10;LIMS1
water-soluble vitamin metabolic process (GO:0006767)	25/78	4.0491400028109327E-4	0.021981661100366156	1.9760346517436531	15.436458349914396	ABCD4;MTRR;SLC2A1;MTR;ALDH1L2;ACACA;FLAD1;HLCS;RFK;PNPO;AOX1;ACP5;AASDHPPT;MCCC2;CYB5A;ABCC1;MCCC1;SLC5A6;BTD;VNN1;MTHFD1;TCN2;SLC25A19;FASN;MMADHC
collagen fibril organization (GO:0030199)	13/30	4.0680535579695976E-4	0.021851870848756692	2.6715988491574185	20.857641690630526	COL14A1;COL12A1;LOXL4;TGFBR1;LOXL2;COL1A2;COL5A1;LOX;COL5A3;COL5A2;CYP1B1;ATP7A;DDR2
positive regulation of cell-substrate adhesion (GO:0010811)	19/53	4.0881278251431554E-4	0.021730954470526587	2.210176116138938	17.244353787830338	CCL25;DOCK5;CARMIL1;CSF1;MYOC;FN1;EMP2;NPNT;TRIOBP;PPM1F;CRKL;CDH13;FLNA;PTK2B;UTRN;DOCK1;RREB1;S100A10;LIMS1
phosphate-containing compound metabolic process (GO:0006796)	48/184	4.1170054577535604E-4	0.021658844176202497	1.6083203774191817	12.537202010711207	PFKFB1;INPPL1;LPL;PLD4;PIK3CB;LIMD1;AGPAT1;NUDT3;INPP5B;GK5;PPP3CA;PPIP5K2;INPP5D;PIP4K2A;INPP5K;PLCG1;IP6K1;PAK2;XYLB;NADK;LHPP;IP6K2;G6PD;EPHX2;GFPT2;GFPT1;MOCOS;OCRL;HDHD2;MTOR;ITPKB;MINPP1;ITPKC;PLPP5;PTPRB;PFKL;PTPRC;G6PC3;SYNJ1;PIK3CA;FAM20B;PLBD1;FAM20A;COQ8A;PLCD3;FBP1;PFKM;FBP2
monocarboxylic acid metabolic process (GO:0032787)	32/109	4.1201036107769577E-4	0.02145396808754573	1.8099752259640947	14.107783229555313	ACSM1;GLO1;GBA2;ACACA;SCPEP1;AS3MT;SGPL1;HLCS;GPAT2;PCK1;AASDHPPT;MCCC2;STAT5A;PDHX;STAT5B;MECR;ACOT7;MCCC1;ACOT11;HOGA1;SLC5A6;ALDH4A1;GRHPR;ALDH1A3;BTD;VNN1;NPC1;GPAM;FASN;ALDH1A2;PPARA;DLD
gene expression (GO:0010467)	93/412	4.3308647241865363E-4	0.022323639078306964	1.3916655692959667	10.777855794158011	CALCOCO1;THRB;CELF2;CASC3;SMG7;MRPL32;MRPL3;RPS14;RBM4;ALKBH5;MAGOH;MRPL9;NUP214;MEF2A;PABPC4;THOC1;SARS;ARNT;DDX54;BAZ1A;BAZ1B;THOC5;CDC40;TOPORS;MLF1;WDR33;MRPL44;THAP1;NUP93;DDX19A;MRPS9;DDX39A;DDX39B;RRAGC;HNRNPH1;HNRNPH3;RPL29;SRSF7;MRRF;RBMS2;NUP58;GTF3C1;NUP205;RBM8A;MRPS36;POLDIP3;DDX20;BAZ2A;RRBP1;AAAS;GSPT1;LMF1;HSPD1;DHX30;DHX33;POLR2B;DHX34;POLR2C;TPR;POLR2D;DHX36;RPS3;EIF4EBP2;POLR2F…
aspartate family amino acid biosynthetic process (GO:0009067)	7/11	5.275318330847579E-4	0.026653415289420983	3.923326981280125	29.61053101192875	MTRR;MTHFD1;ASNS;PLOD3;PLOD2;MTR;PLOD1
phosphatidylinositol dephosphorylation (GO:0046856)	7/11	5.275318330847579E-4	0.026919949442315193	3.923326981280125	29.61053101192875	INPP5B;MTMR2;MTMR3;SYNJ1;INPP5F;SACM1L;INPP5K
regulation of substrate adhesion-dependent cell spreading (GO:1900024)	16/42	5.294173196070528E-4	0.02648643707798814	2.3486583289295986	17.71765264086919	DOCK5;KANK1;CARMIL1;MYOC;RCC2;FBLN1;EFNA5;TRIOBP;PTK2;CORO1C;CRKL;FLNA;RREB1;DOCK1;S100A10;LIMS1
positive regulation of epithelial cell migration (GO:0010634)	24/75	5.379486556832344E-4	0.02665196106749073	1.972872996300863	14.851289643185739	DOCK5;ANGPT4;BMPR2;SPARC;ROCK2;SRC;PRKCA;FGF1;ETS1;HIF1A;PPM1F;MTOR;VEGFA;CAPN7;KDR;ADAM9;PTK2B;PLCG1;DOCK1;RREB1;AAMP;GPLD1;CLASP1;SASH1
mRNA export from nucleus (GO:0006406)	31/106	5.409107377545924E-4	0.02654103360347774	1.803038410534397	13.562917020497505	NUP205;RBM8A;POLDIP3;ZC3H3;CASC3;AAAS;SMG7;ALKBH5;MAGOH;TPR;POLR2D;NUP43;RAE1;NUP214;CPSF4;CHTOP;NUP155;CPSF3;CPSF2;THOC1;NUP153;THOC5;CDC40;WDR33;NUP93;DDX19A;DDX39A;DDX39B;BUD13;SRSF7;NUP58
hexose metabolic process (GO:0019318)	17/46	5.41584164178567E-4	0.026320990379078354	2.2784538680105073	17.13627905535763	PMM1;FUCA1;GAA;ADIPOQ;PMM2;FUCA2;AKR1A1;MAN2A2;MAN2A1;CHST15;PGM5;GALM;PCK1;FBP1;FBP2;GALK1;PPARD
ubiquitin-dependent protein catabolic process (GO:0006511)	79/342	5.492476515981859E-4	0.026441611000995686	1.4241316402391098	10.690900856398644	UBXN2B;USP33;ARRB1;TNFAIP1;FBXO21;FBXO22;RNF115;NUB1;PSMD7;KAT5;RNF19A;ARIH2;TRIM25;ARIH1;FBXO7;AREL1;NHLRC3;ARRDC1;FBXW11;UBE4A;UBE4B;VPS37A;ARMC8;TOPORS;KLHL42;RNF144A;TOM1L1;RNF125;PSMA4;WDR81;UBE2R2;PSME4;KCTD13;PSME2;SPOPL;CLOCK;CACUL1;PSMD12;PSMD11;KLHL15;UHRF1;UBR4;NEDD4L;KLHL11;UBR3;RNF6;RNF4;PSMB4;C18ORF25;SHARPIN;OS9;RNF139;MVB12B;PSMF1;UBE2H;UBE2I;KLHL25;SMURF1;AMFR;WWP2;BFAR;UBE2G2;KL…
establishment or maintenance of actin cytoskeleton polarity (GO:0030950)	8/14	5.653882073751974E-4	0.02696426189005264	3.522987493394398	26.344893324144753	MAPKAP1;RHOF;RND3;RHOA;RHOBTB1;ARHGAP35;RHOBTB2;RND1
vascular endothelial growth factor receptor signaling pathway (GO:0048010)	23/71	5.735718616983916E-4	0.027101270465249003	1.9971865719595006	14.906256272595808	VAV3;CYFIP1;NCKAP1;BMPR2;ROCK1;ROCK2;SRC;DAB2IP;CYBA;PIK3CB;PIK3R1;SULF1;RHOA;PTK2;VEGFA;PIK3CA;KDR;ELMO1;PTK2B;ITGAV;DOCK1;PAK2;WASF2
establishment of protein localization to membrane (GO:0090150)	26/84	5.736024133941993E-4	0.026854065280280726	1.908284892255299	14.242625623285532	MACF1;ZDHHC20;ZDHHC6;ZDHHC24;SYNE3;ZDHHC3;EGFR;RABGEF1;SDCBP;GOLGA4;KIF13A;MICALL1;SPTBN1;SEC63;ATG3;RFTN1;GOLPH3;RAB31;NPC1;RILPL2;RILPL1;PARD3;ATG4B;OPTN;RAB3GAP1;ATG4D
SREBP signaling pathway (GO:0032933)	5/6	5.811541758571872E-4	0.026960270539992965	5.137690094533498	38.27833165533152	INSIG1;ERLIN1;SCAP;ARHGEF10L;ERLIN2
nuclear envelope organization (GO:0006998)	13/31	5.972803878589442E-4	0.027213587671823147	2.585418241120083	19.191879920149642	INTS13;SUN1;TOR1A;UBXN2B;NUP155;AKAP8L;TOR1AIP2;LEMD3;LEMD2;NUP93;TMEM43;REEP3;CHMP7
fatty-acyl-CoA biosynthetic process (GO:0046949)	13/31	5.972803878589442E-4	0.02745875512832606	2.585418241120083	19.191879920149642	ELOVL5;ACSL1;ACSL5;ELOVL6;ACSL4;HSD17B12;ELOVL7;HACD2;ACACA;ACLY;SCD;FASN;CBR4
organonitrogen compound biosynthetic process (GO:1901566)	47/182	5.979666879954032E-4	0.02700375229062427	1.5921193479763147	11.816670811681165	SLC27A1;SLC44A3;DDC;SLC44A1;GLS2;MGST1;LPCAT1;MGST2;NOD1;HACD2;ALDH3B2;COL4A3BP;SGPL1;SPTLC1;SPTLC2;SPTLC3;KDSR;CEPT1;LARGE1;GLUL;ST3GAL2;GSTM3;ARG2;ELOVL5;GPT2;CSNK2A2;MOCOS;AKR1A1;ASNS;ELOVL6;ELOVL7;NMRAL1;SGPP1;ACER2;ACER1;GLUD1;GOLPH3;FOLH1;VAPA;PRKD3;DEGS1;PPARG;CHPT1;ALDH18A1;LPIN1;MOCS1;LPIN3
cellular protein metabolic process (GO:0044267)	106/485	6.220406749496885E-4	0.02784450494972158	1.3474519175766204	9.947570617878643	ERO1A;APP;CSF1;PROS1;SPPL2B;SPPL2A;ARAF;PLOD2;PLOD1;TTF1;FBXO22;LOXL2;RPS14;AKT2;NPPA;ATG3;APLP2;IGFBP2;SHISA5;SARS;ADAM10;HSPG2;FBXW2;LOX;ADPRH;SPARCL1;PADI4;RPL29;RPN2;PSEN2;CSF2RB;LTBP1;GSPT1;NCSTN;ST8SIA4;EIF4EBP2;ST3GAL6;RIPK1;APOE;DARS;JAG1;YES1;UBE2I;WFS1;ABCA3;FUCA2;FN1;MRPL27;TF;AGO2;CPE;FBXL2;ITM2B;LGMN;MIA3;NAGPA;PRSS23;MRPL32;MRPL3;QSOX1;MRPL9;PARP4;RIPK3;PABPC4;MMP2;ANO8;F5;BACE1;MRP…
cellular protein catabolic process (GO:0044257)	21/63	6.412286923245659E-4	0.028453826234193562	2.0550760378133988	15.109174661683362	CTSZ;CLTC;DAB2IP;IDE;UBE2G2;ADAMTS12;CLPX;SCPEP1;RNF123;CTSO;CTSK;RAB12;CAPN2;LONP1;RIPK1;CPVL;CTSC;CTSB;ADAMTS7;RAB7A;LGMN
endoplasmic reticulum organization (GO:0007029)	14/35	6.585624929577075E-4	0.028971072427268808	2.466091245376079	18.06523092305292	RTN3;ATL3;LMAN2L;ATL2;EIF2AK3;TOR1AIP2;TRAM2;LMAN1;TMEM33;BNIP1;RAB18;SEC31B;SEC31A;GET4
integrin-mediated signaling pathway (GO:0007229)	20/59	6.70876078420684E-4	0.029012547696447035	2.0899078350644733	15.270802148393463	LAMA5;COL16A1;ITGB5;SRC;RCC2;ITGB2;ERBIN;ADAM10;THY1;PTK2;HCK;ITGA11;ZYX;MYH9;ADAM9;PTK2B;ITGAV;ITGB7;CD47;DOCK1
autophagosome assembly (GO:0000045)	20/59	6.70876078420684E-4	0.02926051818957906	2.0899078350644733	15.270802148393463	ATG3;UBXN2B;STX17;SMURF1;TRAPPC8;AMBRA1;ATG14;ATG12;RB1CC1;RAB23;TP53INP1;ULK3;UBQLN1;ATG4B;ULK2;MFN2;ULK1;ATG4D;RAB7A;ATG2B
response to insulin (GO:0032868)	23/72	7.151308080254303E-4	0.030410937611281427	1.969447869571174	14.264799709332339	PDPK1;SORT1;INSR;PDE3B;SYAP1;ADIPOQ;DENND4C;MYO5A;SLC2A4;PIK3R1;SORBS1;EPM2AIP1;RAB31;EIF6;AKT2;LEP;INPP5K;PPARG;TRIB3;PCK1;OGT;RAB8A;GPLD1
actomyosin structure organization (GO:0031032)	23/72	7.151308080254303E-4	0.030666491708855218	1.969447869571174	14.264799709332339	WDR1;ITGB5;SRC;TPM1;MYBPH;ARRB1;TNFAIP1;CDC42BPB;SORBS1;F11R;RHOA;FRMD3;EPB41L4A;FRMD6;MYBPHL;EPB41L1;EPB41L3;MYO18A;KCTD13;ZYX;MYH9;PHACTR1;MYOZ3
positive regulation of multicellular organismal process (GO:0051240)	51/203	7.152575117436668E-4	0.030164951094445717	1.5488996738199512	11.21847576473527	DOCK5;BMPR2;TFRC;NUMA1;RBPJ;METRNL;LOXL2;CAPN7;FLOT1;LBP;SOX6;CD34;TAPT1;IL15;ADIPOQ;TGFBR1;GAS6;DOCK1;LRP1;ROCK1;NPR1;SRC;HPN;PDGFB;AGPAT1;ACVR1B;HIF1A;PPM1F;FAM129B;LRP6;CYP27B1;SDCBP;INPP5K;PLCG1;RREB1;LDLR;CLASP1;WWTR1;SMAD3;TGFB3;VDR;EIF2AK2;MTOR;DAB2;BMP1;AGO2;TMEM119;CTNNB1;NODAL;PICALM;BMPR1A
negative regulation of cell-matrix adhesion (GO:0001953)	12/28	7.643366017512379E-4	0.031970571137184975	2.6422406200457984	18.962045854189025	ACVRL1;ACER2;JAG1;MYOC;SRC;RCC2;RASA1;DLC1;CASK;NF2;PHLDB2;CORO1C
vesicle coating (GO:0006901)	21/64	8.103830462923905E-4	0.03308307748184055	2.0229654747225645	14.399475380879984	SEC23A;SEC24A;PEF1;CTSZ;USO1;CSNK1D;KLHL12;TRAPPC9;F5;PPP6C;LMAN1;F8;TRAPPC6A;SCFD1;SEC23IP;GORASP1;PPP6R3;SEC22B;SEC24D;CTSC;SEC31A
vesicle targeting, rough ER to cis-Golgi (GO:0048207)	21/64	8.103830462923905E-4	0.03334987649379088	2.0229654747225645	14.399475380879984	SEC23A;SEC24A;PEF1;CTSZ;USO1;CSNK1D;KLHL12;TRAPPC9;F5;PPP6C;LMAN1;F8;TRAPPC6A;SCFD1;SEC23IP;GORASP1;PPP6R3;SEC22B;SEC24D;CTSC;SEC31A
COPII vesicle coating (GO:0048208)	21/64	8.103830462923905E-4	0.03362101370105747	2.0229654747225645	14.399475380879984	SEC23A;SEC24A;PEF1;CTSZ;USO1;CSNK1D;KLHL12;TRAPPC9;F5;PPP6C;LMAN1;F8;TRAPPC6A;SCFD1;SEC23IP;GORASP1;PPP6R3;SEC22B;SEC24D;CTSC;SEC31A
transforming growth factor beta receptor signaling pathway (GO:0007179)	24/77	8.219745160426314E-4	0.033289967899726575	1.92162954185149	13.650874179582503	ACVRL1;KLF10;SMAD3;ITGB5;SRC;TGFB3;USP9X;SMURF1;LTBP2;F11R;SMAD5;GDF5;RHOA;TGFBR1;PTK2;TGFBR3;CDH5;TWSG1;COL1A2;PARD3;ZYX;ADAM9;MAP3K7;BMPR1A
cytoskeleton organization (GO:0007010)	35/127	8.265662835842945E-4	0.03321234444984768	1.6990786139402119	12.060451547608963	LAMA5;CNTNAP1;THY1;LIMD1;SYNE3;PLD2;SYNE1;FGD5;ZMYM2;EPB41L3;ZMYM6;PACSIN2;PTK2B;FLNB;APOE;SUN1;SEMA6A;TPM1;ARAP3;CDC42BPB;PTK2;FMNL3;ARHGAP10;DES;FMNL2;BIN1;PALLD;PFDN1;PHIP;RHOU;QRICH1;TLN1;KIAA1958;AJUBA;SIPA1
lysosome organization (GO:0007040)	13/32	8.577723934732693E-4	0.034196972842922606	2.50462392108508	17.68557972438039	ABCA1;VPS18;GAA;HPS1;HPS4;HOOK3;NAGPA;CLN6;TMEM165;GNPTAB;TMEM106B;ARSB;CLVS1
protein localization to membrane (GO:0072657)	42/161	9.12041873740754E-4	0.036078679703093544	1.6083203774191817	11.25796063060292	PLEKHF1;ROCK1;ROCK2;ITGB2;THY1;F11R;ITGAL;PIGW;SYNE3;LRP6;EFR3A;ZFYVE27;EPB41L3;SH3PXD2B;P2RY1;FLOT1;INPP5K;FLNA;ITGB7;SPTBN1;RAB8A;S100A10;SH3GLB1;NUP155;SMURF1;ADIPOQ;DENND4C;RFTN1;TTC7B;MYO5A;ANK2;EMP2;TTC7A;ATP1B1;EHD2;DLG1;TSPAN14;NPC1;CPE;PICK1;GAS6;SHANK3
membrane protein ectodomain proteolysis (GO:0006509)	9/18	9.177597275842561E-4	0.03547975674138226	3.0826140567200984	21.558492405240287	BACE1;NCSTN;SPPL2B;ERAP1;SPPL2A;PSEN2;ADAM10;MYH9;ADAM9
positive regulation of carbohydrate metabolic process (GO:0045913)	9/18	9.177597275842561E-4	0.035750594579102735	3.0826140567200984	21.558492405240287	PFKFB1;MLXIPL;PFKFB4;PRKAA1;PFKFB3;INSR;PDGFB;ARNT;HIF1A
glycogen catabolic process (GO:0005980)	9/18	9.177597275842561E-4	0.03602559915278814	3.0826140567200984	21.558492405240287	PYGB;PHKG1;AGL;GAA;RB1CC1;STBD1;PGM2;PHKB;GYG2
negative regulation of cell-substrate adhesion (GO:0010812)	14/36	9.182638599869525E-4	0.03523233441739412	2.3975887107822986	16.76639966305235	KANK1;JAG1;MYOC;FZD4;RCC2;TBCD;CASK;FBLN1;EFNA5;RHOA;CORO1C;ACER2;RASA1;NF2
coenzyme metabolic process (GO:0006732)	18/52	9.275607333382438E-4	0.0353234509121273	2.134117423883145	14.902440141431482	ACBD6;ACOT7;ACSM3;PANK1;ACSM1;OXSM;ACOT11;MOCOS;ACSM4;ACSF2;SLC5A6;SLC25A16;ACLY;VNN1;FASN;MLYCD;MMADHC;AASDHPPT
regulation of Ras protein signal transduction (GO:0046578)	27/91	9.405101306314351E-4	0.03555128293786825	1.829243506185553	12.748159220001625	NOTCH2;MAPKAP1;AGAP1;ASAP1;ARHGAP17;RASAL2;ARHGAP44;ARHGDIA;ARHGDIB;MFN2;RALGPS1;AGFG2;GIT2;DENND4B;APLP2;DAB2IP;ARAP3;MYO9B;ARAP1;ARFGAP3;ADAP1;ACAP2;RASA1;SPRY2;SMAP2;FBP1;OGT
purine ribonucleoside monophosphate metabolic process (GO:0009167)	15/40	9.504362866887011E-4	0.03566232625715031	2.3119605425400738	16.087984193078682	HSPA8;ADSL;AK4;NT5C2;ATP1B1;CLPX;ATIC;IMPDH1;NDUFAF7;FIGNL1;NDUFS1;ADSS;NADK;LHPP;HSPA1A
positive regulation of DNA-templated transcription, elongation (GO:0032786)	11/25	9.696345379927235E-4	0.03585539889403528	2.7127003699136867	18.82231924699927	DDX39B;CTR9;SUPT4H1;LEO1;THOC1;RTF1;SUPT5H;THOC5;EAPP;SUPT6H;CDC73
cellular modified amino acid biosynthetic process (GO:0042398)	11/25	9.696345379927235E-4	0.036117117134137726	2.7127003699136867	18.82231924699927	SLC27A1;PTDSS1;GATM;GCLC;GSS;MGST2;PLOD3;PLOD2;PLOD1;GCLM;CNDP2
negative regulation of protein exit from endoplasmic reticulum (GO:0070862)	6/9	9.747314928226265E-4	0.03552896291338473	4.1101520756267975	28.497116797659487	OS9;INSIG1;DERL2;UBE2G2;UBE2J1;UBAC2
regulation of platelet-derived growth factor receptor-beta signaling pathway (GO:2000586)	6/9	9.747314928226265E-4	0.035784566963121316	4.1101520756267975	28.497116797659487	PDGFRB;PDGFRA;HIP1;LRP1;PDGFB;PDGFA
regulation of cellular response to stress (GO:0080135)	30/105	0.001002820082703167	0.03629355235485292	1.761493746697199	12.163007160916079	NUP205;HSPB8;AAAS;USP19;CASP9;RPTOR;BAG5;CHORDC1;TPR;MLST8;EP300;NUP43;RAE1;IER3;NUP214;HSPA8;CREBBP;NUP155;NUP153;VASH1;EIF2AK4;MTOR;NUP93;DNAJC2;RSL1D1;ATM;AJUBA;CRYAB;NUP58;HSPA1A
plasma membrane bounded cell projection organization (GO:0120036)	33/119	0.0010202623609852606	0.036664780479632286	1.709685107088458	11.77579036398538	APP;CYFIP1;CSF1R;GPM6A;ROCK1;CDNF;DOCK7;PTPRM;FRY;LIMA1;SAMD14;BLOC1S6;ZFYVE27;BLOC1S2;MICALL1;GPM6B;CARMIL1;TOR1A;SNAPIN;MYOC;TPM1;LAMB1;L1CAM;MANF;TTC17;CTTN;VAPA;CDH11;ULK1;FAM161B;ATXN10;FRYL;CDK16
regulation of establishment of cell polarity (GO:2000114)	8/15	0.0010395342982012525	0.03608669063755776	3.2881216605014383	22.58605000019047	RAP1B;KANK1;CDH5;GSN;ROCK1;ROCK2;RUFY3;PTK2B
positive regulation of coenzyme metabolic process (GO:0051197)	8/15	0.0010395342982012525	0.03633385975151364	3.2881216605014383	22.58605000019047	PFKFB1;MLXIPL;PFKFB4;PRKAA1;PFKFB3;INSR;ARNT;HIF1A
negative regulation of platelet-derived growth factor receptor signaling pathway (GO:0010642)	8/15	0.0010395342982012525	0.036584438094627525	3.2881216605014383	22.58605000019047	PDGFRB;PDGFRA;NDRG4;LRP1;ADIPOQ;PDGFB;PDGFA;PTPRJ
positive regulation of glycolytic process (GO:0045821)	8/15	0.0010395342982012525	0.036838496692506884	3.2881216605014383	22.58605000019047	PFKFB1;MLXIPL;PFKFB4;PRKAA1;PFKFB3;INSR;ARNT;HIF1A
maintenance of protein location in nucleus (GO:0051457)	8/15	0.0010395342982012525	0.037096108557489446	3.2881216605014383	22.58605000019047	SUN1;ARL2BP;TAF8;TAF3;TOPORS;SUPT7L;PML;SYNE1
positive regulation of SMAD protein import into nucleus (GO:0060391)	7/12	0.0010886465768936574	0.0372843186703915	3.5963830661734484	24.537474408039817	NUP93;DAB2;SMAD3;TGFB3;TGFBR1;NODAL;BMPR1A
regulation of sequestering of triglyceride (GO:0010889)	7/12	0.0010886465768936574	0.03753623974248874	3.5963830661734484	24.537474408039817	OSBPL8;CIDEA;LPL;PPARG;PPARA;OSBPL11;PLIN5
mRNA-containing ribonucleoprotein complex export from nucleus (GO:0071427)	29/101	0.0011078611827956058	0.037689437438706515	1.7702140127699575	12.046879879317542	NUP205;RBM8A;POLDIP3;CASC3;AAAS;SMG7;ALKBH5;MAGOH;TPR;NUP43;RAE1;NUP214;CPSF4;CHTOP;NUP155;CPSF3;CPSF2;THOC1;NUP153;THOC5;CDC40;WDR33;NUP93;DDX19A;DDX39A;DDX39B;BUD13;SRSF7;NUP58
lytic vacuole organization (GO:0080171)	12/29	0.0011129558490016926	0.037612011241428066	2.551128874526978	17.349553661136017	ABCA1;VPS18;GNPTAB;GAA;HPS1;HPS4;TMEM106B;HOOK3;NAGPA;CLN6;ARSB;CLVS1
regulation of endothelial cell migration (GO:0010594)	22/70	0.001177848726997616	0.039543171407031806	1.937643121366919	13.067592353042368	ACVRL1;ANGPT4;SP100;BMPR2;SPARC;ROCK2;DAB2IP;PTPRM;EMP2;PRKCA;PRCP;VASH1;FGF1;ETS1;PTK2;VEGFA;KDR;PTK2B;ADAMTS9;AAMP;GPLD1;SASH1
purine ribonucleoside triphosphate metabolic process (GO:0009205)	13/33	0.0012071204489458645	0.04026101732660619	2.428726226506744	16.319868502778675	HSPA8;GNAI3;AK4;ATP1B1;CLPX;OPA1;NDUFAF7;RAB23;FIGNL1;MFN1;NDUFS1;NADK;HSPA1A
positive regulation of protein kinase activity (GO:0045860)	44/173	0.0012240661870157117	0.040561102287929716	1.568034895903865	10.51457876765885	CSF1R;CSF1;SRC;SYAP1;PDGFB;STK39;CAMKK1;CAMKK2;RPTOR;STK10;SLK;PDCD10;CDK20;NEK1;PTK2B;BAK1;MAP4K5;PAK2;MARK2;MAP2K6;MAP4K4;PRNP;PTPN1;MAP3K1;RIPK3;INSR;DAB2IP;EMP2;OXSR1;PTK2;RHOA;VEGFA;TOM1L1;ETAA1;PTPRC;STK24;ALS2;SPDYA;LCP2;CAMK1;GAS6;CACUL1;DDR2;LTF
regulation of cellular response to heat (GO:1900034)	24/79	0.0012277220302899336	0.04041977755206149	1.8729806926906927	12.553830716095135	NUP214;HSPA8;NUP205;CREBBP;NUP155;HSPB8;NUP153;AAAS;MTOR;RPTOR;NUP93;DNAJC2;BAG5;CHORDC1;TPR;MLST8;EP300;NUP43;ATM;CD34;CRYAB;RAE1;NUP58;HSPA1A
endosome to lysosome transport (GO:0008333)	17/49	0.0012380881457250185	0.04024180769194121	2.1389566924180277	14.318575885352807	VPS18;SNAPIN;MGRN1;SORT1;CLEC16A;M6PR;HOOK3;ATG14;TRAK1;HMGXB4;BIN1;RAB12;KIF13A;VIPAS39;UBXN6;VPS39;RAB7A
glycoprotein metabolic process (GO:0009100)	17/49	0.0012380881457250185	0.04049976799765878	2.1389566924180277	14.318575885352807	EDEM1;PCSK6;HIF1A;FUT8;GOLPH3;MAN2A2;MAN1A2;MAN2A1;ST8SIA4;MAN1C1;AGA;LARGE1;ADAMTS9;B4GALT7;GAL3ST4;ST3GAL2;ENGASE
cellular response to insulin stimulus (GO:0032869)	31/111	0.0012577210732551067	0.04062120656215702	1.7218204641139288	11.499098537978934	ATP6V1A;SHC1;SYAP1;PDE3B;PIK3R1;SLC2A4;IDE;BAIAP2L1;AKT2;PDK4;ATP6V0A2;INPP5K;ZNF106;PCK1;ATP6V1C1;RAB8A;ATP6V0A1;PDPK1;INSR;ADIPOQ;DENND4C;GAB1;MYO5A;SORBS1;RAB31;ATP6V1B2;PHIP;TRIB3;GRB2;PPARG;GPLD1
positive regulation of actin filament bundle assembly (GO:0032233)	16/45	0.0012673348675491258	0.04042006143189493	2.192081107000959	14.623020387447921	CARMIL1;ARHGEF10;MYOC;TGFB3;SYNPO2;TPM1;LPAR1;ARHGEF10L;PPM1F;RHOA;TGFBR1;EVL;NF2;SYNPO;RAPGEF3;S100A10
positive regulation of transport (GO:0051050)	16/45	0.0012673348675491258	0.04067427565473704	2.192081107000959	14.623020387447921	DYNC1H1;LRP1;NUMA1;NEDD4L;DOC2B;CLIP3;DAB2;AKT2;CHORDC1;FLOT1;INPP5K;SGK3;APOE;LDLR;SGK2;GPLD1
protein polyubiquitination (GO:0000209)	66/284	0.0012693366646261423	0.04023245341358512	1.4327642798839895	9.555478685126012	LRSAM1;FBXO21;FBXO22;RNF115;PSMD7;RNF19A;ARIH2;ARIH1;TMEM189-UBE2V1;FBXO7;FBXO9;WSB1;NHLRC3;FBXW8;FBXW7;FBXW11;UBE4A;UBE4B;TOPORS;FBXW2;DDB2;KLHL42;RNF144A;RNF125;PSMA4;UBE2R2;PSME4;PSME2;PSMD12;PSMD11;TNKS;PELI3;NEDD4L;UBR2;RNF6;RNF4;PSMB4;C18ORF25;SHARPIN;HECTD1;RNF139;TNKS2;LONRF3;PSMF1;SASH1;UBE2H;SMURF1;AMFR;LNPEP;WWP2;BFAR;UBE2G2;FBXO31;PSMC5;SPSB1;UBOX5;PSMC2;UBE2O;TPP2;RNF181;ERCC8;TRIP12…
phosphatidic acid biosynthetic process (GO:0006654)	15/41	0.0012765225941870873	0.039720090232540896	2.255571261014706	15.030259889925086	SLC27A1;PLA2G12A;LPCAT1;DDHD2;DDHD1;AGPAT1;PLD1;AGPAT3;PLD2;GPAM;GPD1;PNPLA3;GPAT3;GPAT2;GPD1L
sterol biosynthetic process (GO:0016126)	15/41	0.0012765225941870873	0.039963771767709856	2.255571261014706	15.030259889925086	IDI1;G6PD;MVK;HMGCS1;CYP51A1;HMGCR;HSD17B7;LSS;ACAT2;ACLY;ARV1;PMVK;MVD;APOE;DHCR7
tRNA aminoacylation (GO:0043039)	15/41	0.0012765225941870873	0.040210461716893256	2.255571261014706	15.030259889925086	YARS;DARS;MARS2;GATB;SARS;DARS2;EPRS;WARS2;NARS;LARS2;KARS;RARS;IARS2;FARSA;AARS
positive regulation of protein modification process (GO:0031401)	42/164	0.0013496779875070712	0.04174185921362778	1.5788998827102942	10.43319555035103	APP;CSF1R;ANKLE2;ROCK2;ARRB1;EFNA5;EGFR;CAMKK2;KAT5;AKT2;RB1CC1;CHORDC1;ERBB2;P2RY1;KDR;FLOT1;DVL3;RIPK1;PDE8A;NTRK2;RARRES2;INSR;IL34;ADIPOQ;DYRK1A;ASPSCR1;CSNK1D;ATG14;PTK2;MTOR;VEGFA;CLIP3;DAB2;DLC1;TERF2IP;FAS;WDFY2;FAM20A;CAMK1;GAS6;RAPGEF3;RAB3GAP1
regulation of primary metabolic process (GO:0080090)	37/140	0.0013838396099577453	0.042540563431411896	1.6293817156949093	10.726046007515501	SLC27A1;PSMD12;PSMD11;LRP1;CHD9;ROCK2;ABCB4;HMGCR;ADIPOR1;LACTB;PSMB4;PSMD7;CPT2;OPA3;PSMF1;APOE;LDLR;FADS1;ABCA1;NCOA2;NQO1;CREBBP;HMGCS1;ACSL1;TXNRD1;NR1D2;PSMC5;PSMA4;ACOX1;PSME4;PSMC2;PSME2;TRIB3;PPARG;RGL1;PPARA;PPARD
actin filament organization (GO:0007015)	33/121	0.001387966302063141	0.04241192837980963	1.6814258491200536	11.063640335015242	HIP1;INPPL1;ARHGAP17;FRY;RND3;RHOBTB1;RHOBTB2;RND1;SAMD14;BAIAP2L1;MYBPHL;COBLL1;DPYSL3;FLNA;WHAMM;CAP2;CARMIL1;GSN;TPM4;TPM1;MYBPH;EMP2;RHOF;ARHGAP25;RHOA;CD2AP;DLG1;RUFY3;FAT1;RHOU;EVL;LCP1;FRYL
lamellipodium organization (GO:0097581)	11/26	0.0014363002628079778	0.043627620482792326	2.608365740301622	17.07353980580933	CYFIP1;CARMIL1;CCDC88A;ABLIM1;GOLPH3;ABLIM3;CTTN;CDH13;WHAMM;VCL;ARHGEF6
negative regulation of cell motility (GO:2000146)	28/98	0.0014513938071743693	0.043825222473436724	1.761493746697199	11.51176843037503	ACVRL1;KANK1;CLIC4;FBLN1;PTPRJ;MIA3;ADARB1;THY1;DPYSL3;TP53INP1;CYP1B1;ARID2;TCAF1;JAG1;TPM1;ADIPOQ;ARAP3;FUZ;SULF1;PODN;GTPBP4;SLURP1;STK24;DLG5;DLC1;NF2;RECK;VCL
production of small RNA involved in gene silencing by RNA (GO:0070918)	9/19	0.0014940407533849188	0.044326104444902564	2.9203712116295666	19.00072627408435	ZC3H7A;ZC3H7B;AGO1;AGO2;DICER1;TSN;SPOUT1;PUM2;MRPL44
positive regulation of axon extension (GO:0045773)	9/19	0.0014940407533849188	0.044585321429960474	2.9203712116295666	19.00072627408435	SEMA5A;MACF1;GOLGA4;ZFYVE27;RUFY3;L1CAM;MEGF8;NTN1;VEGFA
triglyceride biosynthetic process (GO:0019432)	9/19	0.0014940407533849188	0.0448475880266073	2.9203712116295666	19.00072627408435	DGAT2;GPAM;PNPLA3;LPL;GPAT3;GPAT2;LPIN1;PCK1;LPIN3
negative regulation of cell proliferation (GO:0008285)	81/364	0.0015057372263177216	0.044414896334678225	1.3719326296391645	8.915466670454643	ACVRL1;APP;COL18A1;RARG;BTG1;BMPR2;PTPRJ;ADARB1;ETS1;CDC73;ING5;CYP1B1;WDR6;ARID2;TNS2;KLF10;KLF11;ITGA1;TSC2;PEX2;GTPBP4;MTSS1;TGFBR3;MED25;KARS;IRF1;ALDH1A2;CDH13;PPARG;B4GALT7;GPLD1;GAS8;KANK2;NDRG4;MAGED1;HPN;FBLN1;PHB;PDS5B;PPM1D;TOB1;FAM129B;TBRG1;CYP27B1;ACVR1C;RNF139;FRZB;NACC2;TP53INP1;POLR2D;MFN2;PTK2B;BRD7;S100A11;CD164;ZBTB17;CDKN2C;TGFB3;VDR;INCA1;THAP12;DAB2IP;EIF2AK2;FUZ;PODN;MCC;K…
positive regulation of cell motility (GO:2000147)	45/180	0.0015781812047724136	0.04628424533306681	1.5413070283600492	9.943714906333929	RET;CSF1R;CSF1;SEMA3C;SEMA3D;PDGFB;SEMA3G;PDGFA;FGF1;NTN1;EGFR;MYLK;SDCBP;PLAU;PDCD10;AKT2;SPOCK2;KDR;PTK2B;CPNE3;PDGFRB;SPAG9;PDGFRA;CARMIL1;MYOC;CAVIN1;INSR;ELP1;ADAM10;PRKCA;SEMA4F;LAMB1;SEMA4G;ELP6;PTK2;TGFBR1;VEGFA;PTP4A1;DAB2;MMP14;RUFY3;FGFR1OP;CDH13;SPRY2;HBEGF
negative regulation of phosphorylation (GO:0042326)	23/76	0.0016260291313862174	0.0474150094712221	1.8657927185411123	11.981401299306611	PPP1R15B;PFKFB1;WWTR1;PRNP;ANKLE2;CDKN2C;TRAF3IP1;PRKRIP1;PAQR3;DAB2IP;FBLN1;ATG14;LRP6;CORO1C;MLXIPL;IBTK;CHORDC1;DNAJC10;TERF2IP;INPP5K;PPARA;FBP1;CDK5RAP3
phosphatidic acid metabolic process (GO:0046473)	15/42	0.001691582251137592	0.04876917642686515	2.201867183371499	14.052516612587736	SLC27A1;PLA2G12A;LPCAT1;DDHD2;DDHD1;AGPAT1;PLD1;AGPAT3;PLD2;GPAM;GPD1;PNPLA3;GPAT3;GPAT2;GPD1L
positive regulation of viral transcription (GO:0050434)	15/42	0.001691582251137592	0.049046274020199614	2.201867183371499	14.052516612587736	HPN;SUPT4H1;NUCKS1;RSF1;SUPT5H;SMARCA4;MDFIC;POLR2B;SP1;POLR2C;POLR2D;EP300;POLR2F;POLR2J;POLR2K
negative regulation of Ras protein signal transduction (GO:0046580)	14/38	0.0016992796128885935	0.04844370874061728	2.271399831267441	14.48596798104459	KANK1;MYOC;MAPKAP1;DAB2IP;ARAP3;TNFAIP1;RASAL2;ARHGAP44;RASA1;DLC1;KCTD13;MFN2;SPRY2;FBP1
positive regulation of stress fiber assembly (GO:0051496)	14/38	0.0016992796128885935	0.04871586440769939	2.271399831267441	14.48596798104459	CARMIL1;ARHGEF10;MYOC;TGFB3;TPM1;LPAR1;ARHGEF10L;PPM1F;RHOA;TGFBR1;EVL;NF2;RAPGEF3;S100A10
phosphatidylinositol biosynthetic process (GO:0006661)	28/99	0.001715857445665204	0.04864455858460853	1.7437008805689445	11.103612321718273	VAC14;SLC27A1;MTMR2;PIGU;MTMR3;MTMR12;PIGN;MTMR14;INPPL1;PIK3R1;PIK3CB;MTMR4;PIGW;INPP5F;INPP5D;PIP4K2A;INPP5K;RAB4A;SACM1L;OCRL;PLEKHA3;PLEKHA8;PIKFYVE;SYNJ1;PIK3CA;PITPNM2;PIGG;PIGF
regulation of cellular response to insulin stimulus (GO:1900076)	5/7	0.0017606851394442657	0.04883030579665265	4.403734366742998	27.928713501445287	TSC2;NUCKS1;SIK2;OGT;GPLD1
negative regulation of protein kinase activity by regulation of protein phosphorylation (GO:0044387)	5/7	0.0017606851394442657	0.04909713806876551	4.403734366742998	27.928713501445287	ADAR;ADARB1;PPM1F;CDK5RAP3;CORO1C
negative regulation of platelet-derived growth factor receptor-beta signaling pathway (GO:2000587)	5/7	0.0017606851394442657	0.04936690256364883	4.403734366742998	27.928713501445287	PDGFRB;PDGFRA;LRP1;PDGFB;PDGFA
cellular response to sterol depletion (GO:0071501)	5/7	0.0017606851394442657	0.049639647881680043	4.403734366742998	27.928713501445287	INSIG1;ERLIN1;SCAP;ARHGEF10L;ERLIN2
aorta morphogenesis (GO:0035909)	8/16	0.0017846085019861805	0.04869977104617903	3.0826140567200984	19.508496345328364	ACVRL1;PDGFRB;JAG1;LRP1;RBPJ;ADAMTS9;MYLK;BMPR1A
regulation of SMAD protein import into nucleus (GO:0060390)	8/16	0.0017846085019861805	0.04896159777223375	3.0826140567200984	19.508496345328364	NUP93;WWTR1;DAB2;SMAD3;TGFB3;TGFBR1;NODAL;BMPR1A
negative regulation of DNA replication (GO:0008156)	8/16	0.0017846085019861805	0.04922625505748907	3.0826140567200984	19.508496345328364	CDAN1;TGFB3;RAD17;NF2;PDS5A;WAPL;GTPBP4;S100A11
positive regulation of cell morphogenesis involved in differentiation (GO:0010770)	19/59	0.0018081784627049303	0.049080503697783294	1.9854124433112497	12.538743858603805	DOCK5;CARMIL1;NTRK2;PLXND1;FBXW8;MYOC;TRIOBP;RHOA;CRKL;CUX1;ARHGDIA;CAPRIN1;PLXNA2;FLNA;PLXNA1;DOCK1;RREB1;S100A10;LIMS1
melanosome organization (GO:0032438)	10/23	0.0018392766991428143	0.04914046594620828	2.680533962365303	16.88302922569179	PMEL;BLOC1S6;TRAPPC6A;SNAPIN;AP1G1;BLOC1S2;HPS1;KIF13A;HPS4;AP3B1
regulation of axon extension involved in axon guidance (GO:0048841)	10/23	0.0018392766991428143	0.04939909997750411	2.680533962365303	16.88302922569179	SEMA5A;SEMA3C;SEMA3D;SEMA3G;PLXNA2;PLXNA1;SEMA4F;SEMA4G;MEGF8;VEGFA
lamellipodium assembly (GO:0030032)	10/23	0.0018392766991428143	0.04966047087685598	2.680533962365303	16.88302922569179	CARMIL1;CYFIP1;CCDC88A;ABLIM1;GOLPH3;ABLIM3;CDH13;WHAMM;VCL;ARHGEF6
DNA-templated transcription, elongation (GO:0006354)	30/109	0.0019151059216070492	0.050899924572712356	1.6968517743413387	10.618868448175325	CCNK;SETD2;CCNT2;CTR9;SUPT4H1;RTF1;SUPT6H;GTF2E1;CDC73;ZNRD1;POLR2B;POLR2C;POLR2D;UBTF;LEO1;ELOA;POLR2F;POLR2J;POLR2K;TAF15;EAF1;ELP1;ELP2;SUPT5H;POLR1A;POLR1B;POLR1E;TAF6;MNAT1;TAF3
cellular response to nutrient levels (GO:0031669)	18/55	0.0019263963160828653	0.05093471710347596	2.0177110189440643	12.61493956656339	KLF10;SREBF1;HSPA8;PRKAA1;BMPR2;PLEKHF1;USP33;CLEC16A;ATG14;ZFYVE1;SREBF2;MTOR;RPTOR;RRAGC;STK24;PDK4;ULK1;FADS1
nucleic acid-templated transcription (GO:0097659)	23/77	0.001968497567641196	0.0517796035447063	1.8415616442743445	11.473821617860404	MEF2A;GTF3C1;CALCOCO1;THRB;ARNT;BAZ2A;BAZ1A;BAZ1B;ESR1;MLF1;TOPORS;THAP1;PPP5C;POLR3A;RRAGC;POLR2B;POLR2C;POLR2D;POLR2F;MMS19;HOXD3;POLR2J;POLR2K
regulation of cell growth (GO:0001558)	49/202	0.0019974939379705206	0.05227287982289009	1.4955256314780676	9.295980815815282	ACVRL1;BTG1;BMPR2;FHL1;FAM107A;JADE1;WFDC1;PTPRJ;RPTOR;GJA1;ADNP2;TMC8;ADAM10;TGFBR1;MMP14;SGK3;SGK2;FBP1;FXN;NPR1;HPN;LTBP4;DERL2;PHB;ACVR1B;EGFR;SOCS2;CYP27B1;SDCBP;FRZB;EXOSC9;ERBB2;APBB2;EXOSC2;IP6K2;EGLN2;CDKN2C;SMAD3;INO80;OSGIN2;SMARCA2;PML;MTOR;SMARCA4;FGFR1OP;CHPT1;EBAG9;SIPA1;HSPA1A
DNA-templated transcription, initiation (GO:0006352)	46/187	0.002001040891120696	0.05209852891524954	1.5165801776376955	9.424162361755357	NOTCH2;GTF3C1;RARG;THRB;RRN3;MAML1;CCNC;RSF1;NR2E1;RBPJ;NR2C2;PPM1D;GTF2E1;ZNRD1;POLR2B;MED10;POLR2C;NPPA;MED31;POLR2D;UBTF;POLR2F;POLR2J;POLR2K;NR2C2AP;WWTR1;CREBBP;TAF15;CAVIN1;VDR;NR1D2;ESR1;MED25;MED24;POLR1A;POLR1B;TFAM;POLR1E;TCF4;PPARG;POLR3H;TAF6;MNAT1;PPARA;TAF3;PPARD
cellular response to low-density lipoprotein particle stimulus (GO:0071404)	7/13	0.0020291375156776797	0.05256187178935634	3.3197382149293366	20.582856453261105	ABCA1;ITGB2;LPL;CDH13;PPARG;LDLR;SREBF2
fatty acid beta-oxidation (GO:0006635)	17/51	0.0020375738587779593	0.052513835360322864	2.0550760378133988	12.73324180805443	ABCD2;ABCD3;MECR;ECHS1;ECI2;ADIPOQ;PEX2;MCAT;ACAT2;HADHB;ACADL;ACOX2;ACOX1;EHHADH;ACAD11;DECR2;PPARD
mRNA processing (GO:0006397)	65/284	0.002049433051408734	0.05255405457959181	1.4110557301887774	8.73470601161963	AKAP8L;DDX42;GPATCH1;CASC3;DDX41;ELAVL1;PTBP1;ALKBH5;SART3;PCF11;MAGOH;CWC22;TXNL4A;AQR;RBM15;THOC1;PRPF40B;PRPF4B;THOC5;CDC40;WDR33;SFPQ;DDX39A;DDX39B;HNRNPH1;CD2BP2;GEMIN5;SNRPA1;HNRNPH3;SNRNP200;SRSF7;SNRPA;SF3B2;SF3B3;RBM8A;RNMT;POLDIP3;PRCC;SUPT4H1;PRPF8;POLR2B;POLR2C;POLR2D;CSTF1;POLR2F;SNRPB2;SF3B1;POLR2J;POLR2K;CPSF4;HSPA8;CPSF7;CHTOP;HNRNPA3;CPSF3;CPSF2;SUPT5H;LSM3;CHERP;HNRNPM;NUDT21;SO…
negative regulation of protein modification process (GO:0031400)	20/64	0.002085857322909813	0.05322064959404388	1.9266337854500615	11.89229215898065	PPP1R15B;WWTR1;PRNP;G6PD;CRTAP;TRAF3IP1;PAQR3;DAB2IP;FBLN1;ATG14;LRP6;CORO1C;IBTK;CHORDC1;ENSA;FXYD1;DNAJC10;TERF2IP;INPP5K;CDK5RAP3
intracellular cholesterol transport (GO:0032367)	6/10	0.0021020388172336628	0.05336668698678299	3.699136868064118	22.804614820795347	ABCA1;STARD4;NPC2;LDLRAP1;LDLR;LRP6
mRNA transport (GO:0051028)	29/105	0.0021311322685932206	0.053837465181342595	1.7027772884739591	10.473956544596907	NUP205;RBM8A;POLDIP3;CASC3;AAAS;SMG7;ALKBH5;MAGOH;TPR;NUP43;RAE1;NUP214;CPSF4;CHTOP;NUP155;CPSF3;CPSF2;THOC1;NUP153;THOC5;CDC40;WDR33;NUP93;DDX19A;DDX39A;DDX39B;BUD13;SRSF7;NUP58
tRNA aminoacylation for protein translation (GO:0006418)	16/47	0.002135847501144136	0.05342759705067905	2.098801059894535	12.90530053263026	YARS;DARS;MARS2;SARS;DARS2;EPRS;WARS2;NARS;LARS2;KARS;RARS;NARS2;IARS2;FARSA;EARS2;AARS
regulation of cellular component movement (GO:0051270)	16/47	0.002135847501144136	0.05369078718393363	2.098801059894535	12.90530053263026	SP100;ROCK1;ROCK2;ARHGAP18;ARAP1;ETS1;EGFR;RHOA;TGFBR1;VEGFA;TGFBR3;BTC;INPP5F;ERBB2;PKN1;HBEGF
regulation of phosphatase activity (GO:0010921)	22/73	0.0021543704998533203	0.05362806175976338	1.8580139519956758	11.408682635153424	TSKS;PPP1R37;FARP1;PLEKHF1;RBM26;FKBP15;RIPK3;PCIF1;ZFYVE1;SYTL2;MARF1;CNST;WDR81;WNK1;CHORDC1;PPP6R3;TIPRL;CHP2;CD2BP2;CEP192;SFI1;CDK5RAP3
negative regulation of protein kinase activity (GO:0006469)	30/110	0.0022320443797785657	0.05529185665053408	1.6814258491200536	10.264831327060993	PRKRIP1;MVP;ADAR;ADARB1;THY1;PPM1F;CORO1C;LRP6;PREX2;SOCS2;PREX1;PODNL1;FLRT2;CHORDC1;INPP5K;PAK2;CDK5RAP3;WWTR1;PTPN1;PDPK1;BGN;DAB2IP;TSC2;PODN;SORL1;PTPRC;RTN4RL1;FGFR1OP;TRIB3;TRIB2
sterol metabolic process (GO:0016125)	19/60	0.002249985228582644	0.05546702715679822	1.952322235922729	11.90297995575144	ABCA1;MVK;CYP51A1;HMGCR;CYP46A1;CYP7B1;CLN6;CYP39A1;ARV1;SOAT2;CYP4V2;FDX1;PMVK;FDXR;CYP1B1;APOE;DHCR7;LDLRAP1;PPARD
monocarboxylic acid biosynthetic process (GO:0072330)	21/69	0.002352230949423104	0.05770881987935624	1.8763737736557122	11.356547854739437	ABCD3;ACSM3;ACSM1;OSBPL2;BGN;LPL;ASNS;ACSM4;HOGA1;CYP46A1;CYP7B1;MCAT;ACACA;CYP39A1;ACLY;ALDH1A3;VCAN;ACOX2;CSPG4;MLYCD;CBR4
axon guidance (GO:0007411)	40/159	0.0024579613723631735	0.06001424346014007	1.5510007832553954	9.319068752808702	RET;CYFIP1;ROBO3;PLXND1;SEMA3C;SHC1;SRC;USP33;PTPRM;PIK3R1;PIK3CB;EFNA5;NTN1;ARHGAP35;FAM129B;NRAS;GRB10;PLXNA2;PLXNA1;PLCG1;SPTBN1;SPTBN2;KIRREL1;SEMA6A;GAB1;RANBP9;PRKCA;SEMA4F;PTPN11;GAB2;L1CAM;SPTB;PTK2;MLF2;VEGFA;ENAH;PIK3CA;GRB2;EVL;SHANK3
regulation of anatomical structure morphogenesis (GO:0022603)	24/83	0.002572501670234466	0.06251179058669752	1.7827165629224664	10.63011859401515	PHLDB1;SP100;POGLUT1;SPARC;PLXND1;STAT2;EMP2;VASH1;EFNA5;ETS1;MYO19;AKAP13;STRIP1;ZMYM2;FMNL2;LEP;ZMYM6;ERBB2;CTNNB1;PHIP;QRICH1;KIAA1958;PHLDB2;CLASP1
positive regulation of organelle assembly (GO:1902117)	16/48	0.0027285716618713	0.06567877920060963	2.0550760378133988	12.133121675878131	SH3GLB1;DYNC1H1;LRSAM1;CNOT6L;PDCD6IP;NUMA1;CEP120;ASAP1;FUZ;ARHGAP35;SDCBP;CCDC88A;PIP4K2A;LCP1;TAPT1;RAB3GAP1
polyol metabolic process (GO:0019751)	16/48	0.0027285716618713	0.06599005303568362	2.0550760378133988	12.133121675878131	INPPL1;PLD4;OCRL;SLC5A3;NUDT3;INPP5B;ITPKB;ITPKC;MINPP1;SYNJ1;PPIP5K2;INPP5D;PLCG1;IP6K1;PLCD3;IP6K2
regulation of endocytosis (GO:0030100)	21/70	0.002855538625623769	0.06841227045332438	1.849568434032059	10.835687040452484	PTPN1;LRSAM1;MTMR2;RAB4A;HIP1;LRP1;SRC;TSC2;NEDD4L;SNX33;CLIP3;HCK;DAB2;ZFYVE16;FLOT1;PACSIN2;CDH13;ITGAV;APOE;LDLR;PICALM
negative regulation of DNA metabolic process (GO:0051053)	15/44	0.002862041298673435	0.06824764835107729	2.101782311400067	12.308499960655954	ACVRL1;DFFA;BMPR2;TGFB3;ADIPOQ;PDS5A;WAPL;GTPBP4;FAM129B;CDAN1;RPS3;RAD17;TERF2IP;NF2;S100A11
N-glycan processing (GO:0006491)	8/17	0.0028946996393909765	0.0687053593479635	2.9012838180895044	16.957638136927383	FUT8;GNPTAB;MAN2A2;MAN1A2;MAN2A1;EDEM1;ST8SIA4;MAN1C1
mRNA polyadenylation (GO:0006378)	11/28	0.0029179555090121955	0.06893669890041311	2.4220539017086486	14.137218785645391	APP;CPSF4;NUDT21;AHCYL1;PCF11;ZC3H3;CPSF3;LEO1;MTPAP;CDC73;WDR33
protein modification by small protein removal (GO:0070646)	60/262	0.0029243684646062754	0.06876982615154757	1.4118843007878312	8.237888476877739	USP38;TRRAP;KDM1B;USP33;MYSM1;SENP6;PSMD7;OTUD6B;TRIM25;EP300;NFRKB;MAP3K7;USP46;USP7;USP5;USP3;RAD23A;JOSD1;SENP2;UCHL5;RHOA;TGFBR1;DDB2;RNF123;PSMA4;PSME4;PSME2;STAM2;OTUB1;PSMD12;PSMD11;TNKS;FOXK2;NOD1;FOXK1;HIF1A;USP19;VCPIP1;PSMB4;TNKS2;RIPK1;PSMF1;SUDS3;USP24;TOR1A;SMAD3;USP9X;USP21;INO80;ESR1;ASXL1;CYLD;COPS3;PSMC5;COPS2;PSMC2;TAB1;EIF3F;OGT;OTUD3
acyl-CoA metabolic process (GO:0006637)	14/40	0.002965514798991474	0.06941753219841051	2.157829839704069	12.56009015233643	ACBD6;ACOT7;ACSM3;HMGCS1;ACSM1;OXSM;ACOT11;ACSM4;ACACA;ACSF2;SUCLA2;OGDH;SUCLG2;MLYCD
autophagosome organization (GO:1905037)	18/57	0.003003332524139495	0.06998176196659288	1.946914141086378	11.307741122970887	ATG3;UBXN2B;TRAPPC8;AMBRA1;ATG14;ATG12;RB1CC1;RAB23;TP53INP1;ULK3;UBQLN1;ATG4B;ULK2;ULK1;ATP13A2;ATG4D;RAB7A;ATG2B
gene silencing by miRNA (GO:0035195)	12/32	0.003016128402410883	0.06996046926137607	2.3119605425400738	13.418113261403365	RBM4;ZC3H7A;EIF6;ZC3H7B;AGO1;AGO2;ADAR;DICER1;LIMD1;AJUBA;SPOUT1;PUM2
positive regulation of signal transduction (GO:0009967)	49/207	0.0033862933534290754	0.07819119901605688	1.4594018239544426	8.30110583139018	POGLUT1;MAML1;RBPJ;FGF1;CDC73;GRB10;EP300;NEPRO;WLS;DACT1;PTGIS;ADIPOQ;ARNT;PRKCA;EMP2;TGFBR1;TRAF7;ULK3;LANCL2;PHIP;GAS6;SHANK3;MACF1;KANK1;PIK3R1;PHB;AGPAT1;HIF1A;CYP27B1;PDCD10;RPS3;FLNA;PTK2B;BAK1;SASH1;TRIM44;CREBBP;JAG1;DAB2IP;SULF1;SMARCA4;VEGFA;ASXL1;TSPAN14;PTPRC;TRIM39;DLG5;TSPAN17;FAS
regulation of DNA replication (GO:0006275)	19/62	0.003408209785075231	0.07764327916624511	1.8893440992800603	10.734437193216792	ACVRL1;ANKRD17;PDGFRA;SHC1;TGFB3;ZBTB38;INSR;PDGFB;PDGFA;NUCKS1;PDS5A;GTPBP4;EGFR;WAPL;CCDC88A;CDAN1;RAD17;NF2;S100A11
protein targeting to membrane (GO:0006612)	19/62	0.003408209785075231	0.07799145530600406	1.8893440992800603	10.734437193216792	PEX16;SRP19;ATG3;PEX19;ZDHHC20;ZDHHC6;ZDHHC24;ZDHHC3;RABGEF1;SDCBP;PEX3;PARD3;PEX5;MICALL1;ATG4B;SSR1;SEC62;SEC63;ATG4D
RNA 3'-end processing (GO:0031123)	19/62	0.003408209785075231	0.07834276816774281	1.8893440992800603	10.734437193216792	CPSF4;CPSF7;CHTOP;RBM8A;POLDIP3;CPSF3;CPSF2;THOC1;CASC3;THOC5;CDC40;WDR33;NUDT21;DDX39A;DDX39B;PCF11;MAGOH;CSTF1;SRSF7
snRNA transcription from RNA polymerase II promoter (GO:0042795)	21/71	0.00344621987945701	0.07747163015360846	1.8235181743978046	10.340218479263246	INTS12;INTS13;CCNK;CCNT2;INTS3;GTF2E1;SNAPC2;POLR2B;SP1;POLR2C;SNAPC4;POLR2D;TAF8;POLR2F;RPRD1B;INTS7;TAF6;RPRD1A;INTS9;POLR2J;POLR2K
snRNA transcription (GO:0009301)	21/71	0.00344621987945701	0.077814424977297	1.8235181743978046	10.340218479263246	INTS12;INTS13;CCNK;CCNT2;INTS3;GTF2E1;SNAPC2;POLR2B;SP1;POLR2C;SNAPC4;POLR2D;TAF8;POLR2F;RPRD1B;INTS7;TAF6;RPRD1A;INTS9;POLR2J;POLR2K
regulation of Notch signaling pathway (GO:0008593)	21/71	0.00344621987945701	0.07816026686608499	1.8235181743978046	10.340218479263246	CREBBP;POGLUT1;JAG1;MAML1;FBXW7;ARRDC1;ARRB1;WWP2;PEAR1;RBPJ;EGFR;FAM129B;MMP14;TSPAN14;POFUT1;PDCD10;NEURL1;TSPAN17;EP300;HIF1AN;NEPRO
cytoplasmic microtubule organization (GO:0031122)	16/49	0.0034512319214488026	0.07724401971558438	2.0131357105110848	11.412514724568762	ATAD1;DYNC1H1;NUMA1;SLAIN2;HOOK3;CAMSAP2;CCDC88A;DLG1;SLK;KATNAL1;KATNA1;FIGNL1;CHORDC1;TUBGCP3;TUBGCP4;CLASP1
regulation of intracellular signal transduction (GO:1902531)	90/423	0.0034659207525827938	0.07723403318965065	1.3117506624340844	7.430774919562094	TRIO;PPP1R13B;PHF20;ULK4;ARAF;ARHGAP1;FGF1;ARHGAP35;AKAP12;ARHGAP44;PREX1;ING5;AKAP13;AKAP11;KAT5;ARHGDIA;ARHGDIB;PIP4K2A;EP300;TOPBP1;ZNF385A;IER3;FBXO9;VAV3;PLEKHG2;ARHGEF12;MYOC;PDPK1;DAPK2;CSNK2A2;ARAP3;OCRL;RHOF;ARAP1;PRKAB1;RHOA;PJA2;ARHGAP10;DEPDC7;RRAGC;KCTD11;RHOU;SOS2;OPTN;ARHGEF6;PRKAA1;HDAC2;NLRX1;ARHGAP18;NOD1;ARHGAP17;EGFR;RHOBTB1;RHOBTB2;INPP5B;ARHGAP22;GNA13;ABR;ARHGAP21;ARHGAP20;…
RNA metabolic process (GO:0016070)	46/192	0.0034665930181828125	0.07691314857298648	1.4770859021783806	8.36707570059608	FTO;DDX27;DDX1;CELF2;DIS3L;DDX42;DDX20;DDX21;CASC3;DDX41;EXOSC7;DHX30;PTBP1;RBM4;DHX33;DHX34;POLR2B;POLR2C;DHX36;POLR2D;POLR2F;POLE;POLR2J;POLR2K;DDX59;HNRNPA3;RBFOX2;PABPC4;THOC1;TDRD9;DDX31;DDX54;DICER1;SND1;MRPL44;HNRNPM;POLA1;DDX19A;DDX39A;DDX39B;HNRNPH1;AGO1;AGO2;HNRNPH3;RBMS2;SIDT2
lipid particle organization (GO:0034389)	7/14	0.0034928923164280474	0.07584778506694606	3.0826140567200984	17.438425222023035	CIDEA;RAB18;PNPLA3;CIDEC;RAB3GAP1;PPID;PLIN5
acetyl-CoA metabolic process (GO:0006084)	7/14	0.0034928923164280474	0.07617192090056549	3.0826140567200984	17.438425222023035	ACLY;MVK;HMGCS1;PMVK;MVD;MLYCD;ACACA
ribonucleoside monophosphate biosynthetic process (GO:0009156)	7/14	0.0034928923164280474	0.07649883901601856	3.0826140567200984	17.438425222023035	ADSL;ATIC;IMPDH1;RFK;ADK;ADSS;LHPP
fatty acid transport (GO:0015908)	7/14	0.0034928923164280474	0.0768285753910876	3.0826140567200984	17.438425222023035	SLC27A1;SLCO3A1;SLCO2A1;PPARG;APOE;PPARA;PPARD
retrograde transport, endosome to plasma membrane (GO:1990126)	7/14	0.0034928923164280474	0.07716116662654686	3.0826140567200984	17.438425222023035	ANKRD27;SNX27;MICALL1;VPS26A;VPS35;SNX31;VPS39
mitochondrial calcium ion transmembrane transport (GO:0006851)	9/21	0.0034935568688036836	0.07554076568434405	2.6422406200457984	14.946718958014468	SMDT1;PMPCB;PMPCA;MICU3;PHB;MICU2;SLC25A23;MICU1;MCU
histone modification (GO:0016570)	27/99	0.0036018723476413765	0.07755423877643014	1.6814258491200536	9.460208730225926	HDAC2;TRRAP;UHRF1;BAZ2A;PHB;SGF29;NSD3;KAT5;HLCS;MIER2;NSD1;KAT8;EP300;SUDS3;PRMT6;CREBBP;RBM14;PHC1;PRMT7;PRMT2;USP21;USP3;EYA3;BAZ1B;BRMS1L;PADI4;MAP3K12
positive regulation of macroautophagy (GO:0016239)	15/45	0.0036593962934735598	0.07846176170418309	2.0550760378133988	11.529915931591672	SH3GLB1;LRSAM1;GNAI3;TSC2;SUPT5H;FYCO1;LARP1;SPTLC1;SPTLC2;SESN3;KDR;PIP4K2A;MAP3K7;RAB3GAP1;OPTN
epidermal growth factor receptor signaling pathway (GO:0007173)	18/58	0.0037059659980966378	0.07912780120622236	1.9133466558952337	10.710553580908876	DGKD;PDPK1;SHC1;SRC;GAB1;ERBIN;PTPN11;PIK3R1;EGFR;PTK2;BTC;NRAS;PIK3CA;PTK2B;CSK;GRB2;PLCG1;HBEGF
regulation of apoptotic process (GO:0042981)	161/816	0.0037881609852949694	0.08054577294983428	1.2164236841469016	6.782625930332573	ANKRD13C;ANKLE2;STEAP3;TRIO;ARAF;PREX1;STK10;SLK;AKT2;ARHGDIA;KDR;TNFSF10;ARL6IP5;NEK1;CYP1B1;DIP2A;MAP3K5;TGM2;PDGFRB;PDGFRA;AREL1;DAPK2;CLIP3;SHQ1;BIN1;TYRO3;PHIP;IL6ST;PPID;GPLD1;NOTCH2;CSF1R;SHC1;MAGED1;GLO1;HPN;STK39;PSEN2;PIK3R1;PHB;FOXO3;SOCS2;ABR;NCSTN;NUAK2;GRK5;PDCD10;FIGNL1;MAP3K20;RIPK1;FADD;SUDS3;TXNDC5;IP6K2;MAP2K6;HSPA9;CREBBP;API5;TGFB3;INSR;CIDEA;ASNS;BFAR;GDF5;PTK2;CIDEC;GCLC;DA…
protein alpha-1,2-demannosylation (GO:0036508)	10/25	0.0038520348406418468	0.08089273165347878	2.466091245376079	13.709380370575603	RNF103;OS9;RNF139;MAN1A2;EDEM1;AMFR;SEL1L;MAN1C1;DERL2;UGGT1
negative regulation of G1/S transition of mitotic cell cycle (GO:2000134)	10/25	0.0038520348406418468	0.08122699913965017	2.466091245376079	13.709380370575603	KANK2;RBL2;PRMT2;NACC2;FHL1;JADE1;BRD7;KLF4;CDC73;DACT1
cellular lipid catabolic process (GO:0044242)	10/25	0.0038520348406418468	0.0815640406298562	2.466091245376079	13.709380370575603	ACBD5;ACADL;LIPG;NUDT19;MGST2;CYP1B1;CEL;LPIN1;LPIN3;PPARD
organophosphate biosynthetic process (GO:0090407)	13/37	0.003979378439428025	0.08322445973934922	2.1661612290465557	11.971570859705492	DGKE;G6PD;MOCOS;LPCAT1;AGPAT3;GK5;GPAM;PPIP5K2;PNPO;GPAT2;MOCS1;FADS1;DDR2
negative regulation of nucleocytoplasmic transport (GO:0046823)	6/11	0.003991454894842106	0.08246313493270958	3.362851698240107	18.575045889176838	SP100;MDFIC;TPR;CHORDC1;NUP153;RANGAP1
negative regulation of amyloid precursor protein catabolic process (GO:1902992)	6/11	0.003991454894842106	0.08279835092837101	3.362851698240107	18.575045889176838	PRNP;ROCK1;BIN1;APOE;SORL1;PICALM
biotin metabolic process (GO:0006768)	6/11	0.003991454894842106	0.08313630338113986	3.362851698240107	18.575045889176838	MCCC2;SLC5A6;BTD;HLCS;MCCC1;ACACA
retrograde vesicle-mediated transport, Golgi to ER (GO:0006890)	23/81	0.004015595133027848	0.0822955098949442	1.7506203285077102	9.659169707324265	ARF4;COPB2;NBAS;COPA;COG7;KDELR1;COPB1;COPZ2;ARFGAP3;TAPBP;ARCN1;SCFD1;GOLPH3;KLC2;ZW10;BNIP1;PICK1;COPG1;SEC22B;ATP9B;ARF5;ATP9A;COPE
ERBB signaling pathway (GO:0038127)	23/81	0.004015595133027848	0.08262734662839157	1.7506203285077102	9.659169707324265	DGKD;PDPK1;SHC1;SRC;MVP;GAB1;ERBIN;PRKCA;PTPN11;PIK3R1;EGFR;PTK2;BTC;NRAS;PIK3CA;CDC37;ERBB2;PTK2B;CPNE3;CSK;GRB2;PLCG1;HBEGF
RNA polyadenylation (GO:0043631)	11/29	0.004021013723225493	0.08174993238892307	2.33853480164973	12.89987533909292	APP;CPSF4;NUDT21;AHCYL1;PCF11;ZC3H3;CPSF3;LEO1;MTPAP;CDC73;WDR33
regulation of NIK/NF-kappaB signaling (GO:1901222)	11/29	0.004021013723225493	0.08207693211847876	2.33853480164973	12.89987533909292	APP;RPS3;EIF2AK2;TERF2IP;NOD1;ADIPOR1;EGFR;TRIM44;SASH1;HDAC7;LIMS1
ribosome disassembly (GO:0032790)	5/8	0.004067053130538062	0.08138891029464992	3.853267570900123	21.21160830890404	GFM2;MTIF2;DENR;MTIF3;MRRF
positive regulation of IRE1-mediated unfolded protein response (GO:1903896)	5/8	0.004067053130538062	0.08170933907533752	3.853267570900123	21.21160830890404	PTPN1;TMEM33;DAB2IP;BAK1;HSPA1A
TORC1 signaling (GO:0038202)	5/8	0.004067053130538062	0.08203230088986455	3.853267570900123	21.21160830890404	RPTOR;LARP1;MLST8;CLEC16A;MTOR
negative regulation of retrograde protein transport, ER to cytosol (GO:1904153)	5/8	0.004067053130538062	0.08235782589339576	3.853267570900123	21.21160830890404	OS9;DERL2;UBE2G2;UBE2J1;UBAC2
lipid homeostasis (GO:0055088)	16/50	0.004324205978141918	0.08619696525960238	1.972872996300863	10.739386918513862	ABCA1;PRKAA1;DGAT2;ABHD4;FBXW7;VDR;ABCB4;ARID4A;NR1D2;MLXIPL;ACOX2;ACOX1;LIPG;PNPLA3;PPARG;APOE
positive regulation of vasculature development (GO:1904018)	28/105	0.004335166558464624	0.08607920213169251	1.6440608302507191	8.945327164318261	SEMA5A;BTG1;PDGFB;FGF1;ETS1;HIF1A;HK2;CDH5;KDR;CYP1B1;PLCG1;HIF1AN;CD34;SASH1;ANGPT4;PTGIS;PDPK1;GAB1;PRKCA;HIPK1;VEGFA;STIM1;SP1;ADAM12;AGO2;APLNR;NODAL;RAPGEF3
maintenance of protein localization in organelle (GO:0072595)	8/18	0.004476256458961174	0.08619749701916556	2.7401013837511985	14.821121232257703	ARL2BP;TAF8;TAF3;TOPORS;SUPT7L;HK2;PML;TAPT1
membrane lipid metabolic process (GO:0006643)	8/18	0.004476256458961174	0.0865240026896927	2.7401013837511985	14.821121232257703	ACER1;SGPL1;ARV1;POGLUT1;SPTLC1;MGST2;CYP1B1;ST3GAL6
porphyrin-containing compound biosynthetic process (GO:0006779)	8/18	0.004476256458961174	0.08685299129307555	2.7401013837511985	14.821121232257703	SUCLA2;ABCB6;COX15;UROS;CPOX;FXN;NFE2L1;COX10
regulation of smooth muscle cell migration (GO:0014910)	8/18	0.004476256458961174	0.08718449125984302	2.7401013837511985	14.821121232257703	PDGFRB;NDRG4;LRP1;PLAU;PDGFB;PDGFA;SORL1;BMPR1A
DNA methylation (GO:0006306)	8/18	0.004476256458961174	0.08751853145624089	2.7401013837511985	14.821121232257703	DNMT1;MTRR;ZFP57;ATRX;PICK1;BAZ2A;PPM1D;GATAD2A
regulation of amyloid-beta formation (GO:1902003)	8/18	0.004476256458961174	0.08785514119261105	2.7401013837511985	14.821121232257703	APP;PRNP;ROCK1;ROCK2;BIN1;APOE;SORL1;PICALM
long-chain fatty-acyl-CoA biosynthetic process (GO:0035338)	8/18	0.004476256458961174	0.08819435023196476	2.7401013837511985	14.821121232257703	ELOVL5;ACSL1;ACSL5;ELOVL6;ACSL4;ELOVL7;HSD17B12;HACD2
glucan catabolic process (GO:0009251)	8/18	0.004476256458961174	0.08853618879875531	2.7401013837511985	14.821121232257703	PYGB;PHKG1;AGL;GAA;STBD1;PGM2;PHKB;GYG2
sterol homeostasis (GO:0055092)	18/59	0.004539142580046095	0.08675372504110569	1.8809170515580262	10.147579739194356	ABCA1;DGAT2;ACSM3;VDR;ACSM1;INSIG1;EPHX2;LPL;CYP7B1;CYP39A1;NPC1;NPC2;SOAT2;LIPG;MALL;APOE;LDLRAP1;LDLR
cholesterol homeostasis (GO:0042632)	18/59	0.004539142580046095	0.0870798668645685	1.8809170515580262	10.147579739194356	ABCA1;DGAT2;ACSM3;VDR;ACSM1;INSIG1;EPHX2;LPL;CYP7B1;CYP39A1;NPC1;NPC2;SOAT2;LIPG;MALL;APOE;LDLRAP1;LDLR
protein complex subunit organization (GO:0071822)	15/46	0.004629556356297128	0.08815158987382181	2.0104004717739774	10.806494065664841	NUP205;COL14A1;COL12A1;LOXL4;TGFBR1;LOXL2;COL1A2;COL5A1;LOX;COL5A3;TPR;COL5A2;CYP1B1;ATP7A;DDR2
mRNA splicing, via spliceosome (GO:0000398)	59/262	0.004643776326975255	0.08809364534035213	1.3883528957747007	7.458547440031777	TXNL4B;DDX42;GPATCH1;CASC3;DDX41;ELAVL1;PTBP1;SART3;PCF11;MAGOH;CWC22;TXNL4A;AQR;PRMT7;RBM15;PRPF40B;PRPF4B;CDC40;WDR33;SFPQ;DDX39A;DDX39B;HNRNPH1;GEMIN4;CD2BP2;GEMIN5;SNRPA1;HNRNPH3;SNRNP200;SRSF7;SNRPA;SF3B2;SF3B3;RBM8A;DDX1;PRCC;DDX20;PRPF8;POLR2B;POLR2C;POLR2D;CSTF1;POLR2F;SNRPB2;SF3B1;POLR2J;POLR2K;CPSF4;HSPA8;CPSF7;HNRNPA3;CPSF3;CPSF2;LSM3;CHERP;HNRNPM;NUDT21;BUD13;SNRNP48
regulation of phosphorylation (GO:0042325)	31/120	0.004670322993197858	0.08826910457143952	1.5926839293053843	8.547181382772694	APP;ANKLE2;NUP205;PRKRIP1;AAAS;EGFR;CORO1C;SDCBP;SRPX2;KCTD20;TPR;NUP43;ATP7A;RAE1;NUP214;CDKN2C;NUP155;STAT2;FN1;NUP153;EMP2;ATG14;PTK2;PML;NUP93;CCDC88A;EIF6;RAD17;PHIP;OGT;NUP58
platelet degranulation (GO:0002576)	32/125	0.0047488966146039925	0.08942294990525526	1.5782983970406905	8.443648599093333	LGALS3BP;APP;SPARC;WDR1;PROS1;STXBP2;PDGFB;F13A1;PDGFA;A1BG;PHACTR2;FLNA;QSOX1;FAM3C;A2M;VWF;TGFB3;APLP2;RARRES2;FN1;MANF;F5;VEGFA;TF;F8;TMX3;PECAM1;TAGLN2;NHLRC2;TLN1;GAS6;VCL
cellular response to transforming growth factor beta stimulus (GO:0071560)	27/101	0.0048492031262412	0.0909760424750325	1.64813028775134	8.782788884752796	ACVRL1;ITGB5;SRC;LTBP2;F11R;CDH5;SOX6;MAP3K7;KLF10;SMAD3;TGFB3;SMURF1;USP9X;PDE2A;SMAD5;GDF5;PTK2;RHOA;TGFBR1;TGFBR3;TWSG1;COL1A2;PARD3;ZYX;ADAM9;BMPR1A;LIMS1
negative regulation of Wnt signaling pathway (GO:0030178)	42/175	0.0048872754655896345	0.09135445677986778	1.4796547472256472	7.873420905455396	INVS;PSMD12;PSMD11;LRP1;NXN;CHD8;CTNND1;JADE1;KLHL12;TMEM131L;APCDD1;LIMD1;LRP6;PSMB4;PSMD7;HMGXB4;FRZB;GRB10;DVL3;APOE;PSMF1;SOST;ANKRD6;DACT1;WWTR1;IGFBP2;FZD6;KREMEN1;DAB2IP;TSC2;FUZ;MCC;DKK2;LATS1;CYLD;DAB2;PSMC5;PSMA4;PSME4;PSMC2;PSME2;RBMS3
regulation of cellular metabolic process (GO:0031323)	14/42	0.004916146937338792	0.09155875117240825	2.0550760378133988	10.923202215601668	ANKRD13C;ARF4;AGPAT1;ACACA;ACLY;EIF6;NPC2;FASN;PDK4;FLOT1;CYP1B1;PDK3;VPS35;TBC1D16
negative regulation of dephosphorylation (GO:0035305)	19/64	0.005023439691336229	0.09321677361777737	1.8303020961775585	9.688961088393356	TSKS;PPP1R37;FARP1;PLEKHF1;RBM26;FKBP15;PCIF1;ZFYVE1;SYTL2;MARF1;CNST;WDR81;WNK1;CHORDC1;ENSA;CD2BP2;INPP5K;CEP192;SFI1
protein localization to cell surface (GO:0034394)	9/22	0.0050711377186193	0.09308638769105859	2.522138773680081	13.327460699509595	RIC3;PIGU;SMURF1;CTNNB1;FLNA;EMP2;ANK2;MESD;VCL
negative regulation of cell cycle G1/S phase transition (GO:1902807)	9/22	0.0050711377186193	0.09342243963218155	2.522138773680081	13.327460699509595	KANK2;RBL2;PRMT2;FHL1;JADE1;KLF4;BRD7;CDC73;DACT1
regulation of DNA biosynthetic process (GO:2000278)	9/22	0.0050711377186193	0.09376092673229815	2.522138773680081	13.327460699509595	ACVRL1;PDGFRB;BMPR2;PARP4;TNKS;ADIPOQ;PDGFB;ATM;FAM129B
RNA splicing, via transesterification reactions with bulged adenosine as nucleophile (GO:0000377)	54/237	0.005101486185697428	0.09330782797711101	1.4047355195180196	7.414507851642181	DDX42;GPATCH1;CASC3;DDX41;ELAVL1;PTBP1;SART3;PCF11;MAGOH;CWC22;TXNL4A;AQR;RBM15;PRPF40B;PRPF4B;CDC40;WDR33;SFPQ;DDX39A;DDX39B;HNRNPH1;CD2BP2;GEMIN5;SNRPA1;HNRNPH3;SNRNP200;SRSF7;SNRPA;SF3B2;SF3B3;RBM8A;PRCC;PRPF8;POLR2B;POLR2C;POLR2D;CSTF1;POLR2F;SNRPB2;SF3B1;POLR2J;POLR2K;CPSF4;HSPA8;CPSF7;HNRNPA3;CPSF3;CPSF2;LSM3;CHERP;HNRNPM;NUDT21;BUD13;SNRNP48
macroautophagy (GO:0016236)	29/111	0.005126488804362093	0.09343025845949915	1.6107352728807722	8.493945559048958	PRKAA1;MTMR3;PLEKHF1;STX17;SRC;MTMR14;AMBRA1;ZFYVE1;RB1CC1;MFN1;UBQLN1;EPG5;MFN2;VPS36;UBXN6;ATG3;CSNK2A2;VPS37A;ATG14;PRKAB1;DYNLL2;ATG12;SNX14;NBR1;ATG4B;ULK1;PGAM5;ATP13A2;STAM2
cellular response to glucose starvation (GO:0042149)	12/34	0.005349445320986573	0.0971466885159946	2.1759628635671286	11.381944734393539	SH3GLB1;PRKAA1;SZT2;MTMR3;NUAK2;SESN3;EIF2AK3;ASNS;PICK1;ATG14;KPTN;C12ORF66
regulation of vascular smooth muscle cell proliferation (GO:1904705)	10/26	0.005361872712277515	0.09634379031954986	2.3712415820923836	12.397899028506544	TGFB3;MMP2;ADIPOQ;TPM1;PDGFB;FOXJ2;MFN2;PPARG;MEF2D;BMPR1A
long-chain fatty-acyl-CoA metabolic process (GO:0035336)	10/26	0.005361872712277515	0.0966842277411737	2.3712415820923836	12.397899028506544	DGAT2;ACOT7;ELOVL5;ACSL1;ACSL5;ELOVL6;ACSL4;HSD17B12;ELOVL7;HACD2
cellular response to epidermal growth factor stimulus (GO:0071364)	10/26	0.005361872712277515	0.09702707961259631	2.3712415820923836	12.397899028506544	STAT5B;PDPK1;SYAP1;ERBB2;DAB2IP;INPP5K;PTPN11;PLCG1;PDE8A;EGFR
regulation of blood vessel endothelial cell migration (GO:0043535)	16/51	0.005369525496554375	0.0961427670488315	1.9341892120596695	10.110037448366228	ACVRL1;STAT5A;ANGPT4;PDPK1;PDGFB;PRKCA;PRCP;VASH1;ETS1;HIF1A;VEGFA;SP1;KDR;PPARG;PLCG1;APOE
termination of RNA polymerase II transcription (GO:0006369)	20/69	0.005463722000301518	0.09714764239560504	1.7870226415768686	9.309717894226347	CPSF4;CPSF7;CHTOP;RBM8A;POLDIP3;CPSF3;CPSF2;THOC1;CASC3;THOC5;CDC40;WDR33;LSM10;NUDT21;DDX39A;DDX39B;PCF11;MAGOH;CSTF1;SRSF7
negative regulation of phosphatase activity (GO:0010923)	20/69	0.005463722000301518	0.09748731946691834	1.7870226415768686	9.309717894226347	TSKS;PPP1R37;FARP1;PLEKHF1;RBM26;FKBP15;PCIF1;ZFYVE1;SYTL2;MARF1;CNST;WDR81;WNK1;CHORDC1;TIPRL;CRY2;PPP1R1B;CD2BP2;CEP192;SFI1
retrograde transport, endosome to Golgi (GO:0042147)	23/83	0.005572607044600811	0.09873963107152062	1.7084367061340304	8.866602477926703	SPAG9;TMEM87B;CLTC;GOSR1;GCC2;VPS26A;RBSN;PIKFYVE;HEATR5A;HEATR5B;VPS53;VPS52;TBC1D14;UBE2O;DENND5A;VPS35;ERC1;TBC1D17;EVI5;SNX8;SNX5;TBC1D10B;RAB7A
regulation of protein ubiquitination (GO:0031396)	27/102	0.005597164386392495	0.09849079263365829	1.6319721476753462	8.462583687806253	NXN;DERL1;ARRB1;UFL1;BAG5;RNF139;CHORDC1;RPS3;UBQLN1;PTK2B;CDK5RAP3;SASH1;ZYG11B;NDFIP1;FBXW7;WFS1;FEM1B;PRMT3;SENP2;GTPBP4;TGFBR1;LATS1;TBC1D7;SPOPL;OGT;TSPYL5;HSPA1A
protein processing (GO:0016485)	27/102	0.005597164386392495	0.09883159122408618	1.6319721476753462	8.462583687806253	C1R;PROS1;SPPL2B;HM13;SPPL2A;PSEN2;ECE1;AEBP1;PCSK6;NCSTN;PMPCB;PMPCA;CPXM1;TYSND1;PRSS12;SPCS3;MMP14;SPCS1;CPD;XPNPEP3;CPE;UQCRC2;GAS6;OGT;FXN;LGMN;METAP2
transport along microtubule (GO:0010970)	7/15	0.005639587287653211	0.09855758194826826	2.8771064529387584	14.897497223462269	APP;HSPA8;DYNC1I2;ARHGAP21;COPG1;DYNLL2;BORCS5
regulation of RNA export from nucleus (GO:0046831)	7/15	0.005639587287653211	0.09889626779688775	2.8771064529387584	14.897497223462269	SETD2;RBM26;ZC3H3;AKAP8L;TPR;NUP153;SUPT6H
RNA secondary structure unwinding (GO:0010501)	15/47	0.005798484611762748	0.1009886244840454	1.9676259936511267	10.133586069342538	DDX59;DDX27;DDX1;DDX20;DDX42;DDX31;DDX21;DDX54;DDX41;DDX19A;DDX39A;DDX39B;AGO1;DHX36;AGO2
regulation of protein complex assembly (GO:0043254)	21/74	0.005859422879635742	0.10170283998224895	1.7495917619222179	8.992384065708498	VPS18;HSPA8;GSN;TRAF3IP1;SRC;DAB2IP;EIF2AK2;PTPN11;RNF4;VEGFA;SENP6;LATS1;HCK;BBS10;SUMO1;TRAPPC12;RPS3;ULK1;SOST;AJUBA;LCMT1
sphingolipid metabolic process (GO:0006665)	30/117	0.005970952403719868	0.10328735632604233	1.5808277213949222	8.095179791789294	GBA2;HACD2;ALDH3B2;COL4A3BP;SGPL1;ARV1;STS;SPTLC1;SPTLC2;SPTLC3;ARSK;KDSR;ARSD;ARSE;ARSB;B3GALNT1;ELOVL5;ELOVL6;ELOVL7;SGPP1;ACER2;GALC;ACER1;VAPA;PRKD3;DEGS1;ESYT2;ESYT1;GLA;NSMAF
protein oligomerization (GO:0051259)	50/218	0.005986932730862996	0.10321391123511443	1.4140431452844489	7.237321778200626	DGKD;QPRT;IDE;TRIM4;OPA1;TRPS1;DPYSL3;LONP1;ANXA6;TRAPPC12;FLOT1;TRAPPC11;AASS;MCCC2;SH3GLB1;HGSNAT;ADSL;PDCD6IP;RIPK3;VWF;MCCC1;ADIPOQ;CAT;MICU1;CRYAB;ATL3;ATL2;DERL1;NOD1;HMGCR;HMGCL;ZNHIT6;NACC2;STOM;RIPK1;HACL1;GSDMD;PRNP;CPSF7;TOR1A;AMFR;EIF2AK3;TYSND1;NUDT21;GRHPR;PFKL;EHD4;NBR1;LY6G5C;PFKM
organelle assembly (GO:0070925)	80/377	0.005997724407177056	0.10305181026876943	1.3082712177061426	6.693606344021575	UBXN2B;TRAF3IP1;FNBP1L;LIMD1;EDC3;IFT52;NUDCD3;TCTN3;OGFOD1;TCTN2;RB1CC1;SH3PXD2B;RCC1;NEK1;MYOZ3;SYNPO;IFT57;VPS36;CC2D2A;CD34;RAB8A;EIF2A;OFD1;ACTR3;ATG3;RBM14;PDCD6IP;STX7;RFX2;KIF24;CSNK1D;OCRL;VPS37A;HAUS6;HAUS5;ATG14;DYNLL2;ATG12;HAUS2;TRAPPC6A;RILPL2;RILPL1;ULK3;ULK2;ATG4B;ULK1;ALPK3;CEP63;STAM2;CHMP7;RAB7A;ATG4D;TNKS;ASAP1;AMBRA1;CENPC;ABLIM1;ABLIM3;RAB23;TP53INP1;RPS3;UBQLN1;FLNA;PCNT;DY…
Golgi organization (GO:0007030)	31/122	0.0060532156595625355	0.10365623996895174	1.5665743566938206	8.00075471787181	USP6NL;UBXN2B;LMAN2L;STX17;ATL3;ATL2;GCC2;SYNE1;ARHGAP21;LMAN1;BAG5;PDCD10;TRAPPC12;MYO18A;TRAPPC11;TMED5;CLASP1;COG7;FBXW8;ATP8B2;COG2;CSNK1D;TRAPPC8;RAB30;SEC23IP;GOLPH3;NPLOC4;ZW10;GOLGB1;GORASP1;OPTN
regulation of transcription from RNA polymerase II promoter in response to hypoxia (GO:0061418)	22/79	0.006211274656097026	0.10565378190021041	1.7168989682998015	8.724231781384951	PSMD12;CREBBP;PSMD11;EGLN2;EPAS1;ARNT;HIF3A;LIMD1;RBPJ;HIF1A;VEGFA;PSMB4;PSMC5;PSMD7;PSMA4;PSME4;PSMC2;EP300;PSME2;HIF1AN;PSMF1;NFE2L2
extracellular matrix disassembly (GO:0022617)	22/79	0.006211274656097026	0.10600713903031145	1.7168989682998015	8.724231781384951	LAMB3;MMP2;HPN;LAMA3;FN1;ADAM10;NID1;HSPG2;ACAN;MMP14;BMP1;MMP15;CTSK;SH3PXD2B;TIMP2;CAPN2;FLOT1;MMP19;CAPN1;LCP1;A2M;ELANE
activation of protein kinase activity (GO:0032147)	53/234	0.006214376390785646	0.10535535788099386	1.3963978205655148	7.094943580699023	PIK3CB;FGF1;CRKL;STK10;SLK;MLST8;NEK1;MAP3K6;PRKACB;MAP3K7;MAP3K5;RIPK3;PDPK1;EMP2;OXSR1;TGFBR1;DUSP7;TOM1L1;TRAF7;KARS;RAPGEF1;ADAM9;GAS6;PRKAA1;SHC1;MAPKAP1;PDGFB;STK39;NOD1;ADCY6;ADCY5;MAP3K20;PTK2B;PLCG1;S1PR2;MAP4K5;PAK2;MARK2;MAP4K4;MAP2K6;OSBPL8;MAP3K1;KIDINS220;INSR;DAB2IP;EIF2AK2;MTOR;VEGFA;CCDC88A;STK24;LEP;TAB1;MAP3K11
positive regulation of GTPase activity (GO:0043547)	45/193	0.006451562516784716	0.10901431630182916	1.4374884202321703	7.249876430561804	USP6NL;CCL14;TBC1D9B;DOCK7;RAP1GDS1;SNX13;THY1;F11R;CORO1C;ABR;DOCK11;ARHGAP21;ERBB2;TBC1D14;DVL3;EVI5L;TBC1D17;EVI5;CCL16;TBC1D10B;S100A10;TBC1D16;TBC1D8B;CCL25;ARHGEF10;ARHGEF37;RALGAPA1;TBC1D2B;ARAP1;RANGAP1;ARHGAP23;TBC1D1;SNX18;RALGAPB;DNMBP;ALS2;ADPRH;TBC1D7;RAPGEF1;RUNDC1;PKP4;RAPGEF3;RAB3GAP1;LIMS1;PICALM
protein maturation (GO:0051604)	23/84	0.0065208591687145635	0.1098215984750839	1.6880981739181493	8.495774628603247	GLRX5;PSEN2;TYSND1;ECE1;AEBP1;PCSK6;SORL1;LMF1;HSPD1;NFU1;MMP14;NCSTN;TSPAN14;XPNPEP3;CPD;PMPCB;CPE;PMPCA;CPXM1;MMS19;UQCRC2;OGT;METAP2
acylglycerol biosynthetic process (GO:0046463)	8/19	0.006645146371234378	0.1111809243685542	2.595885521448504	13.015428800793636	DGAT2;GPAM;PNPLA3;LPL;GPAT3;GPAT2;LPIN1;LPIN3
negative regulation of cell junction assembly (GO:1901889)	8/19	0.006645146371234378	0.11154665109345076	2.595885521448504	13.015428800793636	ACVRL1;ROCK1;SRC;ROCK2;RCC2;DLC1;PHLDB2;CORO1C
membrane lipid biosynthetic process (GO:0046467)	18/61	0.006667673012336931	0.11119325288220705	1.8192476400315334	9.115311835770491	ELOVL5;ELOVL6;ELOVL7;HACD2;SGPP1;ACER2;ALDH3B2;ACER1;COL4A3BP;SGPL1;SPTLC1;SPTLC2;VAPA;SPTLC3;PRKD3;DEGS1;KDSR;ST3GAL2
transcription, DNA-templated (GO:0006351)	76/357	0.006687700462299168	0.11116395915020409	1.3124855367547759	6.572251889407829	CCNK;CALCOCO1;CCNT2;BMPR2;THRB;ARID4A;RSF1;ARRB1;TTF1;CDC73;SNAPC2;TRPS1;SNAPC4;UBTF;ELOA;NFRKB;MEF2A;KLF11;ARNT;VEZF1;BAZ1A;BAZ1B;TOPORS;MLF1;THAP1;RRAGC;IRF1;ELF5;TFAM;IRF9;GTF3C1;TMF1;EPAS1;RNMT;CTR9;SUPT4H1;DDX21;BAZ2A;RTF1;MRPL12;FOXO3;HIF1A;SUPT6H;GTF2E1;POLR2B;POLR2C;POLR2D;LEO1;POLR2F;HIVEP2;RREB1;POLR2J;POLR2K;TAF15;EAF1;NFATC3;DEK;SUPT5H;KLF4;ESR1;HIPK3;PPP5C;TADA2A;POLR3A;COPS2;TRIP11;…
positive regulation of hydrolase activity (GO:0051345)	41/173	0.006751219262896312	0.11185542824207753	1.4611234257286014	7.302741869868999	USP6NL;CCL14;RAP1GDS1;TOR1AIP2;SNX13;DNAJC24;THY1;F11R;DOCK11;ABR;ARHGAP21;ERBB2;CHP2;RPS3;DVL3;EVI5L;EVI5;CCL16;S100A10;CCL25;CHTOP;ARHGEF37;RIPK3;TPM1;ARAP1;ATP1B1;RHOA;ARHGAP23;SNX18;DNMBP;ALS2;DNAJC10;TBC1D7;RAPGEF1;PKP4;SSBP1;RAPGEF3;RAB3GAP1;PICALM;PLIN5;LIMS1
neuron projection development (GO:0031175)	40/168	0.006810740902368016	0.11247641043619414	1.4679114555809991	7.323783642332322	APP;NCKAP1;GPM6A;CNTNAP1;ROCK1;CDNF;DOCK7;PTPRM;FRY;CAMSAP2;SAMD14;BLOC1S6;ZFYVE27;BLOC1S2;EPB41L3;MICALL1;APOE;ATP7A;GPM6B;MAP4K4;TOR1A;ANKRD27;SNAPIN;MYOC;MAP1S;DAB2IP;LAMB1;DICER1;L1CAM;MANF;STK24;CTTN;ALS2;VAPA;CDH11;ULK1;ATXN10;SHANK3;FRYL;CDK16
regulation of retrograde protein transport, ER to cytosol (GO:1904152)	6/12	0.006894272644209483	0.11240087317380508	3.0826140567200984	15.342368260253746	OS9;EDEM1;DERL2;UBE2G2;UBE2J1;UBAC2
plasma membrane tubulation (GO:0097320)	6/12	0.006894272644209483	0.11276113238269549	3.0826140567200984	15.342368260253746	EHD2;MICALL1;PACSIN2;WHAMM;SNX33;FNBP1L
protein hydroxylation (GO:0018126)	6/12	0.006894272644209483	0.11312370837106428	3.0826140567200984	15.342368260253746	OGFOD1;PLOD3;PLOD2;VIPAS39;PLOD1;HIF1AN
cargo loading into COPII-coated vesicle (GO:0090110)	6/12	0.006894272644209483	0.11348862355935804	3.0826140567200984	15.342368260253746	SEC23A;SEC24A;MIA3;SEC24D;SEC31B;SEC31A
regulation of axon extension (GO:0030516)	12/35	0.006959603330318976	0.11310463628859152	2.113792496036639	10.500544933655565	MACF1;GOLGA4;ZFYVE27;CTTN;RUFY3;SEMA3G;PLXNA2;PLXNA1;RNF6;APOE;L1CAM;NTN1
regulation of transcription from RNA polymerase II promoter in response to stress (GO:0043618)	25/94	0.007021975106791023	0.11375599673001457	1.6396883280426056	8.130740132803874	PSMD12;PSMD11;EPAS1;HIF3A;LIMD1;HIF1A;PSMB4;PSMD7;EP300;HIF1AN;HSF5;PSMF1;GCN1;CREBBP;EGLN2;ARNT;VEGFA;PSMC5;PSMA4;PSME4;PSMC2;PSME2;ATF3;HSPA1A;NFE2L2
TOR signaling (GO:0031929)	9/23	0.007148767618856529	0.11507937274140337	2.4124805661287727	11.91962088757319	RPTOR;CCDC88A;LARP1;MAPKAP1;SYAP1;TIPRL;MLST8;EIF4EBP2;MTOR
protein localization to Golgi apparatus (GO:0034067)	9/23	0.007148767618856529	0.11544354797159768	2.4124805661287727	11.91962088757319	GOLPH3;COG7;VPS13C;VPS13D;PAQR3;GCC2;CSNK1D;SORL1;OPTN
inositol phosphate metabolic process (GO:0043647)	15/48	0.007193902048292502	0.11507988135560075	1.9266337854500615	9.507015932397653	INPPL1;PLD4;OCRL;NUDT3;INPP5B;ITPKB;ITPKC;MINPP1;SYNJ1;PPIP5K2;INPP5D;PLCG1;IP6K1;PLCD3;IP6K2
regulation of organelle assembly (GO:1902115)	15/48	0.007193902048292502	0.11544176777495799	1.9266337854500615	9.507015932397653	ATG3;MTMR3;GSN;PDCD6IP;SRC;MSN;RNF4;SENP6;AKAP13;HCK;CYLD;PIKFYVE;TRAPPC12;TBC1D14;UBQLN2
regulation of ARF protein signal transduction (GO:0032012)	11/31	0.007206017643522298	0.11455547674421897	2.18766158864007	10.791382005551567	GIT2;ACAP2;APLP2;AGAP1;ARAP3;ASAP1;ARAP1;ADAP1;ARFGAP3;SMAP2;AGFG2
beta-catenin-TCF complex assembly (GO:1904837)	11/31	0.007206017643522298	0.11491346260904464	2.18766158864007	10.791382005551567	KMT2D;TLE3;CREBBP;KAT5;TRRAP;RBBP5;LEO1;EP300;CTNNB1;CDC73;SMARCA4
regulation of GTPase activity (GO:0043087)	44/189	0.0072100787603387026	0.11426407426710684	1.4352912010125325	7.0792514883043305	USP6NL;CCL14;PLXND1;RAP1GDS1;ARHGAP1;SNX13;THY1;F11R;EFNA5;ARHGAP35;DOCK11;ABR;ARHGAP21;FGD5;ERBB2;PLXNA2;PLXNA1;DVL3;EVI5L;EVI5;CCL16;TBC1D10B;S100A10;VAV3;CCL25;NTRK2;ARHGEF37;RCC2;DAB2IP;OCRL;ARAP1;ADAP1;PTK2;ARHGAP23;SNX18;DNMBP;ALS2;TBC1D7;RAPGEF1;PKP4;RAPGEF3;RAB3GAP1;PICALM;LIMS1
positive regulation of cell growth (GO:0030307)	26/99	0.007218483100984152	0.11404309369759173	1.6191508176711629	7.984211508995825	CPNE9;ITSN2;MACF1;HPN;NEDD4L;DERL2;NTN1;EGFR;RPTOR;SDCBP;GOLGA4;ZFYVE27;EXOSC9;ERBB2;ADNP2;EXOSC2;SMURF1;ADAM10;INO80;L1CAM;TGFBR1;SYT17;MMP14;RUFY3;FGFR1OP;FXN
negative chemotaxis (GO:0050919)	10/27	0.0072971612695732855	0.11493028999577924	2.2834178197926653	11.235031907653974	SEMA5A;SEMA5B;SEMA3C;SEMA3D;SEMA3G;PDGFA;ITGAV;SEMA4F;SEMA4G;RHOA
positive regulation of angiogenesis (GO:0045766)	27/104	0.007382411634535219	0.11591522021856375	1.600588067912359	7.856734484853063	SEMA5A;BTG1;FGF1;ETS1;HIF1A;HK2;CDH5;KDR;CYP1B1;PLCG1;CD34;SASH1;ANGPT4;PTGIS;PDPK1;GAB1;PRKCA;HIPK1;KLF4;VEGFA;STIM1;SP1;ADAM12;AGO2;APLNR;NODAL;RAPGEF3
positive regulation of protein phosphorylation (GO:0001934)	86/413	0.00755454411429784	0.11825410618178492	1.2838005272538908	6.272143593839182	RET;ACVRL1;APP;CCNK;CCNT2;BMPR2;CSF1;DOCK7;ARAF;ARRB1;CCNC;RPTOR;AKT2;RB1CC1;KDR;FLOT1;PDE8A;PDGFRB;PDGFRA;ADIPOQ;CSNK1D;ATG14;TGFBR1;CLIP3;TOM1L1;LATS1;TRAF7;TWSG1;ALS2;AKAP9;TYRO3;APLNR;TERF2IP;LCP2;FAM20A;WDFY2;GAS6;CACUL1;RAPGEF3;DDR2;CSF1R;SHC1;ROCK2;SRC;PDGFB;LPAR1;PDGFA;EFNA5;EGFR;CAMKK1;THBS4;CAMKK2;SDCBP;DHX33;PDCD10;P2RY1;ERBB2;DVL3;PTK2B;RIPK1;S1PR2;PAK2;ANGPT4;NTRK2;PRNP;TGFB3;INSR;IL…
regulation of organelle organization (GO:0033043)	29/114	0.007622710017894599	0.11895623615081388	1.5683475025418046	7.648240015921715	USP6NL;CLIC4;TBC1D9B;CLEC16A;NEXN;CAMSAP2;LMAN1;CAPN2;TBC1D14;VPS35;EVI5L;TBC1D17;EVI5;MARK2;TBC1D10B;TBC1D16;TBC1D8B;MSN;PDE4DIP;TBC1D2B;RBSN;PTK2;TBC1D1;GOLPH3;TMEM33;AKAP9;RUNDC1;ATP13A2;MGARP
cytosolic transport (GO:0016482)	30/119	0.007703933653089627	0.11985723607230599	1.5542591882622345	7.563062848850613	TMEM87B;CLTC;GOSR1;GCC2;VPS26A;EEA1;AP1G1;VPS53;VPS52;DENND5A;VPS35;ERC1;TBC1D17;EVI5;SNX5;TBC1D10B;SPAG9;MON2;ANKRD27;SORT1;VPS13C;EMP2;HOOK3;RBSN;PIKFYVE;WDR81;HEATR5A;HEATR5B;UBE2O;RAB7A
positive regulation of endothelial cell migration (GO:0010595)	20/71	0.007707303506118551	0.11954519693532817	1.736683975616957	8.449986787973756	SEMA5A;STAT5A;ANGPT4;BMPR2;SPARC;PDPK1;ROCK2;PDGFB;PRKCA;FGF1;ETS1;HIF1A;VEGFA;SP1;KDR;PTK2B;PLCG1;AAMP;GPLD1;SASH1
negative regulation of canonical Wnt signaling pathway (GO:0090090)	36/149	0.0077786047885924844	0.1202855158672347	1.4895853159989738	7.23398978966023	INVS;PSMD12;PSMD11;CHD8;CTNND1;JADE1;KLHL12;TMEM131L;LIMD1;LRP6;PSMB4;PSMD7;FRZB;DVL3;PSMF1;APOE;SOST;ANKRD6;DACT1;WWTR1;IGFBP2;FZD6;KREMEN1;DAB2IP;FUZ;MCC;DKK2;LATS1;CYLD;DAB2;PSMC5;PSMA4;PSME4;PSMC2;PSME2;RBMS3
protein targeting (GO:0006605)	33/134	0.007818351506625507	0.1205348874269183	1.5183024458472125	7.365712645024641	ZDHHC20;ZDHHC6;KATNB1;ZDHHC24;LTBP2;TRAK1;ZDHHC3;RABGEF1;SDCBP;PITRM1;MICALL1;MFN2;FBXO7;SEC63;PEX16;ATG3;PEX19;PMM1;VPS13C;PMM2;VPS13D;HPS4;SRP68;AP4B1;SORL1;SPCS3;SPCS1;PARD3;CDC37;ATG4B;MGARP;OPTN;ATG4D
positive regulation of protein acetylation (GO:1901985)	4/6	0.007860068992151888	0.11659863972950896	4.1101520756267975	19.917632120641503	KAT5;TERF2IP;CAMK1;RAPGEF3
positive regulation of amyloid-beta clearance (GO:1900223)	4/6	0.007860068992151888	0.11693857745466787	4.1101520756267975	19.917632120641503	ROCK1;LRP1;LDLR;PICALM
dendritic spine maintenance (GO:0097062)	4/6	0.007860068992151888	0.11728050311974	4.1101520756267975	19.917632120641503	PRNP;MTMR2;INSR;PICK1
regulation of mRNA export from nucleus (GO:0010793)	4/6	0.007860068992151888	0.11762443421393279	4.1101520756267975	19.917632120641503	SETD2;ZC3H3;AKAP8L;SUPT6H
negative regulation of DNA repair (GO:0045738)	4/6	0.007860068992151888	0.11797038843220907	4.1101520756267975	19.917632120641503	RNF169;RPS3;TRIP12;OTUB1
glycosyl compound catabolic process (GO:1901658)	4/6	0.007860068992151888	0.11831838367832177	4.1101520756267975	19.917632120641503	FUCA1;FUCA2;GBA2;GLA
negative regulation of cAMP-mediated signaling (GO:0043951)	4/6	0.007860068992151888	0.11866843806790262	4.1101520756267975	19.917632120641503	MGRN1;PDE3B;PDE2A;APLNR
citrate metabolic process (GO:0006101)	4/6	0.007860068992151888	0.11902056993160558	4.1101520756267975	19.917632120641503	STAT5A;STAT5B;ACLY;ACO2
membrane raft assembly (GO:0001765)	4/6	0.007860068992151888	0.11937479781830679	4.1101520756267975	19.917632120641503	RFTN1;FLOT1;EMP2;S100A10
regulation of ribonucleoprotein complex localization (GO:2000197)	4/6	0.007860068992151888	0.11973114049836144	4.1101520756267975	19.917632120641503	SETD2;ZC3H3;AKAP8L;SUPT6H
regulation of wound healing, spreading of epidermal cells (GO:1903689)	4/6	0.007860068992151888	0.1200896169669194	4.1101520756267975	19.917632120641503	PHLDB2;RREB1;CLASP1;MTOR
peroxisomal membrane transport (GO:0015919)	4/6	0.007860068992151888	0.12045024644730054	4.1101520756267975	19.917632120641503	PEX16;PEX19;PEX3;PEX5
negative regulation of receptor biosynthetic process (GO:0010871)	4/6	0.007860068992151888	0.12081304839443097	4.1101520756267975	19.917632120641503	ADIPOQ;PPARG;ITGAV;PPARA
negative regulation of amyloid-beta formation (GO:1902430)	5/9	0.007932469052921704	0.11565539879159845	3.4251267296889982	16.56662192018275	PRNP;ROCK1;BIN1;APOE;SORL1
negative regulation of alcohol biosynthetic process (GO:1902931)	5/9	0.007932469052921704	0.11598678961908154	3.4251267296889982	16.56662192018275	CYP27B1;ERLIN1;SCAP;ERLIN2;APOE
Golgi vesicle budding (GO:0048194)	5/9	0.007932469052921704	0.11632008499155017	3.4251267296889982	16.56662192018275	GOLPH3;VAPA;MYO18A;SEC31B;SEC31A
mitochondrial calcium uptake (GO:0036444)	5/9	0.007932469052921704	0.11665530137481112	3.4251267296889982	16.56662192018275	SMDT1;MICU2;SLC25A23;MICU1;MCU
peptidyl-arginine omega-N-methylation (GO:0035247)	5/9	0.007932469052921704	0.11699245542502733	3.4251267296889982	16.56662192018275	PRMT6;PRMT7;PRMT2;NDUFAF7;PRMT3
anoikis (GO:0043276)	5/9	0.007932469052921704	0.11733156399147669	3.4251267296889982	16.56662192018275	PIK3CA;DAPK2;TSC2;MAP3K7;MTOR
apoptotic process (GO:0006915)	52/232	0.008237790728328712	0.11976480366570205	1.381861473702113	6.6315851146472	APP;NCKAP1;CSRNP1;HIP1;ITGB2;ATN1;JADE1;TNFAIP1;DDX41;HK2;CASP9;RFK;EP300;IFT57;MAP3K7;ZNF385A;IER3;SEMA6A;DAPK2;KREMEN1;THOC1;TSC2;TRAF7;RRAGC;PIK3CA;IRF1;ELMO1;NDUFS1;ARHGEF6;PPARD;NOTCH2;PRUNE2;HSPD1;FXR1;BCLAF1;BNIP1;BNIP2;PTK2B;RIPK1;FADD;BAK1;YARS;FEM1B;MX1;CFLAR;CIDEC;MTOR;DLC1;FAS;NOX5;OGT;MYD88
small GTPase mediated signal transduction (GO:0007264)	26/100	0.008283712979001701	0.12009030492001614	1.6029593094944512	7.683727717370751	DNMT1;SHC1;RAP1GDS1;ARHGAP1;ARHGAP18;PLD1;NTN1;CRKL;RASGRP3;PLD2;ABR;NRAS;CHORDC1;G3BP1;G3BP2;RREB1;BRAP;ARHGEF37;ARHGAP31;DNMBP;RRAGC;RAB18;GRB2;GRAP;RGL1;RGL2
cellular response to amino acid starvation (GO:0034198)	13/40	0.008375767662006102	0.12108085659834883	2.003699136868064	9.582515887234198	SH3GLB1;SZT2;EIF2AK3;EIF2AK2;EIF2AK4;C12ORF66;MTOR;SESN3;RRAGC;FAS;KPTN;GCN1;MAP3K5
regulation of protein serine/threonine kinase activity (GO:0071900)	22/81	0.00850174586495814	0.12255482810418472	1.674506401181288	7.9831820413286625	CSF1R;CCNK;CCNT2;CDKN2C;SRC;SYAP1;DAB2IP;THY1;RHOA;GTPBP4;LRP6;RPTOR;ETAA1;PDCD10;CDC37;TRIB3;CAMK1;MNAT1;TRIB2;CDK5RAP3;LTF;CDKN3
negative regulation of translational initiation (GO:0045947)	7/16	0.008637911969731758	0.12416694304659483	2.6972872996300863	12.816415216091764	RBM4;PAIP2B;TPR;AGO2;EIF2AK3;EIF4EBP2;EIF2AK4
RNA export from nucleus (GO:0006405)	30/120	0.008715138369921471	0.12492514354412716	1.5413070283600492	7.309947168498808	NUP205;RBM8A;POLDIP3;CASC3;AAAS;SMG7;NOL6;ALKBH5;MAGOH;TPR;NUP43;RAE1;NUP214;CPSF4;CHTOP;NUP155;CPSF3;CPSF2;THOC1;NUP153;THOC5;CDC40;WDR33;NUP93;DDX19A;DDX39A;DDX39B;BUD13;SRSF7;NUP58
neuron development (GO:0048666)	35/145	0.00872246542142838	0.12467994690629979	1.4881585101407373	7.056629415462015	APP;GPM6A;ROCK1;CDNF;DOCK7;PTPRM;FRY;GBA2;FXR1;MAPK9;SAMD14;BLOC1S6;ZFYVE27;UNK;BLOC1S2;MICALL1;ATP7A;SKIL;GPM6B;NTRK2;TOR1A;SNAPIN;MYOC;TBCD;LAMB1;L1CAM;MANF;VAPA;WNK1;TDP2;CDH11;ULK1;ATXN10;FRYL;CDK16
transcription elongation from RNA polymerase II promoter (GO:0006368)	25/96	0.009298082127555469	0.13253662876233396	1.6055281545417182	7.510575811326808	CCNK;SETD2;CCNT2;CTR9;SUPT4H1;RTF1;SUPT6H;GTF2E1;CDC73;POLR2B;POLR2C;POLR2D;LEO1;ELOA;POLR2F;POLR2J;POLR2K;TAF15;EAF1;ELP1;ELP2;SUPT5H;TAF6;MNAT1;TAF3
protein destabilization (GO:0031648)	11/32	0.009400725678834003	0.13288615828002748	2.1192971639950677	9.890692879336806	PRNP;CREBBP;GSN;RNF139;FBXW11;DERL1;EP300;RAD23A;PEX2;SENP2;CDC73
cofactor biosynthetic process (GO:0051188)	11/32	0.009400725678834003	0.13325528649747198	2.1192971639950677	9.890692879336806	NFU1;HSPA9;SLC25A16;ABCB6;PANK1;NUBPL;MOCOS;IBA57;MMS19;MOCS1;MMADHC
regulation of protein export from nucleus (GO:0046825)	11/32	0.009400725678834003	0.13362647113952622	2.1192971639950677	9.890692879336806	SP100;SETD2;ZC3H3;AKAP8L;TPR;CAMK1;RANGAP1;GAS6;SUPT6H;PTPN14;RAPGEF3
proteoglycan metabolic process (GO:0006029)	8/20	0.009523064469110745	0.13350603842272563	2.466091245376079	11.477283807548902	CSGALNACT1;BMPR2;CANT1;FAM20B;SULF1;ADAMTS12;B4GALT7;GAL3ST4
cellular polysaccharide catabolic process (GO:0044247)	8/20	0.009523064469110745	0.1338738236525403	2.466091245376079	11.477283807548902	PYGB;PHKG1;AGL;GAA;STBD1;PGM2;PHKB;GYG2
negative regulation of actin filament bundle assembly (GO:0032232)	8/20	0.009523064469110745	0.13424364084495063	2.466091245376079	11.477283807548902	MYOC;DLC1;INPP5K;ARAP1;PHLDB2;WASF2;SHANK3;CLASP1
posttranscriptional regulation of gene expression (GO:0010608)	14/45	0.009653076736866073	0.13495794681706183	1.918070968625839	8.900767247919543	APP;CYFIP1;EIF2B4;FOXO3;ATG14;SPOUT1;PUM2;TCOF1;ZC3H7A;ZC3H7B;NACC2;GEMIN5;ZNF385A;EIF2A
positive regulation of substrate adhesion-dependent cell spreading (GO:1900026)	10/28	0.009730058154394873	0.13529287946015542	2.201867183371499	10.200227686252935	DOCK5;CARMIL1;MYOC;FLNA;RREB1;DOCK1;TRIOBP;CRKL;S100A10;LIMS1
regulation of protein transport (GO:0051223)	10/28	0.009730058154394873	0.13566253213627605	2.201867183371499	10.200227686252935	PTPN1;HSPA8;SCFD1;DNAJC1;NDFIP1;CHORDC1;WWP2;ATP13A2;LCP1;GAPVD1
positive regulation of protein import into nucleus (GO:0042307)	16/54	0.00978225683677636	0.13564906695127651	1.8267342558341324	8.45263745928651	SEMA5A;KANK1;SMAD3;TGFB3;PIK3R1;TGFBR1;EGFR;NUP93;DAB2;LEP;TPR;CHP2;FLNA;NODAL;DACT1;BMPR1A
peptidyl-lysine modification (GO:0018205)	29/116	0.00978861695285987	0.1353694100554036	1.5413070283600492	7.130911072492546	TOP2B;NUP205;L3MBTL2;LOXL4;PLOD3;PLOD2;PLOD1;AAAS;METTL21A;LOXL2;SENP6;SUMO1;TPR;NFATC2IP;EP300;NUP43;ATP7A;RAE1;NUP214;UBE2I;NUP155;GLRX5;NUP153;SENP2;RANGAP1;TOPORS;NUP93;VIPAS39;NUP58
phospholipid dephosphorylation (GO:0046839)	9/24	0.009818590113133217	0.1354169333711319	2.3119605425400738	10.689298104016745	INPP5B;MTMR2;PLPP5;MTMR3;SYNJ1;INPP5F;SACM1L;EPHX2;INPP5K
protein glycosylation (GO:0006486)	32/131	0.009848788391219356	0.13546729692828133	1.5060099208403535	6.958378535339949	ARF4;POGLUT1;RPN2;TNKS;PLOD3;TRAK1;GALNT10;TMEM165;FUT8;TNKS2;POFUT1;ST8SIA4;MAN1C1;SDF2;LARGE1;LARGE2;ST3GAL2;B3GALNT1;COG7;PARP4;PMM1;GALNT2;GFPT2;ALG5;PMM2;GFPT1;ALG2;TET2;NPC1;DAD1;OGT;B4GALT7
insulin receptor signaling pathway (GO:0008286)	19/68	0.010135903382147739	0.13904170687930084	1.7226372669906433	7.90978421656072	ATP6V1A;SHC1;INSR;GAB1;IDE;PIK3R1;SORBS1;BAIAP2L1;PIK3CA;AKT2;PDK4;ATP6V1B2;ATP6V0A2;PHIP;ZNF106;GRB2;GPLD1;ATP6V1C1;ATP6V0A1
regulation of intracellular transport (GO:0032386)	13/41	0.010481064071807966	0.1430076736856579	1.9548284262127453	8.910469750046841	NUP214;PTPN1;DYNC1H1;NUMA1;STXBP2;AAAS;RBM4;SCFD1;RNF139;INPP5F;ATP13A2;LCP1;CRYAB
regulation of cellular localization (GO:0060341)	13/41	0.010481064071807966	0.14339107227462747	1.9548284262127453	8.910469750046841	DYNC1H1;GSN;NUMA1;STXBP4;GOSR1;EFNA5;SNCAIP;PML;SYN1;ADCY5;KCNMB4;DVL3;CDK16
positive regulation of phosphorylation (GO:0042327)	47/209	0.010864716381071473	0.14784706051362062	1.38643885804636	6.26980200967019	RET;APP;PFKFB1;CSF1R;VAC14;PFKFB4;PRKAA1;PFKFB3;ROCK2;ARRB1;EFNA5;HIF1A;EGFR;CAMKK2;SDCBP;KCTD20;AKT2;RB1CC1;ERBB2;P2RY1;KDR;FLOT1;DVL3;RIPK1;PDE8A;PDGFRB;PDGFRA;NTRK2;INSR;IL34;RARRES2;ADIPOQ;ARNT;CSNK1D;ATG14;PTK2;MTOR;VEGFA;CLIP3;MLXIPL;DAB2;TYRO3;FAS;FAM20A;WDFY2;GAS6;DDR2
positive regulation of cellular component organization (GO:0051130)	27/107	0.010917927378551656	0.14778297987466604	1.5557117669428533	7.02769319254094	LRP1;CLSTN3;ABCB4;NEDD4L;ASAP1;LMAN1;SRPX2;SUMO1;FLOT1;RPS3;APOE;LDLR;SH3GLB1;TGFB3;INSR;DAB2IP;TGFBR1;VEGFA;CLIP3;DAB2;DLG5;NEURL1;ATM;CAMK1;AJUBA;SHANK3;RAPGEF3
positive regulation of cellular catabolic process (GO:0031331)	27/107	0.010917927378551656	0.14817601971475824	1.5557117669428533	7.02769319254094	PFKFB1;PFKFB4;ABCD2;PRKAA1;PFKFB3;PLEKHF1;ROCK1;ZC3HAV1;PIK3CB;SNX33;HIF1A;AKT2;TP53INP1;VPS35;APOE;DACT1;SH3GLB1;PTPN1;INSR;MSN;ARNT;MLXIPL;ADAM9;PPARA;OPTN;GPLD1;PLIN5
interleukin-15-mediated signaling pathway (GO:0035723)	6/13	0.011064399414400133	0.1481932551487766	2.84548989851086	12.81615076802543	STAT5A;STAT5B;SHC1;IL15;IL2RB;GRB2
cellular response to interleukin-15 (GO:0071350)	6/13	0.011064399414400133	0.14858323739916812	2.84548989851086	12.81615076802543	STAT5A;STAT5B;SHC1;IL15;IL2RB;GRB2
mitochondrial genome maintenance (GO:0000002)	6/13	0.011064399414400133	0.14897527760338755	2.84548989851086	12.81615076802543	MEF2A;MGME1;OPA1;LONP1;MRPL17;SLC25A4
regulation of acyl-CoA biosynthetic process (GO:0050812)	6/13	0.011064399414400133	0.1493693920944018	2.84548989851086	12.81615076802543	PDHX;PDP2;PDPR;PDK4;PDK3;DLD
regulation of autophagy (GO:0010506)	46/204	0.011087531986813103	0.14811433436834362	1.3901984961678875	6.258581941161907	ATP6V1A;PRKAA1;PLEKHF1;ROCK1;USP33;VPS26A;PIK3CB;RPTOR;CTSK;RB1CC1;TP53INP1;ATP6V0A2;MLST8;PIP4K2A;KAT8;EP300;TBC1D14;WDR6;VPS35;SLC38A9;CAPN1;DRAM2;ATP6V1C1;SNX5;RAB8A;ATP6V0A1;UBQLN2;SH3GLB1;SREBF1;ZBTB17;FBXW7;DAPK2;CSNK2A2;PRKAB1;SREBF2;MTOR;RRAGC;LEP;ULK3;ATP6V1B2;ULK2;ULK1;ATM;ATP13A2;FBXL2;OPTN
plasma membrane organization (GO:0007009)	12/37	0.01130278979195188	0.15059565615752074	1.9995334421968207	8.963319957658971	EHD2;ARV1;COL5A1;MICALL1;EPB41L3;MYOF;PACSIN2;ANK2;SNX33;WHAMM;FNBP1L;SPTBN1
regulation of MAP kinase activity (GO:0043405)	23/88	0.011727130670594596	0.15584257242719848	1.6113664387400515	7.163893902001186	PDGFRB;PTPN1;ADIPOQ;PAQR3;PDGFB;DAB2IP;PDGFA;PTPRJ;FGF1;SORL1;EGFR;DUSP7;VEGFA;PDCD10;ERBB2;S100A12;INPP5K;SPRY2;TRIB3;APOE;TRIB2;CDK5RAP3;ELANE
protein stabilization (GO:0050821)	36/153	0.011887852777996451	0.15756808500289843	1.4506419090447522	6.429590447767472	HIP1;STXBP4;USP33;SEL1L;PIK3R1;PHB;USP19;HSPD1;TBRG1;SUMO1;PDCD10;CHORDC1;ZNF207;FLOT1;EP300;DVL3;FLNA;CCT8;TRIM44;USP7;CRTAP;COG7;PEX19;FBXW7;WFS1;HPS4;ANK2;ATP1B1;GTPBP4;PER3;WDR81;CDC37;SUGT1;CRYAB;HSPA1A;OTUD3
peptidyl-threonine phosphorylation (GO:0018107)	19/69	0.011911334569534535	0.15747031167962364	1.6976715094980253	7.5211344108863285	PDPK1;ROCK2;TNKS;DAPK2;DYRK1A;STK39;OXSR1;ACVR1B;TGFBR1;CAMKK1;HIPK3;CAMKK2;PHKG1;WNK1;ULK1;CAMK1;MARK2;PSKH1;MAP3K12
positive regulation of cellular metabolic process (GO:0031325)	24/93	0.011960744199130569	0.15771492932341935	1.5910266099200507	7.042083144485759	PDGFRB;ATAD1;STARD4;HDAC2;CSF1;UHRF1;ADIPOQ;HPN;PDGFB;ECE1;ARRB1;AGPAT1;KLF4;HIF1A;ACACA;VEGFA;ACLY;INPP5F;FASN;PICK1;RIPK1;GRB2;APOE;PPARA
protein deubiquitination (GO:0016579)	56/258	0.012213676814318985	0.16063503294708706	1.3381890478784924	5.894988928125174	USP38;TRRAP;KDM1B;USP33;MYSM1;PSMD7;OTUD6B;TRIM25;EP300;NFRKB;MAP3K7;USP46;USP7;USP5;USP3;RAD23A;JOSD1;UCHL5;RHOA;TGFBR1;DDB2;RNF123;PSMA4;PSME4;PSME2;STAM2;OTUB1;PSMD12;PSMD11;TNKS;FOXK2;NOD1;FOXK1;HIF1A;USP19;VCPIP1;PSMB4;TNKS2;RIPK1;PSMF1;SUDS3;USP24;SMAD3;USP9X;USP21;INO80;ESR1;ASXL1;CYLD;PSMC5;PSMC2;OTULIN;TAB1;EIF3F;OGT;OTUD3
mitochondrial translation (GO:0032543)	27/108	0.012363507184983477	0.16177173632043768	1.5413070283600492	6.770971199710904	GFM1;GFM2;MRPS36;MRPL19;MRPL38;MRPL17;MRPS10;MTIF2;MTIF3;MRPL12;MRPL32;MRPL3;MTRF1;IARS2;MRPL9;EARS2;MRPS27;MRPS22;MRPL27;GATB;MRPL46;MRPL21;MRPL44;LARS2;MRPS9;MRRF;DAP3
viral life cycle (GO:0019058)	27/108	0.012363507184983477	0.1621876019665056	1.5413070283600492	6.770971199710904	USP6NL;NUP205;UBP1;NEDD4L;AAAS;TPR;MVB12B;KPNA4;ITGAV;NUP43;APOE;RAE1;NUP214;PDCD6IP;NUP155;NUP153;VPS37A;WWP2;DEK;NUP93;NPC1;GAS6;CHMP7;PPID;NUP58;RAB7A;NECTIN1
cell cycle G2/M phase transition (GO:0044839)	31/128	0.012382236834699781	0.16160244134903576	1.4931411837237978	6.557118080910382	DYNC1I2;KDM8;AKAP8L;AKAP8;PPP1CB;ENSA;CEP192;PCNT;PHLDA1;LCMT1;RAB8A;CLASP1;OFD1;DYNC1H1;FBXW11;CSNK1D;HAUS6;HAUS5;CKAP5;HAUS2;LATS1;AKAP9;FGFR1OP;CEP63;MNAT1;AJUBA;NES;SFI1;OPTN;FBXL7;SDCCAG8
protein N-linked glycosylation (GO:0006487)	20/74	0.012417936081745863	0.16165491792129882	1.6662778684973505	7.312649370611553	B3GALNT1;ST6GAL1;RPN2;PMM1;GFPT2;ALG5;GFPT1;PMM2;UBE2G2;TMEM165;UBE2J1;LMAN1;FUT8;DAD1;OSTC;MAN1C1;ST3GAL6;B4GALT7;UGGT1;ST3GAL2
protein localization to cell periphery (GO:1990778)	29/118	0.01243318461096892	0.16144158033021475	1.5151831804217433	6.647693780279227	PLEKHF1;ROCK1;ROCK2;F11R;PIGW;LRP6;EFR3A;ZFYVE27;EPB41L3;P2RY1;FLOT1;INPP5K;FLNA;SPTBN1;RAB8A;S100A10;SMURF1;ADIPOQ;DENND4C;TTC7B;MYO5A;ANK2;EMP2;TTC7A;ATP1B1;EHD2;DLG1;TSPAN14;GAS6
microtubule nucleation (GO:0007020)	7/17	0.012658169460846682	0.16148659689675157	2.538623340828316	11.092394014468484	AKAP9;RANBP9;SLAIN2;CSNK1D;TUBGCP3;TUBGCP4;CLASP1
platelet-derived growth factor receptor signaling pathway (GO:0048008)	7/17	0.012658169460846682	0.161891325209776	2.538623340828316	11.092394014468484	PDGFRB;PTPN1;PDGFRA;SRC;PDGFB;PDGFA;PTPRJ
positive regulation of cartilage development (GO:0061036)	7/17	0.012658169460846682	0.16229808733341866	2.538623340828316	11.092394014468484	ACVRL1;BMPR2;BMP1;SOX6;GDF5;TAPT1;LOXL2
regulation of establishment or maintenance of cell polarity (GO:0032878)	7/17	0.012658169460846682	0.16270689863652552	2.538623340828316	11.092394014468484	RAP1B;KANK1;CDH5;ROCK1;ROCK2;RUFY3;PTK2B
regulation of transcription from RNA polymerase I promoter (GO:0006356)	7/17	0.012658169460846682	0.1631177746431834	2.538623340828316	11.092394014468484	UTP15;DHX33;ERBB2;EIF2AK3;UBTF;FLNA;POLR2K
negative regulation of stress fiber assembly (GO:0051497)	7/17	0.012658169460846682	0.16353073103468513	2.538623340828316	11.092394014468484	MYOC;DLC1;INPP5K;ARAP1;PHLDB2;WASF2;CLASP1
positive regulation of response to biotic stimulus (GO:0002833)	7/17	0.012658169460846682	0.16394578365152443	2.538623340828316	11.092394014468484	ANKRD17;LRSAM1;CYBA;PRKCA;SASH1;OPTN;PUM2
regulation of fatty acid biosynthetic process (GO:0042304)	10/29	0.012734823652478652	0.16165623158855363	2.125940728772482	9.276361703550064	MLXIPL;ACADL;EIF6;ELOVL5;ADIPOQ;PDK4;ERLIN1;TRIB3;ERLIN2;ADIPOR1
production of miRNAs involved in gene silencing by miRNA (GO:0035196)	10/29	0.012734823652478652	0.16205936433565726	2.125940728772482	9.276361703550064	SMAD3;ZC3H7A;ZC3H7B;AGO1;AGO2;ADAR;DICER1;SPOUT1;PUM2;MRPL44
negative regulation of cell projection organization (GO:0031345)	13/42	0.012975685839990248	0.16430502442052167	1.908284892255299	8.290883375286002	KANK1;PRNP;HDAC2;PAQR3;LPAR1;ADCY6;BAG5;RTN4RL1;DPYSL3;SPRY2;DENND5A;APOE;ITM2C
fatty acid derivative biosynthetic process (GO:1901570)	9/25	0.013174783628180328	0.16641317043218865	2.219482120838471	9.609138216617199	HMGCL;ACLY;BDH1;SCD;FASN;ACACA;AACS;CBR4;FADS1
positive regulation of BMP signaling pathway (GO:0030513)	8/21	0.013233538016351052	0.1659232051534138	2.3486583289295986	10.157949416584252	ACVRL1;BMPR2;NUMA1;UBE2O;SULF1;RBPJ;ZNF423;GDF5
phospholipid translocation (GO:0045332)	8/21	0.013233538016351052	0.16633188299861926	2.3486583289295986	10.157949416584252	ABCA1;ABCC1;ATP8B2;ABCB4;ATP11B;ATP11A;ATP9B;ATP9A
positive regulation of cellular component movement (GO:0051272)	8/21	0.013233538016351052	0.16674257900602324	2.3486583289295986	10.157949416584252	CSF1R;CAVIN1;AKT2;SPOCK2;ETS1;NTN1;TGFBR1;VEGFA
regulated exocytosis (GO:0045055)	35/149	0.013320553991572146	0.16660487014458986	1.4482079461101134	6.254009294687834	LGALS3BP;APP;SPARC;WDR1;PROS1;STXBP2;PDGFB;F13A1;PDGFA;ARHGAP17;A1BG;PHACTR2;FLNA;QSOX1;FAM3C;RAB11FIP2;A2M;VWF;TGFB3;APLP2;RARRES2;FN1;MANF;F5;VEGFA;TF;F8;RAB31;TMX3;PECAM1;TAGLN2;NHLRC2;TLN1;GAS6;VCL
amino sugar metabolic process (GO:0006040)	5/10	0.013762915204936192	0.16642691064168103	3.0826140567200984	13.211398298681944	CSGALNACT1;ST6GAL1;SLC35A3;GFPT2;GFPT1
membrane raft organization (GO:0031579)	5/10	0.013762915204936192	0.16682222396862087	3.0826140567200984	13.211398298681944	NPC1;RFTN1;FLOT1;EMP2;S100A10
regulation of phospholipid metabolic process (GO:1903725)	5/10	0.013762915204936192	0.16721941973997473	3.0826140567200984	13.211398298681944	MTMR2;MTMR3;WDR81;PIK3R1;MTMR4
endothelial tube morphogenesis (GO:0061154)	5/10	0.013762915204936192	0.1676185114338649	3.0826140567200984	13.211398298681944	ACVRL1;STARD13;CTNNB1;RBPJ;RHOA
regulation of podosome assembly (GO:0071801)	5/10	0.013762915204936192	0.16801951265739087	3.0826140567200984	13.211398298681944	HCK;GSN;SRC;ASAP1;LCP1
positive regulation of smooth muscle cell migration (GO:0014911)	5/10	0.013762915204936192	0.168422437148176	3.0826140567200984	13.211398298681944	PDGFRB;DOCK5;DOCK4;DOCK7;PDGFB
regulation of DNA damage checkpoint (GO:2000001)	5/10	0.013762915204936192	0.16882729877593602	3.0826140567200984	13.211398298681944	ETAA1;DDX39B;FEM1B;THOC1;THOC5
DNA dealkylation (GO:0035510)	5/10	0.013762915204936192	0.1692341115440708	3.0826140567200984	13.211398298681944	FTO;ALKBH2;ALKBH5;MPG;ASCC1
regulation of fatty acid beta-oxidation (GO:0031998)	5/10	0.013762915204936192	0.1696428895912787	3.0826140567200984	13.211398298681944	ABCD2;AKT2;TYSND1;PPARA;PLIN5
negative regulation of cell activation (GO:0050866)	5/10	0.013762915204936192	0.17005364719319466	3.0826140567200984	13.211398298681944	PDGFRA;PDGFB;PDGFA;APOE;LDLR
DNA dealkylation involved in DNA repair (GO:0006307)	5/10	0.013762915204936192	0.17046639876405192	3.0826140567200984	13.211398298681944	FTO;ALKBH2;ALKBH5;MPG;ASCC1
base-excision repair, AP site formation (GO:0006285)	5/10	0.013762915204936192	0.17088115885836835	3.0826140567200984	13.211398298681944	NEIL2;MPG;OGG1;TDG;MUTYH
regulation of amyloid-beta clearance (GO:1900221)	5/10	0.013762915204936192	0.17129794217265706	3.0826140567200984	13.211398298681944	ROCK1;LRP1;APOE;LDLR;PICALM
positive regulation of glucose import in response to insulin stimulus (GO:2001275)	5/10	0.013762915204936192	0.17171676354716234	3.0826140567200984	13.211398298681944	OSBPL8;RARRES2;PTPN11;PIK3R1;SORBS1
regulation of cellular catabolic process (GO:0031329)	16/56	0.014052143402558469	0.16952266615426917	1.761493746697199	7.512736197807865	ROCK1;USP33;DAPK2;TYSND1;RPTOR;RRAGC;ULK3;PIP4K2A;EP300;KAT8;ULK2;ULK1;ATM;FBXL2;DRAM2;RAB8A
regulation of carbohydrate catabolic process (GO:0043470)	12/38	0.014135605174100323	0.16972704283160928	1.946914141086378	8.292021172457039	NUP214;NUP93;NUP205;NUP155;EIF6;TPR;NUP43;NUP153;AAAS;RAE1;OGT;NUP58
positive regulation of axonogenesis (GO:0050772)	12/38	0.014135605174100323	0.17012734246092912	1.946914141086378	8.292021172457039	MACF1;NTRK2;GOLGA4;ZFYVE27;PLXND1;ARHGDIA;RUFY3;PLXNA2;PLXNA1;L1CAM;NTN1;RHOA
negative regulation of protein modification by small protein conjugation or removal (GO:1903321)	14/47	0.014418552458105064	0.17231352035997693	1.836450927407718	7.7851553782798995	NXN;PRMT3;ARRB1;RNF4;SENP2;GTPBP4;UFL1;BAG5;CHORDC1;RPS3;SPOPL;CTNNB1;OGT;HSPA1A
regulation of G1/S transition of mitotic cell cycle (GO:2000045)	14/47	0.014418552458105064	0.17271801219180785	1.836450927407718	7.7851553782798995	KANK2;ANKRD17;PRMT2;FHL1;JADE1;INO80;KLF4;CDC73;LSM10;RPTOR;RBL2;PSME2;BRD7;DACT1
post-translational protein modification (GO:0043687)	74/358	0.014724212188099425	0.17555526821465273	1.2743767608787	5.375655131044332	APP;RAB3A;CSF1;MIA3;HIF3A;FBXO21;PRSS23;FBXO22;DCAF7;NUB1;STS;PSMD7;QSOX1;FBXO7;RAB8A;FBXO9;WSB1;WSB2;FBXW8;FBXW7;FBXW11;APLP2;FN3KRP;ANO8;SHISA5;ADAM10;FBXW2;F5;DDB2;KLHL42;VCAN;PSMA4;PSME4;SPARCL1;PSME2;GAS6;PSMD12;PSMD11;EPAS1;DCUN1D1;KLHL11;HIF1A;LTBP1;SOCS2;PSMB4;DCAF17;RBBP5;ARSK;PSMF1;APOE;ARSD;ARSE;ARSB;KLHL25;WFS1;LAMB2;FEM1B;FUCA2;FN1;LAMB1;FBXO31;COPS3;TF;PSMC5;SPSB1;COPS2;PSMC2;NUCB1;…
positive regulation of supramolecular fiber organization (GO:1902905)	22/85	0.015126340846820461	0.1799294110520392	1.5957060999492276	6.6881111057685585	SEMA5A;APP;NCKAP1;CARMIL1;WDR1;NUMA1;SYNPO2;KATNB1;SLAIN2;HCK;BAIAP2L1;CTTN;CFL2;CDC42EP4;AKAP9;RPS3;ANKRD53;PTK2B;APOE;SYNPO;COLGALT1;CLASP1
activation of MAPKK activity (GO:0000186)	11/34	0.01529330141426139	0.1798196246934928	1.9946326249365345	8.3382432704105	KIDINS220;MAP3K20;RAPGEF1;EIF2AK2;ADAM9;PLCG1;MAP3K6;MAP3K7;TGFBR1;CRKL;MAP3K5
transcription from RNA polymerase I promoter (GO:0006360)	11/34	0.01529330141426139	0.18023491251033688	1.9946326249365345	8.3382432704105	RRN3;ZNRD1;CAVIN1;POLR1A;POLR1B;UBTF;POLR2F;POLR1E;TTF1;MNAT1;POLR2K
tRNA export from nucleus (GO:0006409)	11/34	0.01529330141426139	0.18065212295596267	1.9946326249365345	8.3382432704105	NUP214;NUP93;NUP205;NUP155;TPR;NUP43;NUP153;AAAS;RAE1;NUP58;NOL6
tRNA-containing ribonucleoprotein complex export from nucleus (GO:0071431)	11/34	0.01529330141426139	0.18107126941293705	1.9946326249365345	8.3382432704105	NUP214;NUP93;NUP205;NUP155;TPR;NUP43;NUP153;AAAS;RAE1;NUP58;NOL6
glycogen metabolic process (GO:0005977)	11/34	0.01529330141426139	0.18149236538831598	1.9946326249365345	8.3382432704105	PYGB;PHKG1;PPP1R3C;GBE1;STBD1;AGL;GAA;PGM2;PGM5;PHKB;GYG2
peptidyl-threonine modification (GO:0018210)	23/90	0.015363180907924389	0.1802260049957199	1.5755582956569392	6.579187155356458	GALNT12;GALNT14;PDPK1;ROCK2;TNKS;GALNT2;DAPK2;DYRK1A;STK39;OXSR1;ACVR1B;GALNT10;TGFBR1;CAMKK1;HIPK3;CAMKK2;PHKG1;WNK1;ULK1;CAMK1;MARK2;PSKH1;MAP3K12
negative regulation of neuron projection development (GO:0010977)	15/52	0.015643715959708218	0.18309606087704366	1.7784311865692874	7.3941584085780905	KANK1;HDAC2;PAQR3;LPAR1;THY1;RHOA;ADCY6;BAG5;RTN4RL1;ARHGDIA;RUFY3;DPYSL3;DENND5A;APOE;ITM2C
axonogenesis (GO:0007409)	49/224	0.015758830057059896	0.18360116388396497	1.3486436498150431	5.597349149557372	RET;APP;CYFIP1;ROBO3;RAB3A;USP33;DOCK7;PIK3CB;ARHGAP35;GRB10;RAB8A;KIRREL1;SEMA6A;MAP1S;GAB1;PRKCA;KERA;GAB2;SPTB;MLF2;ENAH;PIK3CA;PARD3;MAP1B;ULK2;ULK1;EVL;SHANK3;SEMA3C;SHC1;SRC;PRELP;PIK3R1;EFNA5;NTN1;FAM129B;NRAS;PLCG1;SPTBN1;SPTBN2;NTNG1;USP9X;RANBP9;SEMA4F;PTPN11;L1CAM;PTK2;LRFN3;GRB2
Ras protein signal transduction (GO:0007265)	49/224	0.015758830057059896	0.18402130384708618	1.3486436498150431	5.597349149557372	RAB3B;CYFIP1;NCKAP1;RAB3A;RAB3D;ARHGAP1;RND3;CRKL;RND1;RAB8A;RHOF;RHOA;RAB30;RAB31;CDC42EP4;RABL3;RAPGEF1;ELMO1;CDH13;RHOU;RAPGEF3;RAB7A;DNMT1;ROCK1;SHC1;PLD1;NTN1;RHOBTB1;RHOBTB2;RAP1B;GNA13;NRAS;RAB23;G3BP1;RAB24;G3BP2;RREB1;PAK2;CTNNAL1;BRAP;RAB4A;ARHGAP29;MYO9B;COL1A2;RAB12;RAB18;GRB2;GRAP;RGL2
regulation of ion transmembrane transporter activity (GO:0032412)	13/43	0.015902762559828414	0.18485603039363188	1.8639061738307572	7.718924627406479	TCAF1;AHCYL1;FHL1;STK39;NEDD4L;WWP2;ANK2;WNK1;FXYD1;RANGRF;RIPK1;GPD1L;UTRN
glycoside catabolic process (GO:0016139)	4/7	0.01599260598130984	0.18216577750585738	3.522987493394398	14.569768503518397	FUCA1;FUCA2;GBA2;GLA
regulation of endocytic recycling (GO:2001135)	4/7	0.01599260598130984	0.18257330720944992	3.522987493394398	14.569768503518397	EHD2;INPP5F;ARHGAP1;SORL1
leucine metabolic process (GO:0006551)	4/7	0.01599260598130984	0.18298266440050248	3.522987493394398	14.569768503518397	MCCC2;HMGCL;MCCC1;BCAT2
mannose metabolic process (GO:0006013)	4/7	0.01599260598130984	0.1833938613991553	3.522987493394398	14.569768503518397	MAN2A2;PMM1;MAN2A1;PMM2
positive regulation of sequestering of triglyceride (GO:0010890)	4/7	0.01599260598130984	0.18380691063654078	3.522987493394398	14.569768503518397	CIDEA;LPL;OSBPL11;PLIN5
positive regulation of fatty acid beta-oxidation (GO:0032000)	4/7	0.01599260598130984	0.18422182465603637	3.522987493394398	14.569768503518397	ABCD2;AKT2;PPARA;PLIN5
positive regulation of ER-associated ubiquitin-dependent protein catabolic process (GO:1903071)	4/7	0.01599260598130984	0.1846386161145342	3.522987493394398	14.569768503518397	UBQLN1;UBQLN2;NFE2L2;HERPUD1
miRNA loading onto RISC involved in gene silencing by miRNA (GO:0035280)	4/7	0.01599260598130984	0.18505729778372815	3.522987493394398	14.569768503518397	AGO1;AGO2;ADAR;DICER1
intracellular sterol transport (GO:0032366)	4/7	0.01599260598130984	0.18547788255141842	3.522987493394398	14.569768503518397	ABCA1;STARD4;ARV1;NPC2
positive regulation of proteasomal ubiquitin-dependent protein catabolic process (GO:0032436)	19/71	0.01619646763803745	0.18407700302206034	1.649849776836109	6.802268113052088	USP5;RAD23A;CSNK1D;HERPUD1;RNF144A;NUB1;DAB2;RNF125;SUMO1;RNF19A;ARIH2;UBQLN1;TRIB3;LONRF3;ARIH1;TRIB2;UBQLN2;HSPA1A;NFE2L2
negative regulation of Notch signaling pathway (GO:0045746)	10/30	0.016386201545433087	0.18581952552521122	2.0550760378133988	8.449066312130299	MMP14;FBXW7;ARRDC1;NEURL1;ARRB1;WWP2;HIF1AN;PEAR1;EGFR;FAM129B
regulation of cell proliferation (GO:0042127)	142/741	0.016655386738896726	0.18845330050685144	1.1814607180951524	4.838107144813287	APP;CSF1;ADARB1;FGF1;ETS1;CRKL;AKT2;CHP2;KDR;CYP1B1;NUDT16;CAPN1;ARID2;TNS2;PDGFRB;PDGFRA;RBFOX2;ADAM10;TSC2;GTPBP4;BTC;KARS;PHIP;IL6ST;GPLD1;TSPYL5;CSF1R;KMT2D;SHC1;EIF5A2;PDGFB;PDGFA;PHB;PDS5B;CYP27B1;SDCBP;GRK5;PDCD10;NACC2;SSR1;RPRD1B;S100A11;CD164;ZBTB17;WWTR1;CHTOP;JAG1;YES1;TGFB3;VDR;INSR;INCA1;THAP12;FN1;LIF;EIF2AK2;FUZ;SMARCA2;PTK2;CHERP;ACER2;MLXIPL;CCDC88A;DLG5;SPDYA;FGFR1OP;GRB2;NF2;G…
glycosaminoglycan catabolic process (GO:0006027)	16/57	0.01666931571105281	0.18777818559272075	1.7305903476323359	7.08535813648124	HGSNAT;FUCA1;BGN;KERA;PRELP;HMMR;HSPG2;GNS;LYVE1;GALNS;ACAN;VCAN;NAGLU;CHORDC1;CSPG4;ARSB
regulation of BMP signaling pathway (GO:0030510)	16/57	0.01666931571105281	0.18819362405642145	1.7305903476323359	7.08535813648124	ACVRL1;BMPR2;NUMA1;ITGA3;SMURF1;PCSK6;RBPJ;LEMD3;SULF1;LEMD2;GDF5;SPART;UBE2O;SOST;ZNF423;SKIL
acyl-CoA biosynthetic process (GO:0071616)	6/14	0.016743041878422602	0.18614323029540422	2.6422406200457984	10.806163071854566	ACLY;SCD;FASN;MLYCD;ACACA;CBR4
negative regulation of Rho protein signal transduction (GO:0035024)	6/14	0.016743041878422602	0.18654965656242475	2.6422406200457984	10.806163071854566	KANK1;MYOC;DLC1;KCTD13;ARAP3;TNFAIP1
endoplasmic reticulum tubular network organization (GO:0071786)	6/14	0.016743041878422602	0.1869578615001981	2.6422406200457984	10.806163071854566	RTN3;ZFYVE27;TMEM33;ATL2;RAB18;LNPK
positive regulation of vascular smooth muscle cell proliferation (GO:1904707)	6/14	0.016743041878422602	0.18736785681050555	2.6422406200457984	10.806163071854566	MMP2;FOXJ2;PDGFB;MFN2;MEF2D;BMPR1A
negative regulation of focal adhesion assembly (GO:0051895)	6/14	0.016743041878422602	0.18777965429800117	2.6422406200457984	10.806163071854566	ACVRL1;SRC;RCC2;DLC1;PHLDB2;CORO1C
regulation of acetyl-CoA biosynthetic process from pyruvate (GO:0010510)	6/14	0.016743041878422602	0.18819326587134477	2.6422406200457984	10.806163071854566	PDHX;PDP2;PDPR;PDK4;PDK3;DLD
regulation of apoptotic signaling pathway (GO:2001233)	9/26	0.017311037268205775	0.1920396156079436	2.134117423883145	8.656857369046921	CYLD;TRAF7;TRIM39;DAPK2;RPS3;DAB2IP;FAS;TMBIM6;TGFBR1
chemical homeostasis (GO:0048878)	12/39	0.017477019439989284	0.19346036920231088	1.8969932656739068	7.676882169932841	ABHD4;ACOX2;FBXW7;VDR;ACOX1;ABCB4;EIF5A2;PNPLA3;ARID4A;NEDD4L;NR1D2;PPARG
cellular response to peptide hormone stimulus (GO:0071375)	27/111	0.0176452268376413	0.19489955097940165	1.4996500816476155	6.054522227603951	SRC;SYAP1;PDE3B;PIK3R1;SLC2A4;ADCY6;ADCY5;AKT2;GNG7;INPP5K;PCK1;PRKACB;RAB8A;PDPK1;INSR;ADIPOQ;DENND4C;MYO5A;SORBS1;GNG12;GNG11;RAB31;GNB4;TRIB3;PPARG;MGARP;GPLD1
regulation of lipid metabolic process (GO:0019216)	25/101	0.017673838989046547	0.19479395326372467	1.526046562732722	6.158619959428291	SLC27A1;CHD9;ABCB4;HMGCR;ADIPOR1;LACTB;CPT2;OPA3;FADS1;ABCA1;NCOA2;CREBBP;HMGCS1;ACSL1;RARRES2;TXNRD1;NR1D2;RBL2;NPC2;ACOX1;TRIB3;PPARG;RGL1;PPARA;PPARD
endoplasmic reticulum calcium ion homeostasis (GO:0032469)	7/18	0.017864851053556643	0.19396667005595647	2.3975887107822986	9.650103053198194	WFS1;RAP1GDS1;BAK1;SELENOK;PML;HERPUD1;TGM2
focal adhesion assembly (GO:0048041)	7/18	0.017864851053556643	0.19438024504541482	2.3975887107822986	9.650103053198194	LAMA5;CTTN;RCC2;DLC1;SORBS1;THY1;WHAMM
cell-substrate adherens junction assembly (GO:0007045)	7/18	0.017864851053556643	0.19479558744935802	2.3975887107822986	9.650103053198194	LAMA5;CTTN;RCC2;DLC1;SORBS1;THY1;WHAMM
establishment of epithelial cell polarity (GO:0090162)	7/18	0.017864851053556643	0.19521270862162643	2.3975887107822986	9.650103053198194	CYTH3;GOLPH3;PARD3;MYO18A;MSN;RHOA;CLASP1
retrograde protein transport, ER to cytosol (GO:0030970)	7/18	0.017864851053556643	0.19563162001351833	2.3975887107822986	9.650103053198194	NPLOC4;OS9;HM13;SEL1L;DERL1;DERL2;HERPUD1
regulation of dephosphorylation (GO:0035303)	7/18	0.017864851053556643	0.19605233317483772	2.3975887107822986	9.650103053198194	PPP1R14A;MTMR2;MTMR3;INPP5K;MTMR4;SMG7;CDK5RAP3
regulation of spindle organization (GO:0090224)	7/18	0.017864851053556643	0.1964748597549559	2.3975887107822986	9.650103053198194	SENP6;DYNC1H1;NUMA1;CLTC;ANKRD53;RNF4;RAE1
lipid translocation (GO:0034204)	8/22	0.017897774717489445	0.19147242009087764	2.2419011321600717	9.019345121224466	ABCA1;ABCC1;ATP8B2;ABCB4;ATP11B;ATP11A;ATP9B;ATP9A
regulation of ERBB signaling pathway (GO:1901184)	8/22	0.017897774717489445	0.19187467307426184	2.2419011321600717	9.019345121224466	BTC;ERBB2;MVB12B;CDH13;RBPJ;EGFR;LGMN;HBEGF
negative regulation of protein import into nucleus (GO:0042308)	8/22	0.017897774717489445	0.19227861975441818	2.2419011321600717	9.019345121224466	WWTR1;MDFIC;RAB23;SUFU;PDE2A;CHORDC1;DAB2IP;GAS6
branched-chain amino acid metabolic process (GO:0009081)	8/22	0.017897774717489445	0.1926842708509465	2.2419011321600717	9.019345121224466	MCCC2;STAT5A;STAT5B;BCKDHB;MCCC1;ACADSB;DLD;BCAT2
STAT cascade (GO:0097696)	8/22	0.017897774717489445	0.1930916371740986	2.2419011321600717	9.019345121224466	STAT5A;IFNAR2;SOCS2;STAT5B;STAT2;CTR9;NMI;IFNAR1
GTP metabolic process (GO:0046039)	8/22	0.017897774717489445	0.19350072962573864	2.2419011321600717	9.019345121224466	OPA1;IMPDH1;RAB23;MOCOS;GNAI3;MFN1;AK4;MOCS1
regulation of vascular endothelial growth factor receptor signaling pathway (GO:0030947)	8/22	0.017897774717489445	0.19391155920031558	2.2419011321600717	9.019345121224466	PTPN1;MMRN2;DAB2IP;GRB10;ARNT;HIF1A;FAM129B;VEGFA
sphingolipid biosynthetic process (GO:0030148)	18/67	0.018201787652490236	0.1943174108591165	1.656329940924232	6.635647754481765	ELOVL5;ELOVL6;ELOVL7;HACD2;SGPP1;ACER2;ALDH3B2;ACER1;COL4A3BP;SGPL1;SPTLC1;SPTLC2;VAPA;SPTLC3;PRKD3;DEGS1;KDSR;LARGE1
positive regulation of growth (GO:0045927)	19/72	0.018747278287125087	0.19972309206513425	1.6269351966022743	6.469844088858148	WFS1;INSR;HPN;ADAM10;DERL2;INO80;TGFBR1;EGFR;PPM1F;RPTOR;SDCBP;MMP14;EXOSC9;LEP;ERBB2;ADNP2;FGFR1OP;FXN;EXOSC2
regulation of ATP metabolic process (GO:1903578)	13/44	0.019305574880005352	0.2052423929430569	1.8215446698800584	7.190295065244704	NUP214;NUP205;NUP155;NUP153;AAAS;NUP93;EIF6;TPR;NUP43;ATP7A;RAE1;OGT;NUP58
negative regulation of protein phosphorylation (GO:0001933)	40/179	0.019498824090661903	0.20686590298263555	1.377704606355351	5.42457565771441	PPP1R15B;TRAF3IP1;PRKRIP1;MVP;FBLN1;THY1;PPM1F;CORO1C;LRP6;PREX2;SOCS2;PREX1;PODNL1;FLRT2;CHORDC1;INPP5K;PAK2;CDK5RAP3;WWTR1;PRNP;PDPK1;PAQR3;ADIPOQ;BGN;DAB2IP;TSC2;ATG14;PODN;MLXIPL;IBTK;PTPRC;RTN4RL1;PARD3;DNAJC10;FGFR1OP;TERF2IP;SPRY2;TRIB3;GPD1L;TRIB2
positive regulation of cellular protein metabolic process (GO:0032270)	23/92	0.019837783938260155	0.21002533493141404	1.5413070283600492	6.042180764525618	HDAC2;CSF1;FBXW11;POLDIP3;UHRF1;ADIPOQ;ASPSCR1;MSN;LARP4B;EEF2;KLF4;ELAVL1;CLN6;MTOR;FXR1;EIF6;ERBB2;VPS35;FADD;BAK1;VIM;OGT;DACT1
ciliary basal body-plasma membrane docking (GO:0097711)	24/97	0.01990265776306381	0.21027590593150025	1.5254172651810798	5.974909937183269	OFD1;DYNC1I2;DYNC1H1;KIF24;CSNK1D;HAUS6;HAUS5;CKAP5;HAUS2;TCTN3;TCTN2;AKAP9;MKS1;FGFR1OP;CEP192;CEP63;B9D2;MARK4;PCNT;CC2D2A;SFI1;RAB8A;CLASP1;SDCCAG8
regulation of protein kinase activity (GO:0045859)	34/148	0.020069650961262755	0.21160212573414017	1.416336188222748	5.535815861772678	CSF1;PRKRIP1;THY1;CAMKK1;PPM1F;LRP6;CAMKK2;PREX2;SOCS2;PREX1;PODNL1;FLRT2;CHORDC1;INPP5K;PTK2B;PAK2;WWTR1;PDPK1;KIDINS220;BGN;TSC2;PODN;PTK2;PTPRC;ALS2;RTN4RL1;SPDYA;FGFR1OP;TRIB3;LCP2;GAS6;TRIB2;CACUL1;DDR2
positive regulation of type I interferon production (GO:0032481)	17/63	0.02046243782944535	0.21485559720917616	1.663632982991799	6.470142129790178	SETD2;CREBBP;DDX41;HSPD1;POLR3A;DHX33;POLR3C;IRF1;DHX36;FLOT1;EP300;POLR2F;CTNNB1;POLR3H;POLR3K;POLR2K;MYD88
cellular amide metabolic process (GO:0043603)	17/63	0.02046243782944535	0.21529859844053528	1.663632982991799	6.470142129790178	MCCC2;STAT5A;STAT5B;MCCC1;AEBP1;ACACA;SLC5A6;SGPL1;BTD;VNN1;HLCS;CPD;FASN;CPE;CPXM1;AASDHPPT;NSMAF
hippo signaling (GO:0035329)	10/31	0.020757723752075866	0.21573658718297992	1.9887832624000634	7.706210716657568	TJP1;LATS1;MOB1B;WWTR1;MOB1A;DCHS1;AMOTL1;FAT4;LIMD1;AJUBA
negative regulation of cell morphogenesis involved in differentiation (GO:0010771)	10/31	0.020757723752075866	0.21617686593233293	1.9887832624000634	7.706210716657568	KANK1;ARHGDIA;RCC2;GORASP1;RUFY3;FBLN1;THY1;EFNA5;RHOA;CORO1C
activation of JUN kinase activity (GO:0007257)	10/31	0.020757723752075866	0.21661894541276716	1.9887832624000634	7.706210716657568	SPAG9;MDFIC;MAP3K20;DAB2IP;RIPK1;PKN1;MAP3K6;MAP4K5;MAP3K11;MAP3K5
activation of protein kinase B activity (GO:0032148)	10/31	0.020757723752075866	0.2170628366943507	1.9887832624000634	7.706210716657568	OSBPL8;CCDC88A;PDPK1;MAPKAP1;INSR;PDGFB;MLST8;FGF1;GAS6;MTOR
regulation of actin cytoskeleton reorganization (GO:2000249)	10/31	0.020757723752075866	0.21750855093807625	1.9887832624000634	7.706210716657568	CSF1R;TRPM2;PDGFRA;HCK;BAIAP2L1;ARHGDIA;ARHGDIB;PTK2B;F11R;RAPGEF3
regulation of TOR signaling (GO:0032006)	18/68	0.02110550891563283	0.21890530893592341	1.6319721476753462	6.296509515984946	PRKAA1;ARAF;TSC2;UBR2;PREX2;RPTOR;PREX1;GOLPH3;PIK3CA;RRAGC;LEP;TBC1D7;MLST8;SLC38A9;GPAT3;GAS6;FAM83D;FBXO9
positive regulation of protein kinase B signaling (GO:0051897)	30/128	0.021344876772785137	0.22093895775156705	1.4449753390875462	5.558738534468536	KLB;SEMA5A;HIP1;SRC;PDGFB;PDGFA;PTPRJ;PIK3R1;PIK3CB;FGF1;EGFR;ERBB2;PDGFRB;PDGFRA;OSBPL8;MYOC;INSR;GAB1;PTPN11;ESR1;PTK2;TGFBR1;BTC;PIK3CA;LEP;SPRY2;GRB2;GAS6;TSPYL5;HBEGF
regulation of coenzyme metabolic process (GO:0051196)	12/40	0.021377560730935875	0.22082933686227887	1.849568434032059	7.1123553718688495	NUP214;NUP93;NUP205;NUP155;EIF6;TPR;NUP43;NUP153;AAAS;RAE1;OGT;NUP58
intrinsic apoptotic signaling pathway in response to oxidative stress (GO:0008631)	5/11	0.021905816004864128	0.22004995880476702	2.802376415200089	10.707888987835037	STK24;PDCD10;ARL6IP5;CYP1B1;MAP3K5
Golgi ribbon formation (GO:0090161)	5/11	0.021905816004864128	0.22048398239215314	2.802376415200089	10.707888987835037	GOLPH3;MYO18A;GCC2;OPTN;TMED5
regulation of trophoblast cell migration (GO:1901163)	5/11	0.021905816004864128	0.2209197214877898	2.802376415200089	10.707888987835037	ACVR1C;ARHGDIB;AGO2;ACVR1B;NODAL
endothelium development (GO:0003158)	5/11	0.021905816004864128	0.22135718628281514	2.802376415200089	10.707888987835037	LAMA5;JAG1;KDR;PECAM1;CD34
regulation of hippo signaling (GO:0035330)	5/11	0.021905816004864128	0.22179638704924928	2.802376415200089	10.707888987835037	DLG5;WWC2;NF2;LIMD1;AJUBA
regulation of receptor biosynthetic process (GO:0010869)	5/11	0.021905816004864128	0.2222373341407985	2.802376415200089	10.707888987835037	ANKRD13C;HDAC2;PPARG;PPARA;HIF1A
glutathione biosynthetic process (GO:0006750)	5/11	0.021905816004864128	0.22268003799366862	2.802376415200089	10.707888987835037	GCLC;GSS;MGST2;GCLM;CNDP2
positive regulation of fatty acid oxidation (GO:0046321)	5/11	0.021905816004864128	0.22312450912738852	2.802376415200089	10.707888987835037	ABCD2;AKT2;MLYCD;PPARA;PLIN5
modulation by host of viral genome replication (GO:0044827)	5/11	0.021905816004864128	0.22357075814564328	2.802376415200089	10.707888987835037	CCNK;VAPA;NUCKS1;EIF2AK4;FBXL2
cellular response to interleukin-2 (GO:0071352)	5/11	0.021905816004864128	0.22401879573711753	2.802376415200089	10.707888987835037	STAT5A;STAT5B;SHC1;IL2RB;PTK2B
transcytosis (GO:0045056)	5/11	0.021905816004864128	0.22446863267634867	2.802376415200089	10.707888987835037	LRP1;USO1;CLTC;VPS35;PICALM
monocyte differentiation (GO:0030224)	5/11	0.021905816004864128	0.22492027982459084	2.802376415200089	10.707888987835037	CSF1R;MYH9;PPARG;THOC5;VEGFA
mononuclear cell differentiation (GO:1903131)	5/11	0.021905816004864128	0.2253737481306888	2.802376415200089	10.707888987835037	CSF1R;MYH9;PPARG;THOC5;VEGFA
nitric oxide biosynthetic process (GO:0006809)	5/11	0.021905816004864128	0.2258290486319629	2.802376415200089	10.707888987835037	GCHFR;NQO1;ARG2;SPR;CYP1B1
regulation of microtubule-based process (GO:0032886)	9/27	0.02231798236432038	0.22374983105132987	2.0550760378133988	7.814144145948953	MACF1;CYLD;PHLDB1;TRAF3IP1;ERBB2;EFNA5;PHLDB2;CLASP1;KLHL42
receptor metabolic process (GO:0043112)	16/59	0.023011750885071895	0.2302528720912194	1.6719262680515787	6.306088378817467	SH3GLB1;ARFGEF2;CALCRL;TFRC;LRP1;SMURF1;CLTC;ITGB2;GRK3;RAB31;GRK4;ACKR3;GRB2;LDLRAP1;PICALM;LGMN
positive regulation of viral process (GO:0048524)	13/45	0.023226906694713494	0.23195089014309775	1.7810658994382789	6.701160530622836	SUPT4H1;RSF1;SUPT5H;MDFIC;POLR2B;POLR2C;POLR2D;MVB12B;POLR2F;APOE;POLR2J;POLR2K;RAB7A
positive regulation of gene expression (GO:0010628)	146/772	0.02328753111056783	0.23210209229927273	1.1659628297438716	4.383830429391232	APP;CSF1;ETS1;ACTG2;KAT5;EP300;KAT8;VPS35;MAP3K5;SMARCC2;FBXW11;DYRK1A;DYRK1B;ANK2;EBF3;LARP4B;PRKAB1;SMO;KARS;ZNF318;TFAM;PHIP;CLOCK;DNMT1;SHC1;HPN;PDGFB;PIK3R1;PHB;MRPL12;FOXO3;HIF1A;FXR1;RAI1;PDCD10;DVL3;INPP5K;TASP1;ZNF423;RREB1;CREBBP;BRPF1;SMAD3;VDR;FZD4;TGFB3;EPHX2;FN1;EIF2AK3;MSN;NR1D2;EEF2;FOXN2;SMARCA2;BTBD8;SMAD5;ESR1;SMARCA4;MLXIPL;DAB2;EIF6;SP1;TCF4;MMS19;HOXD3;MYD88;NFE2L1;NFE2L2;PI…
lipid phosphorylation (GO:0046834)	11/36	0.023594452077246926	0.23379124067998264	1.8838197013289493	7.058189552789861	DGKE;EFR3A;PIKFYVE;DGKD;PIK3CA;TTC7B;PIK3CB;PIK3R1;IP6K1;DGKZ;IP6K2
membrane protein proteolysis (GO:0033619)	11/36	0.023594452077246926	0.2342460874517336	1.8838197013289493	7.058189552789861	RET;BACE1;NCSTN;SPPL2B;HM13;SPPL2A;ERAP1;PSEN2;ADAM10;MYH9;ADAM9
tRNA transport (GO:0051031)	11/36	0.023594452077246926	0.23470270750524572	1.8838197013289493	7.058189552789861	NUP214;NUP93;NUP205;NUP155;TPR;NUP43;NUP153;AAAS;RAE1;NUP58;NOL6
regulation of chondrocyte differentiation (GO:0032330)	8/23	0.0236305869531265	0.2332434917249604	2.1444271698922424	8.031337262149846	ACVRL1;TRPS1;ADAMTS12;SOX6;GDF5;TGFBR1;LOXL2;ADAMTS7
positive regulation of ATP metabolic process (GO:1903580)	8/23	0.0236305869531265	0.2336955139957452	2.1444271698922424	8.031337262149846	PFKFB1;MLXIPL;PFKFB4;PRKAA1;PFKFB3;INSR;ARNT;HIF1A
negative regulation of adherens junction organization (GO:1903392)	6/15	0.02414535789063134	0.2333593964316131	2.466091245376079	9.182893063402695	ACVRL1;SRC;RCC2;DLC1;PHLDB2;CORO1C
establishment of protein localization to endoplasmic reticulum (GO:0072599)	6/15	0.02414535789063134	0.23380220363546816	2.466091245376079	9.182893063402695	SPCS3;SPCS1;PMM1;PMM2;SRP68;RAB3GAP1
protein targeting to peroxisome (GO:0006625)	6/15	0.02414535789063134	0.2342466945169044	2.466091245376079	9.182893063402695	PEX16;PEX19;PEX3;PEX5;PEX2;PEX26
negative regulation of axon extension involved in axon guidance (GO:0048843)	6/15	0.02414535789063134	0.2346928786969366	2.466091245376079	9.182893063402695	SEMA5A;SEMA3C;SEMA3D;SEMA3G;SEMA4F;SEMA4G
vasculature development (GO:0001944)	6/15	0.02414535789063134	0.23514076587002236	2.466091245376079	9.182893063402695	ACVRL1;PDGFRB;PDGFRA;BMPR2;PIK3CA;FBXW7
regulation of clathrin-dependent endocytosis (GO:2000369)	6/15	0.02414535789063134	0.23559036580476428	2.466091245376079	9.182893063402695	DAB2;ROCK1;ARAP3;PIK3CB;PICALM;UBQLN2
intracellular lipid transport (GO:0032365)	6/15	0.02414535789063134	0.23604168834462014	2.466091245376079	9.182893063402695	ARV1;COL4A3BP;CPT2;NPC2;ACACA;PLEKHA8
positive regulation of transcription elongation from RNA polymerase II promoter (GO:0032968)	6/15	0.02414535789063134	0.23649474340862134	2.466091245376079	9.182893063402695	CTR9;LEO1;RTF1;EAPP;SUPT6H;CDC73
substrate-dependent cell migration (GO:0006929)	6/15	0.02414535789063134	0.23694954099209944	2.466091245376079	9.182893063402695	SDCBP;PTPRC;ITGA11;ANKS1A;NTN1;CD2AP
pyrimidine nucleoside biosynthetic process (GO:0046134)	6/15	0.02414535789063134	0.23740609116742142	2.466091245376079	9.182893063402695	UCK1;TK2;TK1;UMPS;UCKL1;DHODH
phosphatidylethanolamine biosynthetic process (GO:0006646)	6/15	0.02414535789063134	0.23786440408473306	2.466091245376079	9.182893063402695	SLC27A1;ETNK1;CEPT1;LPIN1;SELENOI;LPIN3
protein sumoylation (GO:0016925)	18/69	0.02435051466436182	0.23489730875659426	1.6083203774191817	5.9752355549726275	NUP214;TOP2B;NUP205;L3MBTL2;UBE2I;NUP155;NUP153;SENP2;RANGAP1;AAAS;TOPORS;NUP93;SUMO1;TPR;NFATC2IP;NUP43;RAE1;NUP58
protein exit from endoplasmic reticulum (GO:0032527)	7/19	0.024409689067832765	0.23370101934925067	2.271399831267441	8.433196809629719	NPLOC4;OS9;SEL1L;DERL1;DERL2;RANGRF;HERPUD1
protein heterotetramerization (GO:0051290)	7/19	0.024409689067832765	0.2341403069796064	2.271399831267441	8.433196809629719	NUDT21;CPSF7;INSR;RCC1;FARSA;CBR4;S100A10
maturation of 5.8S rRNA from tricistronic rRNA transcript (SSU-rRNA, 5.8S rRNA, LSU-rRNA) (GO:0000466)	7/19	0.024409689067832765	0.2345812491773081	2.271399831267441	8.433196809629719	EXOSC7;PDCD11;EXOSC9;PES1;WDR12;EXOSC2;FTSJ3
protein targeting to lysosome (GO:0006622)	7/19	0.024409689067832765	0.23502385530783132	2.271399831267441	8.433196809629719	HSPA8;ZFYVE16;GNPTAB;GCC2;NAGPA;SORL1;RAB7A
negative regulation of signal transduction (GO:0009968)	59/284	0.024511184830628023	0.23423328874661947	1.2808044320175056	4.750024286929454	RET;CHD8;ARAF;PTPRJ;ARRB1;PEAR1;SUFU;KDR;GRB10;HIF1AN;DACT1;PDGFRB;PDGFRA;ARRDC1;FBXW7;NFKBIL1;ADIPOQ;TSC2;BTC;MMP14;MMRN2;ULK3;TYRO3;TMBIM6;DDR2;PLIN5;HBEGF;LTF;KANK2;KANK1;CSF1R;MTMR2;NDRG4;LRP1;NXN;MGRN1;APCDD1;ADAMTS12;EGFR;FAM129B;SOCS2;HMGXB4;FRZB;ERBB2;INPP5K;BRAP;PTPN1;NTRK2;INSR;DAB2IP;IFT122;WWP2;SULF1;ASXL1;PTPRC;NEURL1;SPRY2;MEGF8;LGMN
negative regulation of blood vessel endothelial cell migration (GO:0043537)	10/32	0.02592000195239618	0.24631242078785423	1.9266337854500615	7.037492933442778	ACVRL1;ANGPT4;STARD13;PDCD10;MMRN2;PPARG;APOE;VASH1;KLF4;RHOA
vesicle-mediated transport to the plasma membrane (GO:0098876)	10/32	0.02592000195239618	0.24677195888633904	1.9266337854500615	7.037492933442778	ARFGEF2;ANKRD27;SNX27;MICALL1;EXOC6B;VPS26A;VPS35;EXOC5;SNX31;VPS39
termination of RNA polymerase I transcription (GO:0006363)	10/32	0.02592000195239618	0.24723321488425742	1.9266337854500615	7.037492933442778	ZNRD1;CAVIN1;POLR1A;POLR1B;UBTF;POLR2F;POLR1E;TTF1;MNAT1;POLR2K
negative regulation of cell differentiation (GO:0045596)	34/151	0.02652276569704269	0.2515718835539198	1.3881970586554087	5.038810816669346	TRIO;ZBTB46;HPN;CTR9;TWIST2;ADIPOR1;ADAMTS12;LIMD1;CDC73;EGFR;HDAC7;PTBP1;SUFU;LEO1;PTK2B;ITGAV;SKIL;ADAMTS7;ABCA1;SMAD3;JAG1;ADIPOQ;DAB2IP;GDF5;TGFBR1;ASXL1;COL5A1;ZADH2;COL5A2;NBR1;TRIB3;PPARG;PPARA;TRIB2
regulation of extrinsic apoptotic signaling pathway (GO:2001236)	16/60	0.026794020759845504	0.25367326147957625	1.6440608302507191	5.9508039824629355	SP100;SRC;FEM1B;PELI3;TMC8;CFLAR;TGFBR1;PML;CYLD;TNFSF10;FAS;ITGAV;PHIP;RIPK1;FADD;PAK2
regulation of neuron projection development (GO:0010975)	28/120	0.026918509976205176	0.2543799192751389	1.4385532264693792	5.200285220022416	RET;KANK1;NDRG4;HDAC2;ULK4;LPAR1;ARHGAP35;ADCY6;CAMSAP2;BAG5;DPYSL3;PTK2B;DENND5A;APOE;FBXO7;ARSB;MARK2;NTRK2;KIDINS220;PAQR3;DAB2IP;SSH2;CCDC88A;RTN4RL1;RUFY3;RAPGEF1;CAMK1;ITM2C
peptidyl-serine phosphorylation (GO:0018105)	33/146	0.02708831956560526	0.25551145054211394	1.3935104639967568	5.028695237551032	TNKS;ROCK2;PDGFB;STK39;CAMKK1;CAMKK2;MAPK9;PHKG1;AKT2;MKNK1;PDK3;STK38L;RIPK1;PAK2;PSKH1;PDPK1;DAPK2;DYRK1A;EIF2AK3;CSNK1D;PRKCA;TGFBR1;HIPK3;MTOR;LATS1;ULK1;ATM;SGK3;CAMK1;PKN1;GAS6;SGK2;MAP3K12
nicotinamide nucleotide metabolic process (GO:0046496)	13/46	0.02770838022939558	0.2594419528634966	1.7423470755374468	6.248092115265714	PFKFB1;PDHX;G6PD;QPRT;NADSYN1;HK2;PFKL;NMNAT1;NMRK1;GPD1L;PFKM;DLD;NADK
nucleus organization (GO:0006997)	13/46	0.02770838022939558	0.25991886821802507	1.7423470755374468	6.248092115265714	NUP205;SUN1;TOR1A;NUMA1;NUP155;LEMD3;LEMD2;SYNE1;NUP93;BIN1;REEP3;TPR;CHMP7
peptidyl-asparagine modification (GO:0018196)	13/46	0.02770838022939558	0.26039754016686123	1.7423470755374468	6.248092115265714	ST6GAL1;RPN2;ALG5;UBE2G2;UBE2J1;LMAN1;FUT8;DAD1;OSTC;ST3GAL6;HIF1AN;UGGT1;ST3GAL2
positive regulation of blood vessel endothelial cell migration (GO:0043536)	13/46	0.02770838022939558	0.26087797843285176	1.7423470755374468	6.248092115265714	STAT5A;ANGPT4;PDPK1;PDGFB;PRKCA;ETS1;HIF1A;HDAC7;VEGFA;SRPX2;SP1;KDR;PLCG1
Schwann cell development (GO:0014044)	4/8	0.027918184907428936	0.2481994731404353	3.0826140567200984	11.031063544020173	ARHGEF10;CNTNAP1;MYOC;PARD3
peptidyl-arginine methylation, to asymmetrical-dimethyl arginine (GO:0019919)	4/8	0.027918184907428936	0.24863263103422314	3.0826140567200984	11.031063544020173	PRMT6;PRMT7;PRMT2;PRMT3
amyloid fibril formation (GO:1990000)	4/8	0.027918184907428936	0.24906730346610115	3.0826140567200984	11.031063544020173	APP;GSN;RIPK3;RIPK1
aorta development (GO:0035904)	4/8	0.027918184907428936	0.24950349839336228	3.0826140567200984	11.031063544020173	PDGFRB;JAG1;LRP1;ADAMTS9
regulation of amyloid precursor protein catabolic process (GO:1902991)	4/8	0.027918184907428936	0.2499412238291401	3.0826140567200984	11.031063544020173	PRNP;ROCK1;ROCK2;PICALM
mRNA cleavage (GO:0006379)	4/8	0.027918184907428936	0.25038048784289957	3.0826140567200984	11.031063544020173	PCF11;CPSF3;RNASE4;WDR33
microtubule nucleation by microtubule organizing center (GO:0051418)	4/8	0.027918184907428936	0.2508212985609329	3.0826140567200984	11.031063544020173	NIN;TUBGCP3;CEP192;TUBGCP4
4-hydroxyproline metabolic process (GO:0019471)	4/8	0.027918184907428936	0.2512636641668604	3.0826140567200984	11.031063544020173	ALDH4A1;EGLN2;HOGA1;P4HB
positive regulation of extracellular matrix assembly (GO:1901203)	4/8	0.027918184907428936	0.25170759290213757	3.0826140567200984	11.031063544020173	PHLDB1;SMAD3;PHLDB2;CLASP1
pantothenate metabolic process (GO:0015939)	4/8	0.027918184907428936	0.25215309306656614	3.0826140567200984	11.031063544020173	SLC5A6;VNN1;FASN;AASDHPPT
glycerol-3-phosphate metabolic process (GO:0006072)	4/8	0.027918184907428936	0.2526001730188118	3.0826140567200984	11.031063544020173	GK5;GPAM;GPD2;GPAT2
peptidyl-diphthamide biosynthetic process from peptidyl-histidine (GO:0017183)	4/8	0.027918184907428936	0.25304884117692694	3.0826140567200984	11.031063544020173	DPH1;DPH3;DPH6;EEF2
regulation of amyloid fibril formation (GO:1905906)	4/8	0.027918184907428936	0.25349910601887876	3.0826140567200984	11.031063544020173	APP;APOE;CRYAB;LDLR
peptidyl-diphthamide metabolic process (GO:0017182)	4/8	0.027918184907428936	0.25395097608308353	3.0826140567200984	11.031063544020173	DPH1;DPH3;DPH6;EEF2
peripheral nervous system axon ensheathment (GO:0032292)	4/8	0.027918184907428936	0.2544044599689462	3.0826140567200984	11.031063544020173	ARHGEF10;CNTNAP1;MYOC;PARD3
membrane lipid catabolic process (GO:0046466)	4/8	0.027918184907428936	0.2548595663374058	3.0826140567200984	11.031063544020173	SGPL1;FUCA1;MGST2;CYP1B1
alpha-amino acid biosynthetic process (GO:1901607)	4/8	0.027918184907428936	0.2553163039114872	3.0826140567200984	11.031063544020173	GATM;MTHFD1;ALDH18A1;BCAT2
regulation of nitrogen compound metabolic process (GO:0051171)	4/8	0.027918184907428936	0.25577468147685795	3.0826140567200984	11.031063544020173	LRP1;ROCK2;APOE;LDLR
fatty acid alpha-oxidation (GO:0001561)	4/8	0.027918184907428936	0.25623470788239183	3.0826140567200984	11.031063544020173	PECR;PHYH;HACL1;PEX13
regulation of aspartic-type endopeptidase activity involved in amyloid precursor protein catabolic process (GO:1902959)	4/8	0.027918184907428936	0.25669639204073846	3.0826140567200984	11.031063544020173	ROCK2;BIN1;SORL1;PICALM
negative regulation of hippo signaling (GO:0035331)	4/8	0.027918184907428936	0.25715974292889865	3.0826140567200984	11.031063544020173	DLG5;WWC2;LIMD1;AJUBA
isoprenoid biosynthetic process (GO:0008299)	4/8	0.027918184907428936	0.25762476958880626	3.0826140567200984	11.031063544020173	IDI1;MVK;MVD;HMGCR
peptidyl-lysine hydroxylation (GO:0017185)	4/8	0.027918184907428936	0.2580914811279164	3.0826140567200984	11.031063544020173	PLOD3;PLOD2;VIPAS39;PLOD1
positive regulation of catenin import into nucleus (GO:0035413)	4/8	0.027918184907428936	0.2585598867198001	3.0826140567200984	11.031063544020173	SEMA5A;KANK1;EGFR;DACT1
isoprenoid metabolic process (GO:0006720)	4/8	0.027918184907428936	0.2590299956047452	3.0826140567200984	11.031063544020173	PHYH;MVK;MVD;HMGCR
positive regulation of steroid biosynthetic process (GO:0010893)	4/8	0.027918184907428936	0.2595018170903641	3.0826140567200984	11.031063544020173	GUCY2C;STARD4;PRKAA1;FGF1
endodermal cell fate commitment (GO:0001711)	4/8	0.027918184907428936	0.25997536055220777	3.0826140567200984	11.031063544020173	CTR9;LEO1;RTF1;CDC73
positive regulation of mitochondrial calcium ion concentration (GO:0051561)	4/8	0.027918184907428936	0.2604506354343873	3.0826140567200984	11.031063544020173	RAP1GDS1;MICU1;MCU;TGM2
regulation of brown fat cell differentiation (GO:0090335)	4/8	0.027918184907428936	0.26092765125020123	3.0826140567200984	11.031063544020173	FTO;FNDC5;LEP;METRNL
regulation of cilium assembly (GO:1902017)	9/28	0.028280690707786205	0.24925106162665456	1.9816804650343491	7.0658323342438525	ATG3;CYLD;CCDC88A;CEP120;TBC1D7;FUZ;EVI5L;ARHGAP35;TAPT1
regulation of intracellular steroid hormone receptor signaling pathway (GO:0033143)	9/28	0.028280690707786205	0.2496822918370813	1.9816804650343491	7.0658323342438525	LATS1;UFL1;UFM1;PRMT2;GPAM;TRIM68;EP300;RNF6;ESR1
regulation of autophagy of mitochondrion (GO:1903146)	9/28	0.028280690707786205	0.25011501677960657	1.9816804650343491	7.0658323342438525	SREBF1;ZBTB17;FBXW7;CTSK;CSNK2A2;ATP13A2;FBXO7;SREBF2;CAMKK2
microtubule polymerization (GO:0046785)	9/28	0.028280690707786205	0.25054924423929337	1.9816804650343491	7.0658323342438525	AKAP9;ZNF207;RANBP9;SLAIN2;CSNK1D;TUBGCP3;TUBGCP4;CKAP5;CLASP1
negative regulation of small GTPase mediated signal transduction (GO:0051058)	9/28	0.028280690707786205	0.25098498205536174	1.9816804650343491	7.0658323342438525	MAPKAP1;RASA1;DAB2IP;MFN2;SPRY2;RASAL2;ARHGAP25;FBP1;CD2AP
regulation of gene expression, epigenetic (GO:0040029)	19/75	0.028281613707103196	0.24882943921956485	1.5618577887381833	5.568871695705421	DNMT1;PRMT7;KDM1B;DDX21;DEK;BAZ1B;PPM1D;ZNRD1;ZFP57;AEBP2;POLR1A;POLR1B;TDG;EP300;POLR1E;POLR2F;JARID2;SF3B1;POLR2K
cell-cell junction assembly (GO:0007043)	20/80	0.028464772116149943	0.24872556867930334	1.5413070283600492	5.485647383426837	CNTNAP1;PDCD6IP;WDR1;TBCD;PRKCA;F11R;RHOA;GJC1;TJP1;CDH5;GJA1;DLG1;PARD3;CDH11;EPB41L3;CDH13;PKP4;TLN2;TLN1;VCL
regulation of endothelial cell proliferation (GO:0001936)	20/80	0.028464772116149943	0.24915219915731243	1.5413070283600492	5.485647383426837	ACVRL1;SEMA5A;STAT5A;BMPR2;SPARC;PDGFB;PTPRM;ARNT;PRKCA;VASH1;SULF1;HIF1A;TGFBR1;THBS4;VEGFA;NRAS;LEP;KDR;CDH13;APOE
peptidyl-tyrosine phosphorylation (GO:0018108)	20/80	0.028464772116149943	0.2495802957194384	1.5413070283600492	5.485647383426837	PDGFRB;PDGFRA;CSF1R;YES1;IL15;SRC;INSR;DYRK1A;PDGFB;TYK2;EGFR;PTK2;HCK;LEP;KDR;PTK2B;CSK;GRB2;GRAP;DDR2
negative regulation of mitotic cell cycle phase transition (GO:1901991)	20/80	0.028464772116149943	0.250009865935823	1.5413070283600492	5.485647383426837	KANK2;PSMD12;PSMD11;PRMT2;FHL1;JADE1;KLF4;CDC73;RBL2;PSMB4;PSMC5;PSMD7;PSMA4;PSME4;PSMC2;PSME2;PSMF1;BRD7;FBXL7;DACT1
transferrin transport (GO:0033572)	11/37	0.028794776458544613	0.2503232440680633	1.8329056553470857	6.502345135107231	ATP6V1A;STEAP3;TF;TFRC;CLTC;ARHGAP1;ATP6V0A2;ATP6V1B2;MCOLN1;ATP6V1C1;ATP6V0A1
acylglycerol metabolic process (GO:0006639)	11/37	0.028794776458544613	0.2507504168395105	1.8329056553470857	6.502345135107231	GK5;DGKD;DGAT2;SEL1L;PNPLA3;LPL;ABHD6;APOE;DGKZ;MGLL;LMF1
ferric iron transport (GO:0015682)	11/37	0.028794776458544613	0.2511790500306892	1.8329056553470857	6.502345135107231	ATP6V1A;STEAP3;TF;TFRC;CLTC;ARHGAP1;ATP6V0A2;ATP6V1B2;MCOLN1;ATP6V1C1;ATP6V0A1
positive regulation of JUN kinase activity (GO:0043507)	14/51	0.029131051466040024	0.25238668188659125	1.692415560552211	5.984297838820225	SPAG9;DAB2IP;MDFIC;RPS3;MAP3K20;DVL3;RIPK1;PKN1;MAP3K6;MAP4K5;MAP3K7;SASH1;MAP3K11;MAP3K5
negative regulation of protein ubiquitination (GO:0031397)	14/51	0.029131051466040024	0.2528159109374188	1.692415560552211	5.984297838820225	NXN;PRMT3;ARRB1;SENP2;GTPBP4;PML;UFL1;BAG5;TRIM39;CHORDC1;RPS3;SPOPL;OGT;HSPA1A
macromolecular complex assembly (GO:0065003)	28/121	0.02976801144496535	0.2574680718706071	1.4266643568291366	5.0137563714342175	SF3B3;WIPF1;SLC2A1;EPRS;TSPAN4;PTK2B;MDN1;DARS;CREBBP;FANCA;ELP1;PDE4DIP;RANBP9;PML;CD2AP;TAPBP;SLC7A7;ZW10;PARD3;IL2RB;GEMIN5;FAS;ANKS4B;TUBGCP4;MNAT1;PPID;SKAP2;PICALM
proteasomal protein catabolic process (GO:0010498)	50/238	0.02994596363626187	0.25856895505219	1.2952159902185287	4.544084921584658	UBXN2B;ARRB1;TNFAIP1;RNF115;PSMD7;KAT5;TRIM25;UBXN6;NHLRC3;FBXW11;UBE4B;ARMC8;TOPORS;KLHL42;PSMA4;UBE2R2;PSME4;KCTD13;PSME2;SPOPL;CLOCK;PSMD12;PSMD11;SEL1L;DERL1;NEDD4L;KLHL11;RNF6;RNF4;PSMB4;C18ORF25;SHARPIN;RNF139;PSMF1;KLHL25;SMURF1;AMFR;WWP2;BFAR;BTBD9;PML;PSMC5;SPSB1;UBXN11;PSMC2;CTNNB1;RNF181;ERCC8;UBE2K;NFE2L2
Notch signaling pathway (GO:0007219)	15/56	0.030217197602106997	0.26047020162762163	1.651400387528624	5.7788181362136	NOTCH2;CREBBP;JAG1;PLXND1;MAML1;PSEN2;ADAM10;RBPJ;NLE1;MIB1;NCSTN;POFUT1;EP300;HOXD3;ZNF423
negative regulation of cell growth (GO:0030308)	27/116	0.03024675516899481	0.26028531471733646	1.4350099919214252	5.020190692620121	ACVRL1;BMPR2;BTG1;NPR1;FHL1;JADE1;SEMA3G;WFDC1;PTPRJ;RNF6;PHB;ACVR1B;CYP27B1;GJA1;FRZB;APBB2;IP6K2;SMAD3;CDKN2C;OSGIN2;SMARCA2;PML;SMARCA4;GAL;FBP1;SIPA1;HSPA1A
regulation of androgen receptor signaling pathway (GO:0060765)	8/24	0.030536594144432334	0.26233710424080503	2.0550760378133988	7.169809918925247	DAB2;PRMT2;TRIM68;EP300;RNF6;PHB;NODAL;SMARCA4
protein ubiquitination involved in ubiquitin-dependent protein catabolic process (GO:0042787)	18/71	0.0319544250562664	0.27405618665903775	1.5630155780552613	5.382157564998147	AREL1;KLHL25;SMURF1;UBR4;KLHL11;NEDD4L;WWP2;KLHL24;BTBD9;RNF144A;SPSB1;RNF19A;ARIH2;SPOPL;TRIP12;ARIH1;FBXO7;CACUL1
regulation of type I interferon production (GO:0032479)	21/86	0.032159777528832395	0.2753546052510599	1.5054626788633039	5.1743335674413755	CREBBP;NLRX1;TRAF3IP1;DDX41;DTX4;CYLD;RNF125;POLR3A;NPLOC4;DHX33;POLR3C;IRF1;DHX36;EP300;TRIM25;POLR2F;CTNNB1;POLR3H;POLR3K;POLR2K;MYD88
spindle assembly (GO:0051225)	20/81	0.03221603884791969	0.2749137897005588	1.5222785465284436	5.229469561394653	ARHGEF10;NUMA1;TNKS;NEK7;CSNK1D;HAUS6;HAUS5;INO80;RHOA;HAUS2;WRAP73;ZNF207;RPS3;RCC1;FLNA;CEP192;TUBGCP3;CEP63;TUBGCP4;CLASP1
RNA transport (GO:0050658)	20/81	0.03221603884791969	0.27537428181060997	1.5222785465284436	5.229469561394653	NUP214;CHTOP;RBM8A;NUP155;POLDIP3;RFTN1;THOC1;NUP153;CASC3;THOC5;CKAP5;CDC40;DDX39A;DDX39B;MAGOH;TPR;FLOT1;SRSF7;RAE1;SIDT2
G2/M transition of mitotic cell cycle (GO:0000086)	29/127	0.032228910889453705	0.27456449460581345	1.407807994407604	4.835667538423233	DYNC1I2;KDM8;PPP1CB;ENSA;CEP192;PCNT;PHLDA1;LCMT1;RAB8A;CLASP1;OFD1;DYNC1H1;FBXW11;CSNK1D;HAUS6;HAUS5;CKAP5;HAUS2;LATS1;AKAP9;FGFR1OP;CEP63;MNAT1;AJUBA;NES;SFI1;OPTN;FBXL7;SDCCAG8
wound healing, spreading of cells (GO:0044319)	7/20	0.032425574485440964	0.27395315662120073	2.157829839704069	7.3987838535840895	ACVRL1;TOR1A;COL5A1;PDCD10;FLNA;RHOA;ARHGAP35
negative regulation of intracellular protein transport (GO:0090317)	7/20	0.032425574485440964	0.27440747363052276	2.157829839704069	7.3987838535840895	SP100;MDFIC;INSIG1;ADIPOQ;CHORDC1;INPP5K;RANGAP1
eye morphogenesis (GO:0048592)	7/20	0.032425574485440964	0.27486329999867976	2.157829839704069	7.3987838535840895	ALDH1A3;RARG;COL5A1;COL5A2;MFAP2;IFT122;VEGFA
organelle disassembly (GO:1903008)	7/20	0.032425574485440964	0.27532064325990885	2.157829839704069	7.3987838535840895	GFM2;RB1CC1;MTIF2;DENR;MTIF3;MRRF;RETREG1
endoplasmic reticulum mannose trimming (GO:1904380)	7/20	0.032425574485440964	0.27577951099867537	2.157829839704069	7.3987838535840895	RNF103;OS9;RNF139;AMFR;SEL1L;DERL2;UGGT1
regulation of cholesterol storage (GO:0010885)	5/12	0.03262836468952752	0.26683100161964574	2.568845047266749	8.792060435704352	ABCA1;LPL;PPARG;PPARA;SREBF2
Golgi localization (GO:0051645)	5/12	0.03262836468952752	0.26725930178275914	2.568845047266749	8.792060435704352	ARHGAP21;PDCD10;HOOK3;COPG1;ARCN1
iron ion transport (GO:0006826)	5/12	0.03262836468952752	0.267688979116815	2.568845047266749	8.792060435704352	SLC25A37;SLC25A28;SCARA5;TFRC;IREB2
pentose-phosphate shunt (GO:0006098)	5/12	0.03262836468952752	0.2681200402748131	2.568845047266749	8.792060435704352	G6PD;PGM2;PHACTR1;PGD;DDR2
negative regulation of ERAD pathway (GO:1904293)	5/12	0.03262836468952752	0.2685524919526757	2.568845047266749	8.792060435704352	OS9;DERL2;UBE2G2;UBE2J1;UBAC2
regulation of IRE1-mediated unfolded protein response (GO:1903894)	5/12	0.03262836468952752	0.2689863408895944	2.568845047266749	8.792060435704352	PTPN1;TMEM33;DAB2IP;BFAR;BAK1
negative regulation of protein oligomerization (GO:0032460)	5/12	0.03262836468952752	0.26942159386838016	2.568845047266749	8.792060435704352	SRC;TMC8;EP300;SORL1;CRYAB
positive regulation of protein depolymerization (GO:1901881)	5/12	0.03262836468952752	0.26985825771581673	2.568845047266749	8.792060435704352	SEMA5A;WDR1;CFL2;KATNB1;NES
keratan sulfate catabolic process (GO:0042340)	5/12	0.03262836468952752	0.2702963393030178	2.568845047266749	8.792060435704352	GALNS;ACAN;PRELP;KERA;GNS
PERK-mediated unfolded protein response (GO:0036499)	5/12	0.03262836468952752	0.2707358455457869	2.568845047266749	8.792060435704352	EIF2AK3;ASNS;ATF3;HERPUD1;NFE2L2
positive regulation of endoplasmic reticulum unfolded protein response (GO:1900103)	5/12	0.03262836468952752	0.27117678340498197	2.568845047266749	8.792060435704352	PTPN1;TMEM33;DAB2IP;PIK3R1;BAK1
purine nucleoside monophosphate biosynthetic process (GO:0009127)	5/12	0.03262836468952752	0.27161915988688246	2.568845047266749	8.792060435704352	ADSL;ATIC;IMPDH1;ADSS;LHPP
tRNA 5'-leader removal (GO:0001682)	5/12	0.03262836468952752	0.27206298204356033	2.568845047266749	8.792060435704352	POP4;RPP30;RPP40;RPP21;RPP38
nitric oxide metabolic process (GO:0046209)	5/12	0.03262836468952752	0.2725082569732552	2.568845047266749	8.792060435704352	GCHFR;NQO1;ARG2;SPR;CYP1B1
negative regulation of substrate adhesion-dependent cell spreading (GO:1900025)	5/12	0.03262836468952752	0.27295499182075234	2.568845047266749	8.792060435704352	KANK1;RCC2;FBLN1;EFNA5;CORO1C
protein import into peroxisome matrix (GO:0016558)	5/12	0.03262836468952752	0.27340319377776506	2.568845047266749	8.792060435704352	PEX16;PEX5;PEX2;PEX13;PEX26
nonribosomal peptide biosynthetic process (GO:0019184)	5/12	0.03262836468952752	0.2738528700833206	2.568845047266749	8.792060435704352	GCLC;GSS;MGST2;GCLM;CNDP2
UDP-N-acetylglucosamine metabolic process (GO:0006047)	5/12	0.03262836468952752	0.2743040280241498	2.568845047266749	8.792060435704352	SLC35A3;GNPDA2;GFPT2;GFPT1;UAP1
interleukin-2-mediated signaling pathway (GO:0038110)	5/12	0.03262836468952752	0.27475667493508077	2.568845047266749	8.792060435704352	STAT5A;STAT5B;SHC1;IL2RB;PTK2B
ribose phosphate metabolic process (GO:0019693)	5/12	0.03262836468952752	0.27521081819943627	2.568845047266749	8.792060435704352	G6PD;PGM2;PHACTR1;PGD;DDR2
nuclear envelope disassembly (GO:0051081)	13/47	0.032789789705008315	0.26686809707281883	1.7052758611643097	5.828015756741554	NUP214;NUP205;NUP155;AKAP8L;NUP153;PRKCA;AAAS;NUP93;TPR;NUP43;LPIN1;RAE1;NUP58
protein methylation (GO:0006479)	13/47	0.032789789705008315	0.2672944039371524	1.7052758611643097	5.828015756741554	PRMT6;HSPA8;PRMT7;PRMT2;PRMT3;METTL21A;EEF2;GSPT1;NSD3;METTL22;NSD1;FAM98A;LCMT1
regulation of generation of precursor metabolites and energy (GO:0043467)	13/47	0.032789789705008315	0.26772207498345185	1.7052758611643097	5.828015756741554	NUP214;NUP205;NUP155;NUP153;AAAS;NUP93;EIF6;TPR;NUP43;ATP7A;RAE1;OGT;NUP58
chromatin remodeling (GO:0006338)	27/117	0.03343519709448035	0.27168759677250515	1.42274494925543	4.834695241352272	SP100;HDAC2;CHD8;KMT2B;SUPT4H1;BAZ2A;RSF1;SUPT6H;MYSM1;HMGXB4;BAHD1;UBTF;SMARCC2;ATRX;INO80;BAZ1A;DEK;NPM3;SMARCA2;ESR1;ARID1B;SMARCA4;TADA2A;RIOX2;ANP32E;TFAM;PADI4
DNA alkylation (GO:0006305)	6/16	0.03344983878261304	0.26881027922468403	2.3119605425400738	7.855367552571681	DNMT1;MTRR;ATRX;BAZ2A;PPM1D;GATAD2A
ruffle organization (GO:0031529)	6/16	0.03344983878261304	0.2692342702013791	2.3119605425400738	7.855367552571681	CSF1R;CARMIL1;CYFIP1;LIMA1;TPM1;INPP5K
endoplasmic reticulum to cytosol transport (GO:1903513)	6/16	0.03344983878261304	0.2696596008020132	2.3119605425400738	7.855367552571681	NPLOC4;OS9;SEL1L;DERL1;DERL2;HERPUD1
positive regulation of cilium assembly (GO:0045724)	6/16	0.03344983878261304	0.2700862773855607	2.3119605425400738	7.855367552571681	CCDC88A;WRAP73;CEP120;FUZ;ARHGAP35;TAPT1
DNA methylation or demethylation (GO:0044728)	6/16	0.03344983878261304	0.2705143063513064	2.3119605425400738	7.855367552571681	DNMT1;MTRR;ATRX;BAZ2A;PPM1D;GATAD2A
heme biosynthetic process (GO:0006783)	6/16	0.03344983878261304	0.27094369413916564	2.3119605425400738	7.855367552571681	COX15;UROS;CPOX;FXN;NFE2L1;COX10
glucose 6-phosphate metabolic process (GO:0051156)	6/16	0.03344983878261304	0.2713744472300069	2.3119605425400738	7.855367552571681	G6PD;G6PC3;PGM2;PHACTR1;PGD;DDR2
DNA repair (GO:0006281)	59/289	0.0336392994346411	0.269907775180776	1.258645185788829	4.269400328063436	DCLRE1A;SETD2;TRRAP;MPG;OGG1;NUCKS1;ALKBH2;ALKBH5;ENDOV;KAT5;EME1;SUMO1;TOPBP1;TMEM189-UBE2V1;POLE;FAAP100;PRMT6;RBM14;PARP4;USP3;RECQL;NSMCE1;RAD23A;SMC1A;WDR33;DDB2;NEIL2;PSME4;FTO;DDX1;XPC;PDS5B;PDS5A;SLX4;TDG;POLD2;RPS3;ATRIP;MUTYH;MGME1;XRCC4;FANCM;ASCC1;INTS3;XRCC2;EYA3;FANCA;XRCC1;INO80;FANCE;PALB2;MTOR;POLA1;TDP2;RAD17;ERCC8;MMS19;ATM;MNAT1
myelination (GO:0042552)	11/38	0.03476703728866987	0.27721279888137873	1.7846712959958466	5.994863553726671	EIF2B4;ARHGEF10;CNTNAP1;NFASC;MYOC;PARD3;EPB41L3;MALL;MAL2;ZNF24;SBF2
positive regulation of multi-organism process (GO:0043902)	11/38	0.03476703728866987	0.27764662172782845	1.7846712959958466	5.994863553726671	ANKRD17;LRSAM1;MVB12B;AGO2;CYBA;PRKCA;ACVR1B;SASH1;OPTN;PUM2;RAB7A
phospholipid biosynthetic process (GO:0008654)	11/38	0.03476703728866987	0.2780818045205053	1.7846712959958466	5.994863553726671	IDI1;DGKE;GPAM;AGK;LPCAT1;CPNE3;MVD;GPAT2;HDHD5;AGPAT3;FADS1
protein monoubiquitination (GO:0006513)	11/38	0.03476703728866987	0.27851835366417954	1.7846712959958466	5.994863553726671	UBE2R2;MGRN1;UHRF1;CTR9;NEURL1;LEO1;TRIM25;UBE2O;KLHL12;CDC73;TOPORS
regulation of cell morphogenesis (GO:0022604)	9/29	0.03527633848232949	0.28039743812356294	1.9133466558952337	6.3992698540958415	STRIP1;SPARC;ZMYM2;FMNL2;ZMYM6;PHIP;QRICH1;EFNA5;KIAA1958
positive regulation of lipid biosynthetic process (GO:0046889)	9/29	0.03527633848232949	0.28083487562453574	1.9133466558952337	6.3992698540958415	SREBF1;MLXIPL;ELOVL5;APOE;SORBS1;LDLR;MTOR;GPLD1;PLIN5
regulation of vesicle fusion (GO:0031338)	16/62	0.03571814675007886	0.2834676560896616	1.5910266099200507	5.301454050382009	USP6NL;TBC1D8B;VPS18;RAB3A;TBC1D9B;TBC1D2B;DOC2B;TBC1D1;AKT2;RUNDC1;TBC1D14;EVI5L;TBC1D17;EVI5;TBC1D10B;TBC1D16
negative regulation of kinase activity (GO:0033673)	22/92	0.03582952632787304	0.28391005101108097	1.4742936793009167	4.9078985478386885	WWTR1;PDPK1;PRKRIP1;BGN;TSC2;THY1;PODN;PPM1F;LRP6;PREX2;SOCS2;PREX1;PODNL1;PTPRC;FLRT2;RTN4RL1;CHORDC1;INPP5K;FGFR1OP;TRIB3;TRIB2;PAK2
regulation of peptidyl-serine phosphorylation (GO:0033135)	21/87	0.03612384522597781	0.28579842199715466	1.4881585101407373	4.941879904303659	APP;DOCK7;PAQR3;ARAF;LIF;EGFR;PPM1F;VEGFA;RPTOR;LATS1;MLXIPL;PDCD10;NSD1;AKAP9;TERF2IP;INPP5K;SPRY2;GPD1L;CAMK1;GAS6;RAPGEF3
purine ribonucleotide metabolic process (GO:0009150)	17/67	0.036137935424417594	0.28458624146728856	1.5643116108728858	5.194159236282574	HSPA8;GNAI3;AK4;ATP1B1;NT5C2;CLPX;ACLY;OPA1;NDUFAF7;IMPAD1;RAB23;FIGNL1;MFN1;NDUFS1;ADSS;NADK;HSPA1A
JNK cascade (GO:0007254)	17/67	0.036137935424417594	0.2850260965545641	1.5643116108728858	5.194159236282574	SPAG9;DAB2IP;NOD1;CRKL;MAPK9;MDFIC;MAP3K20;RIPK1;PKN1;TAB1;MAP3K6;MAP4K5;MAP3K7;MAP3K11;MAP3K5;ARHGEF6;MAP3K12
negative regulation of epithelial cell proliferation (GO:0050680)	17/67	0.036137935424417594	0.28546731342229564	1.5643116108728858	5.194159236282574	SPARC;FBXW7;MAGED1;VDR;HPN;DAB2IP;PTPRM;CASK;PEX2;VASH1;MCC;SULF1;GDF5;CDC73;MTSS1;TGFBR3;APOE
regulation of vesicle-mediated transport (GO:0060627)	31/139	0.037089178942458834	0.29162724213153685	1.3749789317744323	4.52977187606245	USP6NL;RAB3B;RALA;RAB3A;TBC1D9B;HIP1;SRC;RAB3D;GOSR1;SCFD1;INPP5F;RNF139;PACSIN2;TBC1D14;EVI5L;TBC1D17;EVI5;RAB8A;TBC1D10B;TBC1D16;TBC1D8B;PTPN1;RAB4A;TSC2;TBC1D2B;DNAJC13;TBC1D1;ZFYVE16;RUNDC1;CDH13;PICALM
peptidyl-serine modification (GO:0018209)	37/171	0.03754381406358174	0.29474782025608864	1.3339967262999255	4.378506290005345	GALNT12;GALNT14;POGLUT1;TNKS;ROCK2;PDGFB;STK39;GALNT10;CAMKK1;CAMKK2;MAPK9;PHKG1;AKT2;MKNK1;PDK3;STK38L;PAK2;PSKH1;PDPK1;GALNT2;DAPK2;DYRK1A;EIF2AK3;CSNK1D;PRKCA;TGFBR1;HIPK3;MTOR;LATS1;ULK1;ATM;SGK3;CAMK1;PKN1;GAS6;SGK2;MAP3K12

## Sheet: Molecular Function
Supplementary file S3. List of GO terms and KEGG pathways for genes containing Zel specific SNPs.
MF	Overlap	P-value	Adjusted P-value	Odds Ratio	Combined Score	Genes
RNA binding (GO:0003723)	319/1388	7.51020507740856E-12	8.644246044097253E-9	1.416936432411688	36.29448430401543	TFRC;POP4;RTCB;FCF1;GPATCH1;ADARB1;EPRS;ALKBH8;CRKL;LSM10;RPS14;ALKBH5;ENDOV;MAGOH;LONP1;TRIM25;ARL6IP4;CPNE3;DENR;EIF2A;SEC63;MBNL1;AQR;RBFOX2;SECISBP2;FNDC3B;DNTTIP2;DICER1;SND1;CDC40;GTPBP4;DDX39A;DDX39B;KARS;EWSR1;SUB1;GRWD1;TFAM;KCTD12;RPL29;MACF1;PRKRIP1;SUPT4H1;BAZ2A;NMD3;ZC3HAV1;RTF1;MRPL12;GIGYF2;GSPT1;FXR1;DHX30;LARP1;DHX33;PDCD11;DHX34;DHX36;CSTF1;LYAR;SPTBN1;APOBEC3F;PNO1;RCC2;MRPL27;…
cadherin binding (GO:0045296)	93/314	1.6329598554420244E-9	9.397683968068851E-7	1.8260070527068097	36.9453662501229	CTNND1;ARHGAP1;PTPRM;FNBP1L;F11R;BZW1;CRKL;GOLGA3;CDH5;SEPT9;BAIAP2L1;ATIC;SLK;MPRIP;RARS;TRIM25;ERC1;EIF2A;SH3GLB1;CAST;UNC45A;SWAP70;AHSA1;ARMC7;CSNK1D;GAPVD1;RANGAP1;CKAP5;SND1;CD2AP;CTTN;CDH11;PLIN3;CDH13;MYH9;TAGLN2;TLN1;RPL29;PHLDB2;VCL;MACF1;SRC;USO1;ARHGAP18;ASAP1;SLC3A2;ZC3HAV1;GIGYF2;EGFR;FAM129B;LIMA1;SDCBP;LARP1;KLC2;EPB41L1;CALD1;COBLL1;MYO6;MICALL1;PACSIN2;FLNA;FLNB;RPL15;CCT8;PDLIM…
GTPase activator activity (GO:0005096)	73/250	1.673008349217574E-7	6.418775366498092E-5	1.8002466091245373	28.0900979877479	USP6NL;DOCK4;ARHGAP1;ARRB1;ARHGAP35;PREX2;ARHGAP44;PREX1;RGS5;RGS3;NUDT19;EVI5L;AGFG2;TBC1D10B;VAV3;RALGAPA1;APLP2;TSC2;ARAP3;TBC1D2B;OCRL;ARAP1;ARFGAP3;RANGAP1;ARHGAP10;TBC1D1;DEPDC7;ACAP2;RALGAPB;CDC42EP4;RASA1;ADPRH;TBC1D7;PGAM5;ARHGEF6;TBC1D9B;RAP1GDS1;AGAP1;ARHGAP18;ARHGAP17;ASAP1;THY1;RASAL2;RASGRP3;INPP5B;ARHGAP22;ABR;ARHGAP21;ARHGAP20;TBC1D14;BNIP2;A2M;TBC1D17;EVI5;TBC1D16;TBC1D8B;GIT2;ST…
GTPase regulator activity (GO:0030695)	77/276	5.901067638596284E-7	1.6980322130060807E-4	1.7200092925177362	24.670028542675457	USP6NL;DOCK4;ARHGAP1;ARRB1;IPO7;ARHGAP35;PREX2;ARHGAP44;PREX1;RGS5;RGS3;NUDT19;EVI5L;AGFG2;TBC1D10B;VAV3;RALGAPA1;APLP2;TSC2;ARAP3;TBC1D2B;OCRL;ARAP1;ARFGAP3;RANGAP1;ARHGAP10;TBC1D1;DEPDC7;ACAP2;RALGAPB;CDC42EP4;RASA1;ADPRH;TBC1D7;PGAM5;ARHGEF6;TBC1D9B;RAP1GDS1;AGAP1;ARHGAP18;ARHGAP17;ASAP1;THY1;RASAL2;IQGAP2;RASGRP3;INPP5B;ARHGAP22;ABR;ARHGAP21;ARHGAP20;PDE6D;TBC1D14;BNIP2;A2M;TBC1D17;EVI5;TBC1D…
GTPase binding (GO:0051020)	30/77	1.3740780394031423E-6	3.163127646706034E-4	2.4020369273143625	32.42204005446309	AGAP1;ASAP1;AMBRA1;FNBP1L;EPRS;GOLGA4;FGD5;FLNA;PAK2;AGFG2;SPTBN1;ABCA1;GIT2;APLP2;RCC2;ARAP3;TSC2;ARAP1;ATG14;ARFGAP3;ADAP1;ACAP2;RRAGC;RILPL2;RILPL1;RASA1;PEX5;ULK1;LCP1;SMAP2
DNA-directed 5'-3' RNA polymerase activity (GO:0003899)	17/37	2.1292774145228674E-5	0.004084663840193034	2.832672376445496	30.471461216018422	PRIM2;PRIMPOL;ZNRD1;POLR3A;POLR2B;POLR3C;POLR1A;POLR2C;POLR1B;MED21;POLR2D;POLR2F;POLR1E;POLR3H;POLR2J;POLR3K;POLR2K
small GTPase binding (GO:0031267)	24/64	3.2177774179516454E-5	0.0052909454400890624	2.3119605425400738	23.915462207028412	ABCA1;GIT2;APLP2;MAPKAP1;RCC2;ARAP3;TSC2;AGAP1;ASAP1;ARAP1;ARFGAP3;ADAP1;SORL1;GGA1;ACAP2;FGD5;GGA3;RILPL2;RILPL1;PEX5;FLNA;SMAP2;PAK2;AGFG2
oxidoreductase activity, acting on paired donors, with incorporation or reduction of molecular oxygen, 2-oxoglutarate as one donor, and incorporation of one atom each of oxygen into both donors (GO:0016706)	15/32	4.858387449424195E-5	0.006990004942859061	2.8899506781750923	28.703622695685695	FTO;KDM4B;PHYH;EGLN2;KDM2A;KDM8;TET2;ALKBH8;ALKBH2;ALKBH5;TMLHE;OGFOD1;RIOX2;HIF1AN;P4HTM
phosphatidylinositol phosphate binding (GO:1901981)	28/82	5.38839082532751E-5	0.006891153155502182	2.105199843613726	20.691332804909	PLEKHF1;HIP1;PLEKHB2;MAPKAP1;SNX13;SNX11;IQGAP2;ZFYVE1;CYTH3;ZFYVE26;SNX27;SH3PXD2B;GSDMD;OSBPL8;MYO10;DAB2IP;ARAP3;PLEKHA3;GAB2;ARAP1;PLEKHA8;GOLPH3;ZFYVE16;SESTD1;ZFYVE19;PARD3;LANCL2;OGT
adenyl ribonucleotide binding (GO:0032559)	71/280	5.4414910263672405E-5	0.006263156171348694	1.5633257001937642	15.350095500943922	ACVRL1;ABCD4;ABCD3;CHD8;IDE;THG1L;PPIP5K2;AKT2;LONP1;PDK4;MYO18A;PDK3;MAP3K6;MTPAP;ATP7A;PRKACB;MAP3K5;DAPK2;DARS2;TRNT1;OXSR1;ATP1B1;SYN2;CLPX;SYN1;TGFBR1;LATS1;ACLY;LANCL2;MYH9;SIK2;MCM6;FBP1;PRPS2;ACSS2;ABCB6;MIEF1;PDS5B;ACVR1B;HSPA13;NUAK2;MKNK1;TDG;MYO6;PMVK;MAP3K20;STK38L;MAP4K5;MARK4;MARK2;MAP4K4;ABCA1;HSPA9;HSPA8;INSR;GSS;PDE2A;MYO9B;CDC42BPB;GLUD1;PPP5C;GCLC;PFKL;SNRK;WNK1;COQ8A;PFKM;MYO…
iron ion binding (GO:0005506)	21/55	7.262347196177635E-5	0.007599056020727689	2.3539961887680754	22.434107167992646	FTO;PHF2;PHYH;EGLN2;TET2;DNAJC24;ALKBH6;ALKBH8;NFU1;ALKBH2;TF;SCD;ETHE1;FDX1;ACP5;AOX1;HIF1AN;ACO2;FBXL5;FXN;LTF
ferrous iron binding (GO:0008198)	11/20	8.048149212170284E-5	0.007719516452673331	3.3908754623921085	31.967421833093763	FTO;ALKBH2;PHYH;TF;EGLN2;TET2;ACP5;DNAJC24;ALKBH6;FXN;ALKBH8
Rab guanyl-nucleotide exchange factor activity (GO:0017112)	20/52	9.511793881210028E-5	0.008421595967132878	2.3712415820923836	21.95862888921432	ANKRD27;DENND4B;DENND4A;DENND4C;RAB3IL1;TRAPPC8;TRAPPC9;GAPVD1;RABGEF1;TRAPPC6A;ALS2;ST5;TRAPPC12;TRAPPC11;DENND5A;RIN3;TRAPPC13;DENND6A;SBF2;RAB3GAP1
5'-3' RNA polymerase activity (GO:0034062)	14/31	1.4307176921168985E-4	0.011762543311618216	2.784296567360089	24.647050315040214	TRNT1;ZNRD1;POLR3A;POLR2B;POLR3C;POLR1A;POLR2C;POLR1B;MED21;POLR2D;POLR2F;POLR3H;POLR2J;POLR3K
protein kinase activity (GO:0004672)	115/514	1.431979725512279E-4	0.010988057760430887	1.3793798308280596	12.209280504630804	CCNK;CCNT2;ARAF;CCNC;FGF1;STK10;SLK;AKT2;FGFR1OP2;CDK20;KDR;PDK4;NEK1;PDK3;CPNE3;MAP3K6;PRKACB;MAP3K7;MAP3K5;PSKH1;PDGFRB;PDGFRA;DAPK2;DYRK1A;DYRK1B;PRKCA;PRPF4B;CSNK1D;PRKAB1;BTC;PRKD3;CDC37;TYRO3;ULK3;ULK2;ULK1;ALPK3;SIK2;ALPK1;CSF1R;STK39;CSF2RB;GRK3;NUAK2;GRK5;GRK4;MAP3K20;STK38L;RIPK1;MARK4;MARK2;MAP2K6;STAT5A;STAT5B;YES1;INSR;NEK7;EIF2AK3;EIF2AK2;ERLIN2;EIF2AK4;CLK4;PTK2;CLK1;STK24;WNK1;FGF…
transition metal ion binding (GO:0046914)	93/400	1.4768508751901698E-4	0.010624095983399284	1.4334155363748458	12.643339017441019	ZNF331;PHF2;KDM1B;USP33;ECE1;IDE;EPRS;LIMD1;ZFYVE1;ALKBH8;EEA1;NFU1;ZMYM2;ANPEP;TIMP2;ZNF207;TNFSF10;ARIH2;PMPCB;DPF3;AOX1;PMPCA;TK1;NUDT16;HIF1AN;ARIH1;XXYLT1;MTPAP;LARGE1;ATP7A;ZFPL1;LARGE2;ARG2;SLC30A5;TET2;BAZ1B;RBSN;THAP1;TRAF7;RNF125;ZEB1;ETHE1;FDX1;PPARG;UQCRC2;SHANK3;B4GALT7;LTF;ENPEP;SEC23A;TNKS;UHRF1;GLO1;MYCBP2;MYNN;ZNF22;DNAJC24;ZNF3;ZNF24;RNF4;TMEM163;PRIMPOL;HMGCL;NSD1;S100A12;PCK1;…
kinase activity (GO:0016301)	69/281	1.941294993312027E-4	0.013143709042953783	1.5138816363963472	12.939123788336687	DGKE;DGKD;TRRAP;PANK1;ARAF;ADK;PIK3CB;PPIP5K2;RFK;NMRK1;PDK4;PDK3;NEK1;MAP3K6;PRKACB;MAP3K7;MAP3K5;PDGFRA;RIPK3;PDPK1;FN3KRP;DYRK1A;DYRK1B;CSNK1D;PRKCA;PRPF4B;PRKAB1;DGKZ;TGFBR1;PIK3CA;PRKD3;PEAK1;ULK1;ALPK3;SGK3;PRKAA1;MVK;ROCK1;SRC;STK39;GK5;GRK3;PMVK;RIPK1;CSK;MAP4K5;IP6K1;PAK2;NADK;MAP4K4;IP6K2;MAP3K1;AGK;EIF2AK3;EIF2AK2;CDC42BPB;PTK2;HIPK3;MTOR;STK24;WNK1;ETNK1;RPS6KB2;ATM;COQ8B;COQ8A;PKN1;M…
actin filament binding (GO:0051015)	37/128	2.1542422792462194E-4	0.013775182574513326	1.7821362515413068	15.046400511998911	CYFIP1;MACF1;HIP1;WDR1;WIPF1;ARPC1B;NEXN;IQGAP2;SYNE3;TRIOBP;EGFR;CORO1C;SYNE1;LIMA1;SAMD14;BLOC1S6;ABLIM1;TMEM201;MYBPHL;ABLIM3;CFL2;MYO6;MYO18A;FLNA;ACTR3;TPM4;MYO10;MAP1S;TPM1;MYBPH;ARPC5;SPTB;BIN1;MYH9;PICK1;LCP1;KPTN
phosphatidylinositol phosphate 5-phosphatase activity (GO:0034595)	8/13	2.825151555493508E-4	0.01711447073880541	3.7939865313478136	31.00361703824139	INPP5B;PIKFYVE;SYNJ1;INPP5F;INPP5D;INPPL1;INPP5K;OCRL
kinase binding (GO:0019900)	95/419	3.223641508532401E-4	0.018552056881603968	1.3978440829995673	11.238427043914978	TSKS;ACVRL1;CCNK;BTG1;MAML1;CLTC;ITGB2;WWC2;PTPRJ;ELAVL1;RND3;RND1;PPP1CB;RPTOR;CASP9;SUFU;RB1CC1;CHORDC1;FBXO7;PDE8A;CDK5RAP3;TNS2;IFNAR2;PDGFRB;ADAM10;EMP2;RAD23A;ANK2;RHOF;RHOA;SYN1;TOM1L1;LATS1;ACTA2;CDC37;TRIB3;RHOU;UTRN;CACUL1;SP100;SHC1;SRC;PRKRIP1;MAPKAP1;MVP;THY1;FOXO3;ADIPOR1;HIF1A;ADCY6;RHOBTB1;RHOBTB2;HDAC7;BAG5;PDCD10;RPS3;UBQLN1;FLNA;TBC1D14;PLCG1;RAB11FIP2;FAM83D;PAK2;SASH1;MAP2K6;…
ATP binding (GO:0005524)	63/256	3.368815413750862E-4	0.018464316862986867	1.5172241060419234	12.131388946823623	ACVRL1;ABCD4;ABCD3;CHD8;IDE;THG1L;PPIP5K2;AKT2;LONP1;PDK4;MYO18A;PDK3;MAP3K6;MTPAP;ATP7A;PRKACB;MAP3K5;DAPK2;DARS2;TRNT1;OXSR1;ATP1B1;SYN2;CLPX;SYN1;TGFBR1;LATS1;ACLY;LANCL2;MYH9;SIK2;MCM6;PRPS2;ABCB6;PDS5B;ACVR1B;HSPA13;NUAK2;MKNK1;TDG;PMVK;MAP3K20;STK38L;MAP4K5;MARK4;MARK2;MAP4K4;ABCA1;HSPA9;HSPA8;INSR;GSS;MYO9B;CDC42BPB;PPP5C;PFKL;SNRK;WNK1;PFKM;MYO1F;HSPA1A;GALK1;BMPR1A
phosphofructokinase activity (GO:0008443)	6/8	3.768710816905483E-4	0.01971720977390096	4.6239210850801475	36.453178424990156	PFKFB1;PFKFB4;PFKL;PFKFB3;PFKM;PFKP
Ras GTPase binding (GO:0017016)	48/185	4.698766159459712E-4	0.023514260215383165	1.5996267537574567	12.258004466139141	USP6NL;TBC1D9B;MAPKAP1;USP33;CLEC16A;ARHGAP1;IQGAP2;YBX3;RABGEF1;AKAP13;AP1G1;MICALL1;VPS52;PDE6D;RCC1;TBC1D14;FLNA;EVI5L;ERC1;RAB11FIP2;TBC1D17;EVI5;RAB8A;TBC1D10B;TBC1D16;TBC1D8B;ANKRD27;YIPF2;HPS4;MYO5A;RANBP9;TBC1D2B;MYO9B;RANGAP1;RBSN;TBC1D1;ALS2;ADPRH;TBC1D7;RUNDC1;RANGRF;ULK1;RIN3;EXOC5;OPTN;GAS8;RAB3GAP1;PICALM
phosphotransferase activity, alcohol group as acceptor (GO:0016773)	62/255	5.247145364669906E-4	0.025164434644729426	1.498996639346244	11.321406236927956	DGKE;DGKD;PANK1;ARAF;ADK;PIK3CB;HK2;KHK;RFK;NMRK1;PDK4;PDK3;NEK1;MAP3K6;MAP3K7;XYLB;MAP3K5;PDGFRA;RIPK3;DYRK1A;DYRK1B;CSNK1D;PRKCA;PRPF4B;PRKAB1;DGKZ;TGFBR1;PIK3CA;PEAK1;FAM20B;ALPK3;SGK3;FAM20A;PRKAA1;MVK;ROCK1;SRC;NT5C2;GK5;GRK3;RIPK1;MAP4K5;IP6K1;PAK2;NADK;IP6K2;MAP3K1;AGK;EIF2AK3;EIF2AK2;CDC42BPB;PTK2;HIPK3;MTOR;STK24;WNK1;ETNK1;RPS6KB2;PKN1;MAP3K11;MAP3K12;GALK1
aminoacyl-tRNA ligase activity (GO:0004812)	16/42	5.294173196070528E-4	0.02437437339470871	2.3486583289295986	17.71765264086919	YARS;DARS;MARS2;SARS;DARS2;EPRS;WARS2;NARS;LARS2;KARS;RARS;NARS2;IARS2;FARSA;EARS2;AARS
transmembrane receptor protein serine/threonine kinase activity (GO:0004675)	8/14	5.653882073751974E-4	0.025029301026494314	3.522987493394398	26.344893324144753	ACVRL1;TGFBR3;BMPR2;LTBP4;ACVR1B;LTBP1;TGFBR1;BMPR1A
phosphatidylinositol phosphate phosphatase activity (GO:0052866)	5/6	5.811541758571872E-4	0.023065808841780083	5.137690094533498	38.27833165533152	SYNJ1;INPP5F;SACM1L;INPP5K;OCRL
transforming growth factor beta-activated receptor activity (GO:0005024)	5/6	5.811541758571872E-4	0.023889587728986517	5.137690094533498	38.27833165533152	ACVRL1;TGFBR3;LTBP4;LTBP1;TGFBR1
neurotrophin TRKA receptor binding (GO:0005168)	5/6	5.811541758571872E-4	0.024774387274504536	5.137690094533498	38.27833165533152	SHC1;GRB2;PIK3R1;PLCG1;EFNA5
NADP binding (GO:0050661)	13/31	5.972803878589442E-4	0.022915657547521496	2.585418241120083	19.191879920149642	G6PD;MTRR;HMGCR;CRYZ;GRHPR;SPR;NNT;CAT;DPYD;NOX5;DHCR7;CBR4;CBR3
protein kinase binding (GO:0019901)	108/496	6.39273614433059E-4	0.023735610652014547	1.342428702120043	9.873802061279703	TSKS;CCNK;MAML1;ARAF;PPP1CB;KDR;FBXO7;CDK5RAP3;IFNAR2;PDGFRB;PDGFRA;ADAM10;ANK2;TOM1L1;TYRO3;ADAM9;TRIB3;UTRN;TRIB2;CSF1R;SHC1;PRKRIP1;MAPKAP1;THY1;FOXO3;ADIPOR1;HIF1A;RHOBTB1;RHOBTB2;BAG5;GRK5;PDCD10;TPR;TBC1D14;PLCG1;RAB11FIP2;FAM83D;MAP2K6;SMAD3;INSR;RCC2;MSN;EEF2;ESR1;PTK2;CYLD;CCDC88A;POLA1;IBTK;DLG1;PTPRC;WNK1;SPDYA;FGFR1OP;CSPG4;GRB2;MAP3K11;MAP3K12;RET;ACVRL1;TOP2B;CLTC;ITGB2;PDE3B;PTPRJ;…
RNA polymerase core enzyme binding (GO:0043175)	14/35	6.585624929577075E-4	0.023687669668572543	2.466091245376079	18.06523092305292	RRN3;CTR9;SUPT4H1;ELP1;ELP2;SPTY2D1;GTF2E1;CDC73;TCOF1;PCF11;AGO1;ERBB2;AGO2;RPRD1B
purine ribonucleoside triphosphate binding (GO:0035639)	89/397	7.146470805095311E-4	0.02492602392928698	1.382129224423621	10.011759497759739	ACVRL1;ABCD4;ARF4;ABCD3;CHD8;IDE;RND3;THG1L;RND1;TUBA1C;PPIP5K2;AKT2;ANXA6;LONP1;PDK4;MYO18A;PDK3;NUDT16;MAP3K6;MTPAP;ATP7A;PRKACB;RAB8A;MAP3K5;DAPK2;DARS2;RHOF;TRNT1;OXSR1;ATP1B1;SYN2;GTPBP4;CLPX;RHOA;SYN1;TGFBR1;LATS1;ACLY;TUBB2A;RAB31;RRAGC;LANCL2;MYH9;RHOU;MCM6;SIK2;ARL8B;RAB7A;PRPS2;RALA;ABCB6;GNAI3;PDS5B;ACVR1B;HSPA13;RHOBTB1;RHOBTB2;RAP1B;NUAK2;MKNK1;TDG;PMVK;MAP3K20;STK38L;PCK1;MAP4K5;MAR…
Rab GTPase binding (GO:0017137)	36/131	7.436828648624445E-4	0.02517585227813746	1.6942611609453977	12.20528098157739	USP6NL;TBC1D9B;CLEC16A;ARHGAP1;RABGEF1;AP1G1;MICALL1;VPS52;PDE6D;TBC1D14;EVI5L;ERC1;RAB11FIP2;TBC1D17;EVI5;RAB8A;TBC1D10B;TBC1D16;TBC1D8B;ANKRD27;YIPF2;HPS4;MYO5A;TBC1D2B;RBSN;TBC1D1;ALS2;ADPRH;TBC1D7;RUNDC1;ULK1;RIN3;OPTN;GAS8;RAB3GAP1;PICALM
actin binding (GO:0003779)	61/255	8.970924308412273E-4	0.029501525368521506	1.4748192741954982	10.347850657979363	CYFIP1;HIP1;WDR1;WIPF1;ARPC1B;SYNE3;TRIOBP;SYNE1;SAMD14;MYBPHL;CFL2;COTL1;MYO18A;MYOZ3;PHACTR1;SYNPO;ACTR3;TPM4;MAP1S;TPM1;SPTB;MTSS1;BIN1;MAP1B;PICK1;MYH9;TLN2;LCP1;KPTN;UTRN;VCL;MACF1;SYNPO2;NEXN;IQGAP2;EGFR;CORO1C;LIMA1;BLOC1S6;ABLIM1;TMEM201;ABLIM3;COBLL1;MYO6;FLNA;FLNB;PDLIM5;CAP2;GSN;MYO10;MYBPH;MYO9B;SORBS1;ARPC5;SSH2;MYO19;PTK2;CCDC88A;MSRB2;MYO1F;MSRB1
inositol tetrakisphosphate phosphatase activity (GO:0052743)	6/9	9.747314928226265E-4	0.031164331895523423	4.1101520756267975	28.497116797659487	INPP5B;MINPP1;SYNJ1;INPP5D;INPPL1;OCRL
zinc ion binding (GO:0008270)	70/303	0.0010926386842341773	0.03398992231225779	1.4243101252172072	9.712598201853535	ZNF331;PHF2;KDM1B;USP33;ECE1;IDE;EPRS;LIMD1;ZFYVE1;ALKBH8;EEA1;ZMYM2;ANPEP;TNFSF10;TIMP2;ARIH2;ZNF207;DPF3;PMPCB;PMPCA;TK1;ARIH1;HIF1AN;ZFPL1;SLC30A5;TET2;BAZ1B;RBSN;THAP1;TRAF7;RNF125;ZEB1;PPARG;UQCRC2;SHANK3;ENPEP;SEC23A;TNKS;UHRF1;GLO1;MYCBP2;MYNN;ZNF22;DNAJC24;ZNF3;ZNF24;RNF4;TMEM163;NSD1;S100A12;POLR2K;PTPN1;NQO2;APOBEC3F;SMAD3;SEC24A;QPCTL;ERAP1;ADAM33;LNPEP;KLF4;SOD3;CYLD;QPCT;MSRB2;ATP13A…
collagen binding (GO:0005518)	18/53	0.0011943461388651585	0.03617611594299467	2.093851057394784	14.091945110228325	SPARC;VWF;COL14A1;ITGA1;PDGFB;FN1;PDGFA;PCOLCE;NID1;PODN;NID2;CTSK;COL5A3;ITGA11;SPARCL1;ADAM9;CTSB;DDR2
phosphatidylinositol-4-phosphate binding (GO:0070273)	10/22	0.0012148351770619975	0.03585321253329126	2.802376415200089	18.81276445502446	GSDMD;OSBPL8;GOLPH3;PLEKHF1;SESTD1;SH3PXD2B;DAB2IP;LANCL2;PLEKHA3;PLEKHA8
protein serine/threonine kinase activity (GO:0004674)	82/369	0.0014737167042743631	0.042406198165494804	1.3700506918755992	8.932686256867274	ACVRL1;CCNK;CCNT2;ARAF;CCNC;MYLK;STK10;SLK;AKT2;CDK20;PDK3;NEK1;CPNE3;PRKACB;MAP3K7;MAP3K5;PSKH1;RIPK3;PDPK1;DAPK2;DYRK1A;CSNK1D;PRKCA;PRPF4B;OXSR1;TGFBR1;LATS1;PRKD3;ULK3;ULK2;ULK1;ALPK3;SGK3;SIK2;ALPK1;SGK2;PRKAA1;ROCK1;ATP23;ROCK2;PELI3;STK39;PPM1D;ACVR1B;CAMKK1;CAMKK2;NUAK2;ACVR1C;GRK5;MKNK1;MAP3K20;STK38L;PTK2B;RIPK1;MAP4K5;MARK4;PAK2;MARK2;MAP4K4;MAP2K6;MAP3K1;NEK7;EIF2AK3;EIF2AK2;EIF2AK4;C…
transforming growth factor beta binding (GO:0050431)	9/19	0.0014940407533849188	0.04194246114990345	2.9203712116295666	19.00072627408435	ACVRL1;TGFBR3;TWSG1;TGFB3;LTBP4;LTBP2;ITGAV;LTBP1;TGFBR1
ubiquitin-protein transferase activity (GO:0004842)	91/418	0.001637395117977123	0.04487242335218258	1.342190809385306	8.609682453528908	LRSAM1;KLHL36;FBXO25;KLHL32;FBXO24;TNFAIP1;FBXO21;FBXO22;KLHL31;RNF115;RNF19A;TRIM68;ARIH2;TRIM25;FBXO3;ARIH1;TMEM189-UBE2V1;FBXO7;FBXO9;ZYG11B;WSB1;AREL1;NHLRC3;FBXW8;FBXW7;FBXW11;NSMCE1;PEX2;FBXW2;TOPORS;PJA2;DDB2;KLHL42;PJA1;RNF144A;RNF123;TRAF7;RNF125;UBE2R2;KCTD13;CACUL1;PDZRN3;RNF121;MGRN1;UHRF1;KLHL15;PELI3;UBR4;KLHL10;NEDD4L;UBR3;UBR2;KLHL12;RNF6;DTX4;RNF4;UBE2J1;C18ORF25;HECTD1;SHARPIN;R…
inositol-1,3,4,5-tetrakisphosphate 5-phosphatase activity (GO:0052659)	5/7	0.0017606851394442657	0.0471290371046593	4.403734366742998	27.928713501445287	INPP5B;SYNJ1;INPP5D;INPPL1;OCRL
sulfuric ester hydrolase activity (GO:0008484)	8/16	0.0017846085019861805	0.04668373604059304	3.0826140567200984	19.508496345328364	GALNS;STS;ARSK;SULF1;ARSD;GNS;ARSE;ARSB
ADP binding (GO:0043531)	10/23	0.0018392766991428143	0.04704461068251954	2.680533962365303	16.88302922569179	GLUD1;PPP5C;GCLC;MYO6;MYO18A;LONP1;MYH9;MYO9B;MIEF1;COQ8A
integrin binding (GO:0005178)	27/95	0.0019008971659604363	0.04756375300044483	1.7522227269777402	10.978427634140084	LAMA5;COL16A1;SRC;LTBP4;THY1;FGF1;THBS4;KDR;TSPAN4;ANXA7;EMILIN1;ITGAV;S1PR2;JAM3;VWF;FN1;ERBIN;ADAM10;EMP2;PRKCA;NPNT;COL5A1;ADAM9;LCP1;P4HB;TLN1;UTRN
nucleoside-diphosphatase activity (GO:0017110)	7/13	0.0020291375156776797	0.04865702667802103	3.3197382149293366	20.582856453261105	NUDT9;ENTPD1;CANT1;ENTPD4;ENTPD6;SLC25A42;NUDT16
platelet-derived growth factor receptor binding (GO:0005161)	7/13	0.0020291375156776797	0.049692282564787436	3.3197382149293366	20.582856453261105	PDGFRB;PDGFRA;IL1R1;PDGFB;PDGFA;PTPRJ;VEGFA
UDP-xylosyltransferase activity (GO:0035252)	6/10	0.0021020388172336628	0.047440130953646	3.699136868064118	22.804614820795347	POGLUT1;XYLT2;XYLT1;XXYLT1;LARGE1;LARGE2
fatty acid synthase activity (GO:0004312)	6/10	0.0021020388172336628	0.048388933572718916	3.699136868064118	22.804614820795347	ELOVL5;FASN;OXSM;ELOVL6;ELOVL7;MCAT
NADPH binding (GO:0070402)	6/10	0.0021020388172336628	0.049376462829305016	3.699136868064118	22.804614820795347	GRHPR;MTRR;HMGCR;CBR4;CRYZ;CBR3
Rho GTPase binding (GO:0017048)	22/73	0.0021543704998533203	0.04768616241021484	1.8580139519956758	11.408682635153424	CYFIP1;NCKAP1;DOCK4;RCC2;DOCK7;OCRL;ARHGAP17;MYO9B;TNFAIP1;IQGAP2;YBX3;TRIOBP;ARHGAP44;AKAP13;CDC42EP4;ARHGDIB;KCTD13;FLNA;DVL3;WHAMM;PKN1;PAK2
ubiquitin protein ligase activity (GO:0061630)	47/193	0.002239024854309057	0.048624860515277826	1.5013767944647112	9.160973068414767	LRSAM1;UHRF1;PELI3;NEDD4L;UBR3;UBR2;RNF6;RNF4;UBE2J1;RNF115;C18ORF25;HECTD1;RNF139;RNF19A;ARIH2;TRIM25;LONRF3;ARIH1;TMEM189-UBE2V1;BRAP;UBE2H;AREL1;NHLRC3;SMURF1;AMFR;UBE4A;WWP2;UBE4B;BFAR;PEX2;UBE2G2;TOPORS;PJA2;PJA1;RNF144A;UBOX5;RNF125;RNF103;UBE2R2;UBE2O;RNF181;TRIP12;ASB2;PDZRN3;CACUL1;UBE2K;RNF121
double-stranded RNA binding (GO:0003725)	19/60	0.002249985228582644	0.04795801848330784	1.952322235922729	11.90297995575144	MBNL1;TFRC;PRKRIP1;CLTC;RFTN1;EIF2AK2;MSN;SLC3A2;DICER1;ELAVL1;MRPL44;HSPD1;FXR1;DHX30;DHX33;AGO1;DHX36;AGO2;VIM
phosphatidylinositol-3-phosphate binding (GO:0032266)	12/32	0.003016128402410883	0.06311934165772594	2.3119605425400738	13.418113261403365	ZFYVE26;HIP1;PLEKHF1;SNX27;SESTD1;PARD3;ZFYVE19;SH3PXD2B;DAB2IP;LANCL2;SNX13;ZFYVE1
manganese ion binding (GO:0030145)	13/36	0.003023563852271216	0.06214503560650302	2.226332374297849	12.915664436493081	ARG2;GALNT2;PRIMPOL;HMGCL;TDP2;ATP13A2;NUDT16;XXYLT1;MTPAP;PCK1;LARGE1;LARGE2;B4GALT7
phosphatase binding (GO:0019902)	28/103	0.0032283672621651735	0.0651903634868792	1.6759843415177234	9.613075390082654	MTMR3;STX17;MVP;PIK3R1;MTMR4;EGFR;CNST;PPP6R3;ERBB2;CEP192;CTSC;MAP3K5;SMAD3;ITGA1;EIF2AK3;TSC2;ARMC7;AP3B1;SYTL2;DLG1;PPP1R3C;WNK1;RCAN3;CRY2;TERF2IP;CTNNB1;FBXL2;SFI1
magnesium ion binding (GO:0000287)	33/128	0.003720300797832224	0.07382872790180844	1.5894728729963008	8.891432976890654	FOXK2;NUDT3;CLYBL;THG1L;HMGCL;ENDOV;NUAK2;OPA1;FIGNL1;TDG;MAP3K20;STK38L;NUDT16;MAP3K6;MTPAP;PCK1;XXYLT1;PRKACB;MARK2;AASDHPPT;MAP3K5;LHPP;EPHX2;GSS;OXSR1;CDC42BPB;LATS1;GCLC;SNRK;RRAGC;TDP2;ADPRH;SIK2
protein tyrosine kinase activity (GO:0004713)	37/148	0.0039002087207792202	0.07608712267147258	1.5413070283600492	8.549206549214029	RET;CSF1R;SRC;CSF2RB;FGF1;EGFR;CAMKK2;ZMYM2;CUX1;FGFR1OP2;ERBB2;KDR;PTK2B;CSK;PDGFRB;STAT5A;PDGFRA;STAT5B;NTRK2;YES1;INSR;DYRK1A;ERLIN2;TYK2;BAZ1B;PTK2;BTC;CLK1;HCK;PEAK1;CDC37;TYRO3;FGFR1OP;GRB2;GRAP;DDR2;HBEGF
platelet-derived growth factor binding (GO:0048407)	6/11	0.003991454894842106	0.07656940973272106	3.362851698240107	18.575045889176838	PDGFRB;PDGFRA;COL1A2;COL5A1;PDGFB;PDGFA
ATPase activity, coupled (GO:0042623)	26/95	0.0040181312812852645	0.07581752630753015	1.6873255889415277	9.308871233410533	SMARCAL1;CHD8;DDX1;KATNB1;HSPA13;KATNA1;FIGNL1;DHX36;LONP1;CCT8;HSPA9;ATAD1;HSPA8;MYO10;XRCC2;SMARCA2;CLPX;SMARCA4;PSMC5;DDX39B;KATNAL1;PSMC2;MYH9;SNRNP200;MNAT1;HSPA1A
phosphatidylinositol-3,4,5-trisphosphate binding (GO:0005547)	12/33	0.004049849773528673	0.07518350144083068	2.2419011321600717	12.350802581566043	CYTH3;ZFYVE16;PLEKHB2;MYO10;MAPKAP1;PARD3;ARAP3;GAB2;ARAP1;IQGAP2;ZFYVE1;OGT
neurotrophin TRK receptor binding (GO:0005167)	5/8	0.004067053130538062	0.07430441513094142	3.853267570900123	21.21160830890404	SHC1;GRB2;PIK3R1;PLCG1;EFNA5
peptidase activity, acting on L-amino acid peptides (GO:0070011)	44/186	0.005341663852124752	0.09606648584055609	1.45844105909338	7.630881695135001	TPSB2;ENPEP;C1R;HPN;HTRA4;CTSZ;PREP;PSEN2;ECE1;PCSK6;MYSM1;NCSTN;ADAMTS2;PSMB4;PITRM1;CAPN7;ANPEP;CTSK;TRAPPC12;CAPN2;LONP1;CAPN1;ADAMTS9;ELANE;CTSC;CTSB;ADAMTS7;USP21;USP9X;MMP2;ERAP1;ADAM10;LNPEP;SENP2;PRSS12;CLPX;BMP1;PSMA4;ADAM12;OTULIN;ADAM9;TPP2;ATG4B;BLMH
Rho guanyl-nucleotide exchange factor activity (GO:0005089)	18/60	0.005520211741538879	0.09775021099248075	1.849568434032059	9.616533404046335	VAV3;ARHGEF10;FARP1;TRIO;ARHGEF12;PLEKHG2;ARHGEF37;ARHGEF10L;PREX2;GNA13;PREX1;AKAP13;ABR;DNMBP;ALS2;SOS2;DOCK1;ARHGEF6
phosphatidylinositol-3,5-bisphosphate phosphatase activity (GO:0106018)	7/15	0.005639587287653211	0.09835098436498252	2.8771064529387584	14.897497223462269	MTMR2;PIKFYVE;MTMR3;SYNJ1;MTMR14;OCRL;MTMR4
nucleoside-triphosphatase activity (GO:0017111)	89/425	0.0057107575281250805	0.09810570022196967	1.2910712990498294	6.668904332342841	RAB3B;ARF4;SMARCAL1;GFM1;RAB3A;ABCD3;GFM2;RAB3D;RND3;RND1;SEPT8;SEPT9;OPA1;NKIRAS1;MTG2;KIF13A;ARHGDIB;KIF1B;RAB8A;ENTPD1;ABCC1;ENTPD4;ATRX;RECQL;KIF24;RHOF;ATP1B1;GTPBP4;CLPX;RHOA;VWA8;ARL4D;RAB30;DDX39A;RAB31;DDX39B;KIFC2;RRAGC;KATNAL1;RASA1;RABL3;MYH9;RHOU;ARF5;ARL8B;RAB7A;MACF1;ATL3;ATL2;GNAI3;HSPA13;RHOBTB1;GSPT1;RHOBTB2;HSPD1;RAP1B;GNA13;FIGNL1;RAB23;KATNA1;GNA11;MYO6;RAB24;MFN1;MFN2;MDN1;A…
metallopeptidase activity (GO:0008237)	27/103	0.006438711871935507	0.10898466712643777	1.6161277578920905	8.154054267563382	ENPEP;ECE1;IDE;ADAMTS12;MYSM1;ADAMTS2;MMP24;PITRM1;ANPEP;PMPCB;PMPCA;NUDT16;ADAMTS9;ADAMTS7;MMP2;ERAP1;ADAM33;ADAM10;LNPEP;MMP14;BMP1;MMP15;ADAM12;ADAM9;MMP19;UQCRC2;METAP2
RNA polymerase I activity (GO:0001054)	6/12	0.006894272644209483	0.11500446106500167	3.0826140567200984	15.342368260253746	ZNRD1;POLR1A;POLR1B;POLR1E;POLR2F;POLR2K
aminopeptidase activity (GO:0004177)	12/35	0.006959603330318976	0.11443576333138775	2.113792496036639	10.500544933655565	ENPEP;MMP14;DPP8;MMP15;ANPEP;XPNPEP3;ERAP1;TPP2;PRCP;LNPEP;BLMH;METAP2
RNA polymerase II core binding (GO:0000993)	10/27	0.0072971612695732855	0.11829623410251905	2.2834178197926653	11.235031907653974	PCF11;AGO1;CTR9;AGO2;SUPT4H1;ELP1;ELP2;RPRD1B;GTF2E1;CDC73
Rac GTPase binding (GO:0048365)	14/44	0.007788374058202678	0.12450581306932336	1.9616634906400625	9.524117850541808	CYFIP1;NCKAP1;DOCK4;RCC2;DOCK7;ARHGAP17;OCRL;IQGAP2;ARHGAP44;ARHGDIB;FLNA;DVL3;PKN1;PAK2
RNA polymerase I core binding (GO:0001042)	4/6	0.007860068992151888	0.1239306768488606	4.1101520756267975	19.917632120641503	RRN3;TCOF1;ERBB2;SPTY2D1
serine-type exopeptidase activity (GO:0070008)	5/9	0.007932469052921704	0.1201351563146432	3.4251267296889982	16.56662192018275	SCPEP1;CPE;PRCP;AEBP1;CPVL
serine-type carboxypeptidase activity (GO:0004185)	5/9	0.007932469052921704	0.12173695839883844	3.4251267296889982	16.56662192018275	SCPEP1;CPE;PRCP;AEBP1;CPVL
retinoid X receptor binding (GO:0046965)	5/9	0.007932469052921704	0.12338205243125518	3.4251267296889982	16.56662192018275	MED25;RARG;VDR;NSD1;PPARG
acid-thiol ligase activity (GO:0016878)	7/16	0.008637911969731758	0.12746457278411866	2.6972872996300863	12.816415216091764	ACSS2;ACSM3;ACSM1;ACSL4;ACSM4;ACSF2;AACS
retinoic acid receptor binding (GO:0042974)	7/16	0.008637911969731758	0.12911995684625005	2.6972872996300863	12.816415216091764	ASXL1;RARG;MED25;PRMT2;VDR;NSD1;PPARG
protein homodimerization activity (GO:0042803)	131/665	0.008838198201465088	0.12876919151754831	1.2145035832491216	5.742989387349786	DGKD;TFRC;CSF1;SPPL2B;SPPL2A;CPOX;PLOD1;ACCS;EPRS;CDH5;STK10;PSMD7;SLK;NUDT16;MTPAP;MAP3K5;SH3GLB1;PDGFRA;G6PD;ACOT7;DGAT2;MIGA2;TPM4;MIGA1;ZBTB38;TPM1;ADIPOQ;SARS;MTUS2;ADAM10;TSC2;HOGA1;SDCBP2;THAP1;KARS;ZNF318;PADI4;MASP1;IL6ST;ATF3;CSF1R;PDGFB;PDGFA;FXR1;BLOC1S6;INPP5F;PDCD10;NACC2;TPR;PNPO;PSMF1;APOE;RAB11FIP2;S100A11;S100A10;LHPP;GSTM3;SMAD3;FZD4;EPHX2;PDE2A;EIF2AK3;HPS4;CIDEA;ASNS;CCDC88A;…
phosphatidylinositol binding (GO:0035091)	26/101	0.009474344485145041	0.13631213128002428	1.587088425242031	7.394511150202826	PIGU;PLEKHF1;HIP1;NUMA1;ITPR2;SNX13;THY1;SNX11;SNX33;ZFYVE1;SNX31;EEA1;SNX27;SH3PXD2B;SNX8;SNX5;TUB;CCDC88A;SNX18;ZFYVE16;RUFY3;PARD3;WDFY3;ESYT2;AIDA;PICALM
phospholipid-translocating ATPase activity (GO:0004012)	8/20	0.009523064469110745	0.132060809686102	2.466091245376079	11.477283807548902	ABCA1;ABCC1;ATP8B2;ABCB4;ATP11B;ATP11A;ATP9B;ATP9A
protein disulfide isomerase activity (GO:0003756)	8/20	0.009523064469110745	0.13367130736520083	2.466091245376079	11.477283807548902	ERO1A;TMX4;TMX3;TMX1;QSOX1;P4HB;PDIA4;TXNDC5
intramolecular oxidoreductase activity, transposing S-S bonds (GO:0016864)	8/20	0.009523064469110745	0.13532157041909218	2.466091245376079	11.477283807548902	ERO1A;TMX4;TMX3;TMX1;QSOX1;P4HB;PDIA4;TXNDC5
basal RNA polymerase II transcription machinery binding (GO:0001099)	10/28	0.009730058154394873	0.1333249635203393	2.201867183371499	10.200227686252935	PCF11;AGO1;CTR9;AGO2;SUPT4H1;ELP1;ELP2;RPRD1B;GTF2E1;CDC73
ATP-dependent RNA helicase activity (GO:0004004)	19/68	0.010135903382147739	0.1356561022424657	1.7226372669906433	7.90978421656072	DDX59;DDX27;DDX1;DDX42;DDX20;DDX31;TDRD9;DDX54;DDX21;DDX41;DDX19A;DHX30;DDX39A;DDX39B;DHX33;DHX34;DHX36;G3BP1;SNRNP200
RNA helicase activity (GO:0003724)	19/68	0.010135903382147739	0.13725205638649468	1.7226372669906433	7.90978421656072	DDX59;DDX27;DDX1;DDX42;DDX20;DDX31;TDRD9;DDX54;DDX21;DDX41;DDX19A;DHX30;DDX39A;DDX39B;DHX33;DHX34;DHX36;G3BP1;SNRNP200
exopeptidase activity (GO:0008238)	14/46	0.011850870196422088	0.15678565052967613	1.8763737736557122	8.322381884576094	ENPEP;CTSZ;ERAP1;LNPEP;AEBP1;CNDP2;FOLH1;ANPEP;XPNPEP3;CPE;TPP2;BLMH;NUDT16;METAP2
RNA-dependent ATPase activity (GO:0008186)	19/69	0.011911334569534535	0.15579484192652557	1.6976715094980253	7.5211344108863285	DDX59;DDX27;DDX1;DDX42;DDX20;DDX31;TDRD9;DDX54;DDX21;DDX41;DDX19A;DHX30;DDX39A;DDX39B;DHX33;DHX34;DHX36;G3BP1;SNRNP200
phosphatidic acid binding (GO:0070300)	7/17	0.012658169460846682	0.1637028432520734	2.538623340828316	11.092394014468484	GSDMD;OPA1;SESTD1;MAPKAP1;MICALL1;PACSIN2;ATP13A2
endoribonuclease activity, producing 5'-phosphomonoesters (GO:0016891)	9/25	0.013174783628180328	0.16849084395595063	2.219482120838471	9.609138216617199	ENDOV;POP4;RPP30;ELAC2;AGO2;RPP21;DICER1;EDC3;MRPL44
mannosyl-oligosaccharide mannosidase activity (GO:0015924)	5/10	0.013762915204936192	0.16674858316717428	3.0826140567200984	13.211398298681944	MAN2A2;MAN1A2;MAN2A1;EDEM1;MAN1C1
microtubule minus-end binding (GO:0051011)	5/10	0.013762915204936192	0.16852250426469742	3.0826140567200984	13.211398298681944	MACF1;NUMA1;TUBGCP3;TUBGCP4;CAMSAP2
ADP transmembrane transporter activity (GO:0015217)	5/10	0.013762915204936192	0.1703345742030275	3.0826140567200984	13.211398298681944	SLC25A16;SLC25A42;SLC25A23;SLC25A4;SLC25A25
oxidoreductase activity, acting on a sulfur group of donors, disulfide as acceptor (GO:0016671)	5/10	0.013762915204936192	0.17218603696610388	3.0826140567200984	13.211398298681944	TIPRL;DNAJC10;TXNL1;MSRB2;MSRB1
DNA N-glycosylase activity (GO:0019104)	5/10	0.013762915204936192	0.17407819121847865	3.0826140567200984	13.211398298681944	NEIL2;MPG;OGG1;TDG;MUTYH
SH3 domain binding (GO:0017124)	16/56	0.014052143402558469	0.168479344336925	1.761493746697199	7.512736197807865	CNTNAP1;WIPF1;DAB2IP;CYBA;CD2AP;CASP9;DPYSL3;ADAM12;ELMO1;ADAM9;EVL;ZNF106;GRB2;SHANK3;WASF2;REPS1
GTPase activity (GO:0003924)	49/223	0.014542422258737907	0.1725600826784261	1.354691379186411	5.731272806411083	RAB3B;ARF4;GFM1;RAB3A;GFM2;RAB3D;RND3;RND1;SEPT8;SEPT9;OPA1;NKIRAS1;MTG2;ARHGDIB;RAB8A;RHOF;GTPBP4;RHOA;ARL4D;RAB30;RAB31;RRAGC;RASA1;RABL3;RHOU;ARF5;RAB7A;ARL8B;ATL3;ATL2;GNAI3;GSPT1;RHOBTB1;RHOBTB2;RAP1B;GNA13;RAB23;GNA11;RAB24;MFN1;MFN2;RAB4A;SEPT11;MX1;GNG11;GNAL;RAB12;RAB18;TSR1
metalloendopeptidase activity (GO:0004222)	18/66	0.015616409379159132	0.18341313464706288	1.6814258491200536	6.993778221537015	MMP2;ADAM33;ADAM10;ECE1;IDE;ADAMTS12;ADAMTS2;MMP14;MMP24;BMP1;PITRM1;MMP15;PMPCB;MMP19;ADAM9;PMPCA;UQCRC2;ADAMTS7
phosphatidylinositol phosphate 4-phosphatase activity (GO:0034596)	4/7	0.01599260598130984	0.18046558318125122	3.522987493394398	14.569768503518397	SYNJ1;INPP5F;SACM1L;OCRL
xylosyltransferase activity (GO:0042285)	4/7	0.01599260598130984	0.1822523711335408	3.522987493394398	14.569768503518397	POGLUT1;XXYLT1;LARGE1;LARGE2
U1 snRNA binding (GO:0030619)	4/7	0.01599260598130984	0.18407489484487624	3.522987493394398	14.569768503518397	GEMIN5;SNRPB2;PRPF8;SNRPA
activin-activated receptor activity (GO:0017002)	4/7	0.01599260598130984	0.1859342372170467	3.522987493394398	14.569768503518397	ACVRL1;BMPR2;ACVR1C;ACVR1B
phosphatidylinositol-3-phosphatase activity (GO:0004438)	6/14	0.016743041878422602	0.1835356304958516	2.6422406200457984	10.806163071854566	MTMR2;MTMR3;SYNJ1;MTMR14;SACM1L;MTMR4
hydrolase activity, hydrolyzing N-glycosyl compounds (GO:0016799)	6/14	0.016743041878422602	0.1853003961736963	2.6422406200457984	10.806163071854566	NEIL2;MPG;OGG1;TDG;ADPRH;MUTYH
phosphatidylinositol monophosphate phosphatase activity (GO:0052744)	6/14	0.016743041878422602	0.18709942914625646	2.6422406200457984	10.806163071854566	MTMR2;MTMR3;SYNJ1;MTMR14;SACM1L;MTMR4
ATP-dependent helicase activity (GO:0008026)	22/86	0.017295580651764474	0.18780389934132932	1.5771513778567947	6.398983009985128	DDX59;DDX27;DDX1;DDX42;RECQL;DDX20;DDX31;TDRD9;DDX54;DDX21;DDX41;CHD2;DDX19A;DHX30;DDX39A;DDX39B;DHX33;DHX34;DHX36;G3BP1;MCM6;SNRNP200
steroid hormone receptor binding (GO:0035258)	20/77	0.019169008282909808	0.20620120124887092	1.6013579515429082	6.332506695320823	STAT5B;SMAD3;PRMT2;DDX54;RNF6;RNF4;ESR1;SMARCA4;LATS1;KAT5;SUMO1;NSD1;NRIP1;TRIM68;EP300;CTNNB1;MMS19;PKN1;PPID;CCDC62
potassium channel regulator activity (GO:0015459)	13/44	0.019305574880005352	0.20385978611822164	1.8215446698800584	7.190295065244704	NEDD4L;ABCC9;DLG1;SUMO1;KCNMB1;RASA1;CHORDC1;ENSA;AKAP9;FLNA;KCNMB4;SGK3;SGK2
cholesterol binding (GO:0015485)	13/44	0.019305574880005352	0.2057473767304274	1.8215446698800584	7.190295065244704	GUCY2C;ABCA1;OSBPL8;STARD4;STARD5;OSBPL2;ERLIN1;ERLIN2;NPC1;NPC2;SOAT2;ANXA6;APOE
histone methyltransferase activity (GO:0042054)	14/49	0.020812748011814722	0.21777702692362494	1.761493746697199	6.820837757317041	PRMT6;KMT2D;SETD2;SETD3;PRMT7;PRMT2;KMT2C;SETD7;PRMT3;KMT2B;NSD3;RBBP5;NSD1;KMT5B
carboxypeptidase activity (GO:0004180)	12/40	0.021377560730935875	0.22167182343519992	1.849568434032059	7.1123553718688495	SCPEP1;FOLH1;CPD;CTSZ;CPE;PRCP;CPXM1;BLMH;AEBP1;PEPD;CPVL;CNDP2
protein heterodimerization activity (GO:0046982)	56/266	0.02188502883733083	0.2249077517122124	1.297942760724252	4.960675567090053	TOP2B;HIP1;DGKD;ITGB2;FLOT1;RCC1;FBXO7;MEF2A;MIGA2;TPM4;MIGA1;RALGAPA1;ITGA3;TCF12;TPM1;ALG2;ARNT;CYBA;SMC1A;ZHX1;SDCBP2;QTRT1;RALGAPB;RRAGC;PPARG;MICU2;MICU1;ATF3;EPAS1;PEF1;PDGFB;SUPT4H1;PDGFA;KATNB1;NR2C2;CLCN3;HIF1A;EGFR;ADCY5;FXR1;GGA1;SDCBP;TCOF1;KATNA1;ERBB2;DVL3;PSMF1;BAK1;SNX5;FZD4;SUPT5H;VEGFA;MLXIPL;VAPA;TCF4;P4HB
RNA polymerase II activity (GO:0001055)	5/11	0.021905816004864128	0.22117187913682992	2.802376415200089	10.707888987835037	POLR2B;POLR2C;POLR2F;POLR2J;POLR2K
microtubule-severing ATPase activity (GO:0008568)	5/11	0.021905816004864128	0.22312915240352754	2.802376415200089	10.707888987835037	ATAD1;KATNAL1;FIGNL1;KATNA1;KATNB1
protein phosphatase binding (GO:0019903)	23/93	0.022425956383043785	0.22445457214681214	1.5247338345067154	5.790231968304609	ANKLE2;MTMR3;STX17;MVP;ITGA1;EIF2AK3;DAB2IP;AP3B1;ARMC7;PIK3R1;SMG7;MTMR4;EGFR;CTTNBP2NL;AKAP11;GRIN3A;PPP1R3C;PPP6R3;ENSA;ERBB2;CTNNB1;FBXL2;MAP3K5
ATPase activator activity (GO:0001671)	8/23	0.0236305869531265	0.23447246192283275	2.1444271698922424	8.031337262149846	DNAJC2;DNAJC1;DNAJB4;DNAJC10;TOR1AIP2;AHSA1;DNAJC24;ATP1B1
phosphatidylinositol-4,5-bisphosphate 3-kinase activity (GO:0046934)	18/69	0.02435051466436182	0.2395507895613714	1.6083203774191817	5.9752355549726275	KLB;PDGFRB;PDGFRA;SRC;GAB1;PDGFB;PDGFA;PTPN11;PIK3CB;PIK3R1;FGF1;ESR1;EGFR;BTC;PIK3CA;ERBB2;GRB2;HBEGF
RNA polymerase II transcription factor activity, sequence-specific transcription regulatory region DNA binding (GO:0001133)	7/19	0.024409689067832765	0.23412960097562927	2.271399831267441	8.433196809629719	RARG;THRB;VDR;NR1D2;PPARG;PPARA;PPARD
neuropilin binding (GO:0038191)	7/19	0.024409689067832765	0.23609707661407994	2.271399831267441	8.433196809629719	SEMA5A;SEMA5B;SEMA3C;SEMA3D;SEMA3G;SEMA4F;SEMA4G
protein kinase A regulatory subunit binding (GO:0034237)	7/19	0.024409689067832765	0.23809789929725012	2.271399831267441	8.433196809629719	ARFGEF2;AKAP8L;AKAP9;AKAP8;ACBD3;PJA2;AKAP1
ubiquitin-like protein ligase activity (GO:0061659)	41/187	0.02451240807083652	0.23317174950027136	1.3517345061553372	5.013009928599593	LRSAM1;UHRF1;PELI3;NEDD4L;UBR3;UBR2;RNF6;RNF4;UBE2J1;RNF115;HECTD1;C18ORF25;RNF139;RNF19A;ARIH2;LONRF3;TMEM189-UBE2V1;ARIH1;BRAP;UBE2H;AREL1;NHLRC3;SMURF1;AMFR;BFAR;PEX2;WWP2;UBE2G2;TOPORS;PJA2;PJA1;RNF144A;RNF125;UBE2R2;UBE2O;RNF181;TRIP12;ASB2;PDZRN3;CACUL1;RNF121
O-acyltransferase activity (GO:0008374)	10/32	0.02592000195239618	0.2445403462885902	1.9266337854500615	7.037492933442778	GPAM;SOAT2;LPCAT3;LPCAT1;PNPLA3;MBOAT2;GPAT3;GPAT2;AGPAT1;PIGW
phosphatidylinositol-4,5-bisphosphate phosphatase activity (GO:0106019)	4/8	0.027918184907428936	0.24718331406500543	3.0826140567200984	11.031063544020173	INPP5B;SYNJ1;INPP5K;OCRL
CDP-alcohol phosphatidyltransferase activity (GO:0017169)	4/8	0.027918184907428936	0.24909946378643957	3.0826140567200984	11.031063544020173	CHPT1;CEPT1;PIGF;SELENOI
RNA polymerase I CORE element sequence-specific DNA binding (GO:0001164)	4/8	0.027918184907428936	0.25104555334727113	3.0826140567200984	11.031063544020173	RRN3;UBTF;BAZ2A;SMARCA4
protein-arginine omega-N asymmetric methyltransferase activity (GO:0035242)	4/8	0.027918184907428936	0.25302228998780085	3.0826140567200984	11.031063544020173	PRMT6;PRMT7;PRMT2;PRMT3
phosphatidylinositol-4,5-bisphosphate 5-phosphatase activity (GO:0004439)	4/8	0.027918184907428936	0.2550304034004024	3.0826140567200984	11.031063544020173	INPP5B;SYNJ1;INPP5K;OCRL
RNA polymerase I regulatory region sequence-specific DNA binding (GO:0001163)	4/8	0.027918184907428936	0.25707064662760565	3.0826140567200984	11.031063544020173	RRN3;UBTF;BAZ2A;SMARCA4
acyl-CoA ligase activity (GO:0003996)	4/8	0.027918184907428936	0.2591437970036347	3.0826140567200984	11.031063544020173	ACSM3;ACSM1;ACSM4;ACSF2
oxidized DNA binding (GO:0032356)	4/8	0.027918184907428936	0.2612506571418757	3.0826140567200984	11.031063544020173	OGG1;RPS3;XRCC1;MUTYH
phosphatase activity (GO:0016791)	25/105	0.02793758001127692	0.24546682895404376	1.4679114555809991	5.251867979969065	PPM1H;PTPRJ;CTDSPL2;PPP1CB;PPP4R1;PDPR;INPP5K;ACP5;NUDT16;LHPP;SACM1L;EPHX2;OCRL;PTPN11;HDHD2;SSH2;SGPP1;MINPP1;PLPP5;DLG1;PPP5C;PDP2;PGAM5;LPIN1;LPIN3
phospholipase activity (GO:0004620)	18/70	0.027959447535709177	0.24379790995152473	1.5853443720274791	5.670777010420809	PLA2G12A;ABHD1;DDHD2;LPL;ABHD6;DDHD1;PLD1;PLA2G6;PLD2;SEC23IP;LIPG;PNPLA3;PLBD1;PLCG1;PNPLA6;MGLL;GPLD1;LYPLAL1
cysteine-type peptidase activity (GO:0008234)	17/66	0.031586969947650735	0.27335791285523303	1.5880133019467173	5.486602770292432	USP7;USP5;USP21;USP9X;USP33;CTSZ;CASP9;CTSO;CTSK;OTULIN;CAPN2;ATG4B;BLMH;CTSC;CTSB;ATG4D;LGMN
estrogen receptor binding (GO:0030331)	10/33	0.0319390666741083	0.2723101166066567	1.8682509434667265	6.4341167990250145	LATS1;PRMT2;NSD1;NRIP1;DDX54;CTNNB1;MMS19;ESR1;PPID;CCDC62
transition metal ion transmembrane transporter activity (GO:0046915)	10/33	0.0319390666741083	0.2743422816559601	1.8682509434667265	6.4341167990250145	SLC25A37;SLC25A28;SLC31A1;SLC30A5;SLC39A6;SLC39A8;SLC30A1;ATP7A;MCOLN1;SLC39A4
histone deacetylase binding (GO:0042826)	21/86	0.032159777528832395	0.27217576423298595	1.5054626788633039	5.1743335674413755	MEF2A;TOP2B;HDAC2;AKAP8L;AKAP8;PHB;HOXA10;NUDT21;SFPQ;SP2;SP1;NACC2;MIER2;BRMS1L;DHX36;CAMTA2;SUDS3;PKN1;MEF2D;DACT1;HSPA1A
DNA-directed DNA polymerase activity (GO:0003887)	7/20	0.032425574485440964	0.27044808864306197	2.157829839704069	7.3987838535840895	PRIM2;POLA1;POLM;POLD2;REV3L;POLE;PRIMPOL
lysophosphatidic acid acyltransferase activity (GO:0042171)	7/20	0.032425574485440964	0.2724221622827923	2.157829839704069	7.3987838535840895	LPCAT3;LPCAT1;PNPLA3;MBOAT2;GPAT3;AGPAT1;AGPAT3
arylsulfatase activity (GO:0004065)	5/12	0.03262836468952752	0.2626241101933299	2.568845047266749	8.792060435704352	ARSK;SULF1;ARSD;ARSE;ARSB
CoA-ligase activity (GO:0016405)	5/12	0.03262836468952752	0.2644735757580716	2.568845047266749	8.792060435704352	ACSS2;ACSM3;ACSM1;ACSM4;ACSF2
C-acyltransferase activity (GO:0016408)	5/12	0.03262836468952752	0.2663492748769232	2.568845047266749	8.792060435704352	HADHB;ACSM3;ACSM1;ACSM4;ACAT2
phosphatidylinositol-3,5-bisphosphate 3-phosphatase activity (GO:0052629)	5/12	0.03262836468952752	0.26825176969747266	2.568845047266749	8.792060435704352	MTMR2;MTMR3;SYNJ1;MTMR14;MTMR4
protein-arginine N-methyltransferase activity (GO:0016274)	5/12	0.03262836468952752	0.27018163854421706	2.568845047266749	8.792060435704352	PRMT6;PRMT7;PRMT2;NDUFAF7;PRMT3
mRNA binding (GO:0003729)	39/180	0.032854925155896886	0.2626112420447036	1.3357994245787093	4.562628135677883	RBM26;RBM8A;IREB2;ADARB1;ELAVL1;YBX3;EDC3;CRYZ;FXR1;RPS14;RBM4;LARP1;UNK;DHX33;PCF11;TPR;G3BP1;G3BP2;RPS3;DENR;NUDT16;SF3B1;ZNF385A;EIF2A;RBFOX2;CLUH;MYEF2;SECISBP2;SECISBP2L;THOC5;SUPT5H;HNRNPAB;PUM2;HNRNPM;RSL1D1;NUDT21;CSDC2;AGO2;GEMIN5
RNA polymerase III activity (GO:0001056)	6/16	0.03344983878261304	0.265522513370949	2.3119605425400738	7.855367552571681	POLR3A;POLR3C;POLR2F;POLR3H;POLR3K;POLR2K
SH3/SH2 adaptor activity (GO:0005070)	14/52	0.034100074166992754	0.26883003675485384	1.6598691074646683	5.6077942800837866	ITSN2;VAV3;CNTNAP1;SRC;ARHGAP1;GAB1;PTPN11;SORBS1;TOB1;CRKL;SOCS2;GRB2;GRAP;SKAP2
ATPase activity, coupled to movement of substances (GO:0043492)	15/57	0.035055730880521156	0.27448398805088337	1.6224284509053148	5.436459492834557	ABCD4;ABCA1;ABCC1;ABCB6;ATP8B2;ABCA6;ABCB4;ABCA3;ABCC9;ATP11B;ABCB8;ATP11A;ABCA10;ATP9B;ATP9A
phosphatidylinositol bisphosphate kinase activity (GO:0052813)	18/72	0.036356810589454815	0.2827478985706925	1.5413070283600492	5.108467526328634	KLB;PDGFRB;PDGFRA;SRC;GAB1;PDGFB;PDGFA;PTPN11;PIK3CB;PIK3R1;FGF1;ESR1;EGFR;BTC;PIK3CA;ERBB2;GRB2;HBEGF
phosphatidylinositol 3-kinase activity (GO:0035004)	19/77	0.03640921265583691	0.28125505883804214	1.5212900539657628	5.039932693885838	KLB;PDGFRB;PDGFRA;SRC;GAB1;PDGFB;PDGFA;PTPN11;PIK3CB;PIK3R1;FGF1;ESR1;EGFR;BTC;PIK3CA;ERBB2;ATM;GRB2;HBEGF
miRNA binding (GO:0035198)	8/25	0.03870686684667954	0.297010691603521	1.972872996300863	6.415266597855382	RBM4;ZC3H7A;ZC3H7B;AGO1;AGO2;DDX21;SPOUT1;PUM2

## Sheet: KEGG Pathway
Supplementary file S3. List of GO terms and KEGG pathways for genes containing Zel specific SNPs.
KEGG	Overlap	P-value	Adjusted P-value	Odds Ratio	Combined Score	Genes
Focal adhesion	65/199	7.262987746450291E-9	2.2370002259066897E-6	2.013767976751823	37.73896753291183	ITGB5;LAMC3;ITGB4;PIK3CB;ARHGAP35;CRKL;MYLK;PPP1CB;AKT2;KDR;CAPN2;ITGAV;ITGB7;VAV3;PDGFRB;PDGFRA;VWF;ITGA3;PDPK1;ITGA1;PRKCA;RHOA;COL4A2;PIK3CA;COL6A2;RAPGEF1;COL6A3;COL6A6;TLN2;TLN1;MYL9;SOS2;DOCK1;VCL;LAMA5;ROCK1;LAMA2;SHC1;ROCK2;SRC;LAMA4;LAMA3;PDGFB;PDGFA;PIK3R1;EGFR;THBS4;THBS3;RAP1B;MAPK9;ERBB2;FLNA;FLNB;PAK2;LAMB3;LAMB2;FN1;LAMB1;PTK2;VEGFA;COL1A2;ITGA11;ZYX;CTNNB1;GRB2
AMPK signaling pathway	44/120	4.437600987277472E-8	6.833905520407307E-6	2.2605836415947387	38.272962422697894	PFKFB1;PFKFB4;PRKAA1;PFKFB3;PIK3R1;SLC2A4;PIK3CB;HMGCR;FOXO3;ADIPOR1;ELAVL1;ACACA;CAMKK2;RPTOR;PPP2R1B;PPP2R5E;CREB3L1;AKT2;MLYCD;PCK1;MAP3K7;RAB8A;SREBF1;PDPK1;INSR;ADIPOQ;TSC2;EEF2;PRKAB1;MTOR;TBC1D1;PFKL;G6PC3;PIK3CA;SCD;FASN;LEP;RPS6KB2;ULK1;PPARG;FBP1;PFKM;FBP2;PFKP
Insulin signaling pathway	45/137	1.188371527495742E-6	1.2200614348956285E-4	2.0250749277723274	27.627948705075397	PYGB;PRKAA1;SHC1;PDE3B;INPPL1;ARAF;PIK3R1;SLC2A4;PIK3CB;ACACA;HK2;CRKL;PPP1CB;SOCS2;RPTOR;MAPK9;NRAS;PHKG1;AKT2;MKNK1;FLOT1;INPP5K;PCK1;PRKACB;SREBF1;PTPN1;PDPK1;INSR;TSC2;PHKB;SORBS1;PRKAB1;MTOR;G6PC3;PPP1R3C;PIK3CA;PPP1R3B;FASN;RPS6KB2;RAPGEF1;TRIP10;GRB2;SOS2;FBP1;FBP2
Protein processing in endoplasmic reticulum	51/165	1.8866435719531647E-6	1.4527155504039368E-4	1.905615962336061	25.117373649098692	ERO1A;HERPUD1;MAN1A2;CAPN2;CAPN1;SEC62;UBXN6;MAP3K5;SEC63;SSR3;UBE4B;RAD23A;PDIA4;DNAJC1;DAD1;CRYAB;SEC23A;RPN2;SEL1L;DERL1;DERL2;RRBP1;UBE2J1;LMAN1;MAPK9;OS9;MAN1C1;UBQLN1;SSR1;BAK1;SEC23B;UGGT1;SEC31B;TXNDC5;SEC31A;UBQLN2;HSPA8;SEC24A;WFS1;EDEM1;AMFR;EIF2AK3;EIF2AK2;EIF2AK4;UBE2G2;NPLOC4;DNAJC10;P4HB;SEC24D;NFE2L2;HSPA1A
Autophagy	41/128	7.0323444222071216E-6	4.331924164079587E-4	1.974799630086313	23.430978691433143	PRKAA1;MTMR3;STX17;MTMR14;PIK3R1;PIK3CB;AMBRA1;MTMR4;ZFYVE1;HIF1A;CAMKK2;RPTOR;MAPK9;NRAS;AKT2;RB1CC1;MLST8;SUPT20H;MAP3K7;PRKACB;CTSB;SH3GLB1;ATG3;PDPK1;DAPK2;EIF2AK3;TSC2;EIF2AK4;CFLAR;ATG14;ATG12;MTOR;RRAGC;PIK3CA;RPS6KB2;ULK2;ATG4B;ULK1;ATG2B;ATG4D;RAB7A
Renal cell carcinoma	26/69	1.3846624975315028E-5	7.107934153995048E-4	2.323129434049929	25.98993861730078	EPAS1;PRCC;ARAF;SLC2A1;PDGFB;PIK3CB;PIK3R1;ETS1;HIF1A;CRKL;RAP1B;NRAS;AKT2;EP300;PAK2;CREBBP;EGLN2;TGFB3;GAB1;ARNT;PTPN11;VEGFA;PIK3CA;RAPGEF1;GRB2;SOS2
Choline metabolism in cancer	33/99	2.1392639880160795E-5	9.41276154727075E-4	2.0550760378133988	22.0971303451045	SLC22A4;SLC22A3;DGKE;SLC44A3;DGKD;SLC44A1;PDGFB;PDGFA;PIK3R1;PIK3CB;PLD1;HIF1A;EGFR;PLD2;MAPK9;NRAS;AKT2;PLCG1;WASF2;PDGFRB;PDGFRA;PDPK1;TSC2;PRKCA;GPCPD1;DGKZ;MTOR;PIK3CA;SP1;RPS6KB2;GRB2;CHPT1;SOS2
Peroxisome	29/83	2.4479881797051218E-5	9.424754491864719E-4	2.1541158468646473	22.871667355312155	ABCD4;PECR;ABCD2;ABCD3;MVK;ECI2;PEX26;HMGCL;PMVK;NUDT19;HACL1;MLYCD;DECR2;PEX16;PHYH;PEX19;ACSL1;EPHX2;ACSL5;ACSL4;PEX2;PEX13;ACOX2;PEX3;ACOX1;EHHADH;PEX5;CAT;AGPS
Endocytosis	64/244	4.213847324361827E-5	0.0014420721954482697	1.6171090133613633	16.2916446092756	TFRC;WIPF1;ARPC1B;CLTC;ARRB1;EEA1;ZFYVE27;VPS35;LDLRAP1;VPS36;RAB8A;SH3GLB1;PDGFRA;PDCD6IP;ARAP3;VPS37A;ARAP1;ARFGAP3;RBSN;RHOA;TGFBR1;ACAP2;ZFYVE16;RAB31;RABEP1;BIN1;PARD3;STAM2;CHMP7;ARF5;RAB7A;SRC;NEDD4L;AGAP1;VPS26A;ASAP1;PLD1;EGFR;PLD2;CYTH3;CYTH2;GRK3;GRK5;GRK4;MVB12B;RAB11FIP2;LDLR;SNX5;GIT2;HSPA8;ARFGEF2;RAB4A;SMAD3;SMURF1;ARPC5;IGF2R;PML;SPART;EHD2;DAB2;EHD4;IL2RB;SMAP2;HSPA1A
Lysine degradation	22/59	7.491359911322709E-5	0.0023073388526873946	2.298898618570921	21.837640561683664	KMT2D;SETD2;SETD3;ECHS1;KMT2C;SETD7;KMT2B;PLOD3;PLOD2;PLOD1;ACAT2;DHTKD1;NSD3;TMLHE;EHHADH;NSD1;KMT5B;COLGALT1;ALDH7A1;DLD;AASS;EZH1
Lysosome	37/123	8.748862366786636E-5	0.0024496814627002583	1.854580814612092	17.32920644824109	CTSZ;CLTC;NAGPA;GNS;MFSD8;GGA1;CTSO;GGA3;GNPTAB;NAGLU;AP1G1;CTSK;ATP6V0A2;SLC17A5;ACP5;AGA;ARSB;CTSC;ATP6V0A1;CTSB;CD164;HGSNAT;ENTPD4;SORT1;FUCA1;GAA;M6PR;AP3B1;MCOLN1;AP4B1;IGF2R;GALNS;GALC;NPC1;NPC2;GLA;LGMN
Glycerophospholipid metabolism	31/97	9.255074223158204E-5	0.0023754690506106054	1.9703306341922278	18.299945242273687	DGKE;DGKD;LPCAT1;PLD4;PLA2G6;PLD1;AGPAT1;PLD3;SELENOI;AGPAT3;PLD2;PTDSS1;GPAT3;GPAT2;CEPT1;PLA2G12A;MBOAT2;GPCPD1;DGKZ;PLPP5;GPAM;GPD2;LPCAT3;ETNK1;GPD1;CHPT1;GPD1L;PNPLA6;LPIN1;LPIN3;CDS2
Adherens junction	25/72	9.757347938618137E-5	0.0023117408962264508	2.140704206055624	19.769199610114534	SRC;CTNND1;PTPRM;PTPRJ;EGFR;ERBB2;EP300;MAP3K7;WASF2;PTPN1;CREBBP;YES1;SMAD3;INSR;CSNK2A2;SORBS1;RHOA;TGFBR1;TJP1;PTPRB;PARD3;CTNNB1;VCL;NECTIN2;NECTIN1
Glycerolipid metabolism	22/61	1.330769938647174E-4	0.002927693865023783	2.2235248933718745	19.844031787517935	DGKE;DGKD;DGAT2;AGK;AKR1A1;LPL;MBOAT2;CEL;AGPAT1;DGKZ;AGPAT3;PLPP5;GPAM;LIPG;PNPLA3;GPAT3;GPAT2;LPIN1;ALDH7A1;GLA;MGLL;LPIN3
Phosphatidylinositol signaling system	31/99	1.4120748858618246E-4	0.002899460432302947	1.9305259749156174	17.11465369907179	DGKE;MTMR2;DGKD;MTMR3;MTMR14;INPPL1;ITPR2;PIK3R1;PIK3CB;MTMR4;INPP5B;INPP5F;PPIP5K2;INPP5D;PIP4K2A;INPP5K;PLCG1;IP6K1;IP6K2;SACM1L;OCRL;PRKCA;DGKZ;ITPKB;ITPKC;PIKFYVE;SYNJ1;PIK3CA;IMPAD1;PLCD3;CDS2
RNA polymerase	14/31	1.4307176921168985E-4	0.00275413155732503	2.784296567360089	24.647050315040214	ZNRD1;POLR3A;POLR2B;POLR3C;POLR1A;POLR2C;POLR1B;POLR2D;POLR2F;POLR1E;POLR3H;POLR2J;POLR3K;POLR2K
ECM-receptor interaction	27/82	1.465669647698333E-4	0.002655448538182862	2.0300141349132357	17.921021900586616	LAMA5;ITGB5;LAMA2;LAMC3;ITGB4;LAMA4;LAMA3;HMMR;THBS4;THBS3;ITGAV;ITGB7;VWF;LAMB3;ITGA3;LAMB2;ITGA1;FN1;LAMB1;HSPG2;COL1A2;COL4A2;COL6A2;ITGA11;COL6A3;COL6A6;CD47
Regulation of actin cytoskeleton	55/214	2.470349884387847E-4	0.004227043135508094	1.5845212441084617	13.161002678628684	CYFIP1;NCKAP1;ITGB5;ITGB4;ARPC1B;ITGB2;ARAF;PIK3CB;FGF1;ITGAL;ARHGAP35;CRKL;MYLK;PPP1CB;CFL2;PIP4K2A;ITGAV;ITGB7;VAV3;PDGFRB;PDGFRA;ARHGEF12;ITGA3;ITGA1;RHOA;ENAH;PIK3CA;MYH9;MYL9;SOS2;DOCK1;VCL;ARHGEF6;ROCK1;ROCK2;SRC;PDGFB;LPAR1;PDGFA;PIK3R1;IQGAP2;EGFR;GNA13;NRAS;PAK2;WASF2;GSN;FN1;MSN;ARPC5;GNG12;SSH2;PTK2;PIKFYVE;ITGA11
Longevity regulating pathway	31/102	2.5739004557065584E-4	0.004172428107145369	1.8737457991828048	15.486355264195074	PRKAA1;HDAC2;CLPB;PIK3R1;PIK3CB;FOXO3;ADIPOR1;ADCY6;ADCY5;CAMKK2;RPTOR;NRAS;SESN3;CREB3L1;AKT2;RB1CC1;EIF4EBP2;PRKACB;HSPA8;INSR;ADIPOQ;TSC2;PRKAB1;MTOR;PIK3CA;CAT;RPS6KB2;ULK1;PPARG;CRYAB;HSPA1A
Phospholipase D signaling pathway	40/148	5.637298750688121E-4	0.008681440076059707	1.6662778684973505	12.465317036208916	DGKE;RALA;DGKD;SHC1;PDGFB;LPAR1;PDGFA;LPAR3;PIK3R1;PIK3CB;PLD1;AGPAT1;EGFR;ADCY6;AGPAT3;PLD2;ADCY5;CYTH3;GNA13;GRM2;CYTH2;NRAS;AKT2;PTK2B;PLCG1;PDGFRB;PDGFRA;INSR;GAB1;TSC2;PRKCA;PTPN11;GAB2;DGKZ;RHOA;MTOR;PIK3CA;GRB2;SOS2;RAPGEF3
Leukocyte transendothelial migration	32/112	6.939591631821149E-4	0.01017806772667102	1.761493746697199	12.811515662966064	ROCK1;ROCK2;CTNND1;ITGB2;GNAI3;PIK3R1;THY1;PIK3CB;F11R;ITGAL;ARHGAP35;RAP1B;CDH5;PTK2B;PLCG1;CD99;JAM3;VAV3;MMP2;MSN;CYBA;PRKCA;PTPN11;PTK2;RHOA;PIK3CA;PECAM1;CTNNB1;MYL9;VCL;RAPGEF3;SIPA1
Human papillomavirus infection	75/330	0.001207037633619112	0.016898526870667566	1.4011882076000446	9.415404884379255	ITGB5;MAML1;LAMC3;ITGB4;PIK3CB;RBPJ;PPP2R1B;PPP2R5E;CREB3L1;AKT2;EP300;ITGAV;ITGB7;PRKACB;PDGFRB;IFNAR2;MAGI1;VWF;ITGA3;ITGA1;TSC2;TYK2;RBL2;COL4A2;PIK3CA;PARD3;COL6A2;IRF1;ATP6V1B2;COL6A3;COL6A6;SOS2;IRF9;IFNAR1;ATP6V1A;NOTCH2;LAMA5;HDAC2;LAMA2;LAMA4;LAMA3;UBR4;PIK3R1;EGFR;THBS4;THBS3;NRAS;ATP6V0A2;DVL3;FADD;BAK1;ATP6V1C1;ATP6V0A1;CREBBP;JAG1;LAMB3;FZD4;LAMB2;STAT2;FZD6;MX1;FN1;EIF2AK2;LAMB1;PTK…
Fructose and mannose metabolism	13/33	0.0012071204489458645	0.01616491731631853	2.428726226506744	16.319868502778675	PFKFB1;PFKFB4;PFKFB3;PMM1;PMM2;HK2;KHK;PFKL;GMPPA;PFKM;FBP1;FBP2;PFKP
RNA transport	42/165	0.0015317518451113373	0.019657482012262164	1.5693307925120499	10.171371463394973	CYFIP1;NUP205;RBM8A;POP4;RPP30;DDX20;NMD3;CASC3;AAAS;FXR1;SUMO1;MAGOH;TPR;EIF4EBP2;NUP43;RAE1;RPP38;NUP214;EIF2B4;EIF2B3;UBE2I;NUP155;ELAC2;PABPC4;RPP40;THOC1;NUP153;TRNT1;THOC5;SENP2;RANGAP1;NUP93;NUP210L;DDX39B;RPP21;GEMIN4;GEMIN5;ACIN1;PABPC1L;EIF3F;EIF4G3;NUP58
Pentose phosphate pathway	12/30	0.0015837243972833058	0.019511484574530325	2.466091245376079	15.90129714511042	PRPS2;GPI;G6PD;PFKL;H6PD;PGM2;PGD;TKT;PFKM;FBP1;FBP2;PFKP
ErbB signaling pathway	25/85	0.0016341059190155556	0.01935787011756889	1.8133023863059403	11.635343915874067	SHC1;SRC;ARAF;PIK3CB;PIK3R1;EGFR;CRKL;MAPK9;NRAS;AKT2;ERBB2;PLCG1;PAK2;STAT5A;STAT5B;GAB1;PRKCA;MTOR;PTK2;BTC;PIK3CA;RPS6KB2;GRB2;SOS2;HBEGF
Insulin resistance	30/108	0.0016376610263677382	0.018681466523009754	1.7125633648444991	10.985214170736542	PYGB;SLC27A1;PRKAA1;SLC2A1;PIK3R1;SLC2A4;PIK3CB;PPP1CB;MAPK9;CREB3L1;AKT2;PCK1;SREBF1;PTPN1;PDPK1;INSR;GFPT2;GFPT1;PTPN11;PRKAB1;MTOR;MLXIPL;G6PC3;PPP1R3C;PIK3CA;PPP1R3B;RPS6KB2;TRIB3;PPARA;OGT
Axon guidance	45/181	0.001776538103736654	0.019541919141103196	1.532791519916071	9.707304644985966	SEMA5A;SEMA5B;ROBO3;BMPR2;ROCK1;SEMA3C;ROCK2;SRC;SEMA3D;SEMA3G;GNAI3;PIK3R1;PIK3CB;EFNA5;NTN1;RND1;PPP3CA;NRAS;ABLIM1;RGS3;ABLIM3;CFL2;PLXNA2;PLXNA1;PLCG1;PAK2;NTNG1;SEMA6A;ARHGEF12;UNC5B;NFATC3;PRKCA;SEMA4F;PTPN11;SEMA4G;L1CAM;SSH2;PTK2;RHOA;ENAH;SMO;PIK3CA;PARD3;RASA1;MYL9
Proteoglycans in cancer	49/201	0.0017892776265069864	0.0190033623780742	1.5029660575053216	9.50767806339563	ITGB5;ARAF;PIK3CB;PPP1CB;PLAU;AKT2;KDR;ITGAV;PRKACB;ARHGEF12;PDPK1;MMP2;GAB1;PRKCA;ANK2;HSPG2;RHOA;CTTN;SMO;PIK3CA;COL21A1;SOS2;HBEGF;ROCK1;ROCK2;SRC;TWIST2;ITPR2;PIK3R1;HIF1A;EGFR;NRAS;ERBB2;FLNA;FLNB;PLCG1;FZD4;FZD6;FN1;MSN;PTPN11;ESR1;PTK2;MTOR;VEGFA;RPS6KB2;CTNNB1;FAS;GRB2
Fatty acid biosynthesis	7/13	0.0020291375156776797	0.020832478494290842	3.3197382149293366	20.582856453261105	ACSL1;OXSM;FASN;ACSL5;ACSL4;MCAT;ACACA
PI3K-Akt signaling pathway	78/354	0.0024074073726163647	0.023918757121478722	1.3584400927919078	8.190313649611529	CSF1;ITGB5;LAMC3;ITGB4;PIK3CB;FGF1;RPTOR;CASP9;PPP2R1B;PPP2R5E;CREB3L1;AKT2;KDR;MLST8;ITGAV;ITGB7;PDGFRB;IFNAR2;MAGI1;PDGFRA;IL4R;VWF;ITGA3;PDPK1;ITGA1;TSC2;PRKCA;RBL2;COL4A2;PIK3CA;CDC37;COL6A2;COL6A3;SGK3;COL6A6;SGK2;SOS2;IFNAR1;CSF1R;LAMA5;PRKAA1;LAMA2;LAMA4;LAMA3;PDGFB;LPAR1;PDGFA;LPAR3;PIK3R1;FOXO3;EFNA5;EGFR;THBS4;THBS3;NRAS;GNG7;ERBB2;PCK1;ANGPT4;NTRK2;LAMB3;LAMB2;INSR;FN1;LAMB1;GNG12;GNG1…
Central carbon metabolism in cancer	20/65	0.0025610620460743984	0.024650222193466086	1.8969932656739068	11.319990979368672	RET;PDGFRB;PDGFRA;G6PD;GLS2;SLC2A1;PIK3CB;SLC1A5;PIK3R1;HIF1A;HK2;EGFR;MTOR;NRAS;PFKL;PIK3CA;AKT2;ERBB2;PFKM;PFKP
PPAR signaling pathway	22/74	0.002604214055601705	0.023591115562509563	1.8329056553470857	10.906933033862876	SLC27A1;ACSL1;PDPK1;ADIPOQ;ACSL5;LPL;ACSL4;SORBS1;FADS2;FABP4;CPT2;ACADL;ACOX2;FABP5;ACOX1;SCD;EHHADH;PPARG;PPARA;PCK1;PLIN5;PPARD
Inositol phosphate metabolism	22/74	0.002604214055601705	0.02430599785228258	1.8329056553470857	10.906933033862876	MTMR2;MTMR3;MTMR14;SACM1L;INPPL1;OCRL;PIK3CB;MTMR4;ITPKB;INPP5B;ITPKC;MINPP1;PIKFYVE;PIK3CA;INPP5F;SYNJ1;IMPAD1;INPP5D;PIP4K2A;INPP5K;PLCG1;PLCD3
Rap1 signaling pathway	49/206	0.0030560265097559864	0.02689303328585268	1.466486298828008	8.491893829977334	DOCK4;CSF1;CTNND1;ITGB2;PIK3CB;SIPA1L2;FGF1;ITGAL;CRKL;AKT2;KDR;PDGFRB;MAGI1;PDGFRA;ARAP3;PRKCA;RHOA;PIK3CA;PRKD3;PARD3;RAPGEF1;LCP2;TLN2;TLN1;RAPGEF3;CSF1R;RALA;SRC;PDGFB;LPAR1;GNAI3;PDGFA;LPAR3;PIK3R1;EFNA5;ADCY6;EGFR;ADCY5;RASGRP3;RAP1B;NRAS;P2RY1;PLCG1;MAP2K6;ANGPT4;INSR;VEGFA;CTNNB1;SIPA1
Sphingolipid signaling pathway	31/119	0.004085334310931759	0.03495230466019394	1.6060678278709757	8.833937932010432	ROCK1;ROCK2;GNAI3;PIK3R1;PIK3CB;PLD1;PLD2;GNA13;MAPK9;SGPL1;NRAS;SPTLC1;PPP2R1B;SPTLC2;PPP2R5E;SPTLC3;AKT2;ADORA1;S1PR2;MAP3K5;ABCC1;PDPK1;PRKCA;GAB2;RHOA;SGPP1;ACER2;ACER1;PIK3CA;DEGS1;NSMAF
HIF-1 signaling pathway	27/100	0.004186678801945945	0.034851272189171646	1.6646115906288532	9.11515923043351	PFKFB3;TFRC;SLC2A1;PIK3R1;PIK3CB;ENO3;HIF1A;HK2;EGFR;AKT2;MKNK1;NPPA;ERBB2;EP300;PLCG1;ANGPT4;CREBBP;EGLN2;INSR;ARNT;PRKCA;MTOR;VEGFA;TF;PFKL;PIK3CA;RPS6KB2
Pathways in cancer	109/530	0.004388900205184127	0.035573191136755555	1.2679431403112857	6.883253263569156	ARAF;FGF1;ETS1;CRKL;AKT2;EP300;PRKACB;IFNAR2;PDGFRB;PDGFRA;IL4R;DAPK2;PRKCA;AR;SMO;COL4A2;IL6ST;IFNAR1;NOTCH2;CSF1R;EPAS1;PDGFB;MGST1;LPAR1;PDGFA;MGST2;LPAR3;CSF2RB;PIK3R1;PLD1;HIF1A;RASGRP3;TPR;DVL3;PLCG1;FADD;STAT5A;GSTM3;ZBTB17;STAT5B;CREBBP;JAG1;SMAD3;FZD4;TGFB3;FZD6;FN1;GNG12;GNG11;ESR1;PTK2;SP1;GNB4;GRB2;NFE2L2;RET;LAMC3;SLC2A1;PIK3CB;CASP9;SUFU;ITGAV;ARHGEF12;ITGA3;IL15;MMP2;ARNT;RHOA;TGFB…
Fc gamma R-mediated phagocytosis	25/91	0.004481841193121066	0.035395053525161244	1.6937439872088453	9.159295497989968	ARPC1B;INPPL1;ASAP1;PIK3CB;PIK3R1;PLD1;PLA2G6;CRKL;PLD2;CFL2;AKT2;INPP5D;PLCG1;WASF2;VAV3;GSN;MYO10;PRKCA;GAB2;ARPC5;HCK;PTPRC;PIK3CA;BIN1;RPS6KB2
Thyroid hormone signaling pathway	30/116	0.005234629307064489	0.04030664566439656	1.5944555465793613	8.374812780614675	NOTCH2;HDAC2;THRB;SRC;SLC2A1;PIK3R1;PIK3CB;HIF1A;CASP9;NRAS;AKT2;EP300;ITGAV;PLCG1;PRKACB;NCOA2;CREBBP;PDPK1;TSC2;PRKCA;ATP1B1;ESR1;MTOR;MED13L;SLCO1C1;MED24;PIK3CA;CTNNB1;PLCD3;PFKP
Bacterial invasion of epithelial cells	21/74	0.005859422879635742	0.04401712797384899	1.7495917619222179	8.992384065708498	SHC1;SRC;ARPC1B;CLTC;GAB1;FN1;PIK3CB;PIK3R1;ARPC5;RHOA;PTK2;CRKL;CD2AP;ARHGAP10;PIK3CA;CTTN;ELMO1;CTNNB1;DOCK1;WASF2;VCL
FoxO signaling pathway	33/132	0.0061638254397206995	0.04520138655795179	1.5413070283600492	7.8438003718307305	PRKAA1;SETD7;ARAF;FBXO25;PIK3R1;SLC2A4;PIK3CB;FOXO3;EGFR;MAPK9;NRAS;AKT2;TNFSF10;EP300;PCK1;USP7;CREBBP;SMAD3;TGFB3;PDPK1;INSR;PRKAB1;ATG12;TGFBR1;RBL2;G6PC3;PIK3CA;CAT;GRB2;ATM;SGK3;SGK2;SOS2
RNA degradation	22/79	0.006211274656097026	0.044490060327392646	1.7168989682998015	8.724231781384951	HSPA9;TTC37;BTG1;CNOT6L;PABPC4;DIS3L;TENT4A;ENO3;TOB1;LSM3;EDC3;HSPD1;EXOSC7;PFKL;EXOSC9;DHX36;NUDT16;PABPC1L;EXOSC2;PFKM;DCP2;PFKP
Alanine, aspartate and glutamate metabolism	12/35	0.006959603330318976	0.048717223312232834	2.113792496036639	10.500544933655565	ALDH4A1;GLUD1;ADSL;FOLH1;GLS2;GPT2;GFPT2;CAD;GFPT1;ASNS;GLUL;ADSS
Valine, leucine and isoleucine degradation	15/48	0.007193902048292502	0.049238262908313124	1.9266337854500615	9.507015932397653	MCCC2;ECHS1;HMGCS1;BCKDHB;MCCC1;ACADSB;ACAT2;AACS;HADHB;HMGCL;EHHADH;AOX1;ALDH7A1;DLD;BCAT2
Non-small cell lung cancer	19/66	0.007219546779170469	0.04833957408661966	1.7748383962933902	8.751662642388741	STAT5A;STAT5B;PDPK1;ARAF;PRKCA;PIK3CB;PIK3R1;FOXO3;EGFR;DDB2;CASP9;NRAS;PIK3CA;AKT2;ERBB2;GRB2;PLCG1;BAK1;SOS2
Biosynthesis of unsaturated fatty acids	10/27	0.0072971612695732855	0.04781969512826748	2.2834178197926653	11.235031907653974	FADS2;ACOT7;ELOVL5;SCD;ACOX1;ELOVL6;HSD17B12;ELOVL7;HACD2;FADS1
Ferroptosis	13/40	0.008375767662006102	0.053744509164539156	2.003699136868064	9.582515887234198	PRNP;STEAP3;TFRC;ACSL1;GSS;ACSL5;SLC3A2;ACSL4;TF;GCLC;LPCAT3;SLC39A8;GCLM
Amoebiasis	25/96	0.009298082127555469	0.05844508765892009	1.6055281545417182	7.510575811326808	LAMA5;LAMA2;LAMC3;LAMA4;ITGB2;LAMA3;PIK3CB;PIK3R1;GNA11;PRKACB;ARG2;LAMB3;IL1R1;TGFB3;LAMB2;FN1;PRKCA;LAMB1;PTK2;COL1A2;GNAL;PIK3CA;COL4A2;VCL;RAB7A
Parathyroid hormone synthesis, secretion and action	27/106	0.009612503696146196	0.05921302276826057	1.570388293046088	7.293967679673885	ARAF;GNAI3;ITPR2;ARRB1;PLD1;EGFR;ADCY6;PLD2;LRP6;ADCY5;GNA13;CYP27B1;AKAP13;MMP24;CREB3L1;GNA11;SOST;PRKACB;MEF2D;MEF2A;VDR;PRKCA;RHOA;MMP14;SP1;MMP15;HBEGF
Butanoate metabolism	10/28	0.009730058154394873	0.058761919834384724	2.201867183371499	10.200227686252935	HMGCL;ECHS1;ACSM3;HMGCS1;BDH1;ACSM1;EHHADH;ACSM4;ACAT2;AACS
Glycolysis / Gluconeogenesis	19/68	0.010135903382147739	0.06003573541733661	1.7226372669906433	7.90978421656072	GPI;ACSS2;AKR1A1;ENO3;HK2;MINPP1;ALDH1A3;ALDH3B2;PFKL;G6PC3;PGM2;GALM;PCK1;FBP1;ALDH7A1;DLD;PFKM;FBP2;PFKP
Gap junction	23/88	0.011727130670594596	0.06815011785930444	1.6113664387400515	7.163893902001186	PDGFRB;PDGFRA;GUCY1A1;SRC;PDGFB;GNAI3;LPAR1;ITPR2;PDGFA;CSNK1D;PRKCA;EGFR;ADCY6;ADCY5;TJP1;TUBA1C;GJA1;NRAS;TUBB2A;GNA11;GRB2;PRKACB;SOS2
Fluid shear stress and atherosclerosis	33/139	0.013612074373747538	0.07763923902063412	1.463687249953428	6.289168533882606	PRKAA1;BMPR2;SRC;PDGFB;MGST1;MGST2;PDGFA;PIK3R1;PIK3CB;TXN2;CDH5;MAPK9;SUMO1;AKT2;KDR;ITGAV;MAP3K7;MAP3K5;MAP2K6;MEF2A;GSTM3;NQO1;IL1R1;MMP2;CYBA;PTK2;RHOA;VEGFA;PIK3CA;PECAM1;CTNNB1;NFE2L2;BMPR1A
Pancreatic cancer	20/75	0.014416977054575366	0.07929337380016452	1.6440608302507191	6.969747315588961	RALA;SMAD3;TGFB3;ARAF;PIK3CB;PIK3R1;PLD1;TGFBR1;EGFR;MTOR;DDB2;VEGFA;CASP9;MAPK9;PIK3CA;AKT2;ERBB2;RPS6KB2;BAK1;ARHGEF6
Glioma	20/75	0.014416977054575366	0.08073507150562205	1.6440608302507191	6.969747315588961	PDGFRB;PDGFRA;SHC1;ARAF;PDGFB;PDGFA;PRKCA;PIK3CB;PIK3R1;EGFR;MTOR;DDB2;NRAS;PIK3CA;AKT2;GRB2;PLCG1;BAK1;CAMK1;SOS2
Aminoacyl-tRNA biosynthesis	18/66	0.015616409379159132	0.08438340506633354	1.6814258491200536	6.993778221537015	YARS;DARS;MARS2;SARS;DARS2;GATB;EPRS;WARS2;NARS;LARS2;SEPSECS;KARS;RARS;NARS2;IARS2;FARSA;EARS2;AARS
Glyoxylate and dicarboxylate metabolism	10/30	0.016386201545433087	0.08554152671175239	2.0550760378133988	8.449066312130299	CS;GRHPR;ACSS2;CAT;AMT;HOGA1;ACO2;GLUL;DLD;ACAT2
Citrate cycle (TCA cycle)	10/30	0.016386201545433087	0.0870163806205757	2.0550760378133988	8.449066312130299	CS;ACLY;SUCLA2;OGDH;SUCLG2;SDHC;ACO2;PCK1;SDHB;DLD
Chronic myeloid leukemia	20/76	0.01666106211318168	0.08552678551433263	1.6224284509053148	6.64332677653273	STAT5A;STAT5B;HDAC2;SMAD3;SHC1;TGFB3;ARAF;PTPN11;PIK3CB;GAB2;PIK3R1;TGFBR1;CRKL;DDB2;NRAS;PIK3CA;AKT2;GRB2;BAK1;SOS2
Pyrimidine metabolism	16/57	0.01666931571105281	0.08416638096728304	1.7305903476323359	7.08535813648124	ENTPD1;DTYMK;CANT1;ENTPD4;ENTPD6;CAD;CTPS2;NT5C2;UCKL1;DHODH;DCTD;UCK1;DPYD;TK2;TK1;UMPS
Other types of O-glycan biosynthesis	8/22	0.017897774717489445	0.0889115260159153	2.2419011321600717	9.019345121224466	B4GALT3;ST6GAL1;POFUT2;POGLUT1;POFUT1;PLOD3;OGT;COLGALT1
Hepatocellular carcinoma	38/168	0.01861584036991712	0.09101077514181703	1.3945158828019493	5.55539208870578	SHC1;ARAF;MGST1;MGST2;PIK3R1;PIK3CB;EGFR;LRP6;NRAS;AKT2;DPF3;DVL3;PLCG1;BAK1;ARID2;BRD7;GSTM3;NQO1;SMARCC2;SMAD3;TGFB3;FZD4;TXNRD1;FZD6;GAB1;PRKCA;SMARCA2;ARID1B;TGFBR1;MTOR;SMARCA4;DDB2;PIK3CA;RPS6KB2;CTNNB1;GRB2;SOS2;NFE2L2
Fatty acid degradation	13/44	0.019305574880005352	0.09290807911002576	1.8215446698800584	7.190295065244704	ECHS1;ACSL1;ECI2;ACSL5;ACSL4;ACADSB;ACAT2;HADHB;ACADL;CPT2;ACOX1;EHHADH;ALDH7A1
Endometrial cancer	16/58	0.019646282747801957	0.09309315517420004	1.7007525830179853	6.6837316751600175	PDPK1;ARAF;PIK3CB;PIK3R1;FOXO3;EGFR;DDB2;CASP9;NRAS;PIK3CA;AKT2;ERBB2;CTNNB1;GRB2;BAK1;SOS2
Prostate cancer	24/97	0.01990265776306381	0.09287906956096445	1.5254172651810798	5.974909937183269	PDGFRB;PDGFRA;CREBBP;PDPK1;ARAF;PDGFB;PDGFA;PIK3R1;PIK3CB;EGFR;MTOR;CASP9;AR;NRAS;ZEB1;PIK3CA;PLAU;CREB3L1;AKT2;ERBB2;EP300;CTNNB1;GRB2;SOS2
Galactose metabolism	10/31	0.020757723752075866	0.09542356590506516	1.9887832624000634	7.706210716657568	PFKL;G6PC3;GAA;PGM2;GALM;PFKM;GLA;HK2;PFKP;GALK1
Fatty acid elongation	9/27	0.02231798236432038	0.10108733188545113	2.0550760378133988	7.814144145948953	HADHB;ECHS1;MECR;ACOT7;ELOVL5;ELOVL6;HSD17B12;ELOVL7;HACD2
ABC transporters	13/45	0.023226906694713494	0.10367952553582256	1.7810658994382789	6.701160530622836	ABCD4;ABCA1;ABCD2;ABCC1;ABCD3;ABCB6;ABCB7;ABCA6;ABCB4;ABCA3;ABCB8;ABCC9;ABCA10
Adipocytokine signaling pathway	18/69	0.02435051466436182	0.107142264523192	1.6083203774191817	5.9752355549726275	PRKAA1;ACSL1;ADIPOQ;SLC2A1;ACSL5;ACSL4;PTPN11;SLC2A4;ADIPOR1;PRKAB1;MTOR;CAMKK2;MAPK9;G6PC3;AKT2;LEP;PPARA;PCK1
Steroid biosynthesis	7/19	0.024409689067832765	0.10441922545684017	2.271399831267441	8.433196809629719	CYP27B1;SOAT2;CYP51A1;CEL;DHCR7;HSD17B7;LSS
Pantothenate and CoA biosynthesis	7/19	0.024409689067832765	0.10588991877313368	2.271399831267441	8.433196809629719	PANK4;PANK3;VNN1;PANK1;DPYD;AASDHPPT;BCAT2
Human cytomegalovirus infection	48/225	0.02561688047543459	0.10808218063608019	1.3152486642005754	4.8197336637624355	ROCK1;ROCK2;SRC;GNAI3;ITPR2;PIK3R1;PIK3CB;ADCY6;EGFR;CRKL;ADCY5;CASP9;GNA13;PPP3CA;AKAP13;NRAS;CREB3L1;AKT2;GNG7;GNA11;PTK2B;RIPK1;ITGAV;FADD;BAK1;PRKACB;MAP2K6;PDGFRA;ARHGEF12;IL1R1;NFATC3;TSC2;PRKCA;GNG12;GNG11;PTK2;RHOA;MTOR;VEGFA;TAPBP;PIK3CA;SP1;RPS6KB2;GNB4;CTNNB1;FAS;GRB2;SOS2
Regulation of lipolysis in adipocytes	15/55	0.025887269486060283	0.10774701353657523	1.6814258491200536	6.143936705665911	NPR1;INSR;PDE3B;GNAI3;PIK3CB;PIK3R1;ADCY6;ADCY5;FABP4;PIK3CA;AKT2;NPPA;ADORA1;PRKACB;MGLL
Propanoate metabolism	10/32	0.02592000195239618	0.10644480801784031	1.9266337854500615	7.037492933442778	ECHS1;ACSS2;SUCLA2;EHHADH;BCKDHB;SUCLG2;MLYCD;DLD;ACACA;ACAT2
Mitophagy	17/65	0.027473338166118775	0.11133931783111292	1.6124442758228208	5.795994263410142	SRC;CSNK2A2;EIF2AK3;AMBRA1;FOXO3;HIF1A;MAPK9;NRAS;SP1;NBR1;MFN1;MFN2;ULK1;PGAM5;TBC1D17;OPTN;RAB7A
Colorectal cancer	21/86	0.032159777528832395	0.12863911011532958	1.5054626788633039	5.1743335674413755	RALA;SMAD3;TGFB3;ARAF;PIK3CB;PIK3R1;RHOA;TGFBR1;EGFR;MTOR;DDB2;CASP9;MAPK9;NRAS;PIK3CA;AKT2;RPS6KB2;CTNNB1;GRB2;BAK1;SOS2
Glycosylphosphatidylinositol (GPI)-anchor biosynthesis	8/25	0.03870686684667954	0.1528424998561192	1.972872996300863	6.415266597855382	PIGS;PIGU;PIGT;PIGN;PIGW;PIGG;PIGF;GPLD1
Platelet activation	28/124	0.03970654139604196	0.15480524999975853	1.3921482836800445	4.491403551821174	ROCK1;ROCK2;SRC;GNAI3;ITPR2;PIK3R1;PIK3CB;ARHGAP35;ADCY6;MYLK;ADCY5;PPP1CB;RAP1B;GNA13;AKT2;P2RY1;PRKACB;GUCY1A1;ARHGEF12;VWF;RHOA;COL1A2;STIM1;PIK3CA;ORAI1;LCP2;TLN2;TLN1
Neurotrophin signaling pathway	27/119	0.04056548045495032	0.15617709975155875	1.398833269436011	4.483033750556156	MAGED1;SHC1;PSEN2;PIK3R1;PIK3CB;FOXO3;CRKL;RAP1B;MAPK9;NRAS;AKT2;ARHGDIA;ARHGDIB;PLCG1;MAP3K5;NTRK2;MAP3K1;PDPK1;SORT1;KIDINS220;GAB1;PTPN11;RHOA;PIK3CA;RAPGEF1;GRB2;SOS2
Epithelial cell signaling in Helicobacter pylori infection	17/68	0.041148747802167575	0.1564668434946619	1.5413070283600492	4.917635299634779	ATP6V1A;SRC;ADAM10;NOD1;PTPN11;F11R;EGFR;TJP1;MAPK9;ATP6V1B2;ATP6V0A2;CSK;PLCG1;ATP6V1C1;HBEGF;JAM3;ATP6V0A1
Ras signaling pathway	48/232	0.04168380009991825	0.1565684198874978	1.275564437263489	4.053288038356789	CSF1R;RALA;CSF1;SHC1;PDGFB;PDGFA;PIK3R1;RASAL2;PIK3CB;PLA2G6;FGF1;EFNA5;PLD1;ETS1;EGFR;RASGRP3;PLD2;RAP1B;MAPK9;NRAS;AKT2;GNG7;KDR;PLCG1;PRKACB;PAK2;BRAP;PDGFRB;PDGFRA;ANGPT4;NTRK2;PLA2G12A;INSR;GAB1;PRKCA;PTPN11;GAB2;GNG12;GNG11;RHOA;VEGFA;PIK3CA;RASA1;GNB4;GRB2;RGL1;RGL2;SOS2
Relaxin signaling pathway	29/130	0.04250005435692702	0.1577110450835364	1.3753201176135825	4.343604657019629	SHC1;SRC;GNAI3;ARRB1;PIK3R1;PIK3CB;EGFR;ADCY6;ADCY5;MAPK9;NRAS;CREB3L1;AKT2;GNG7;PRKACB;SMAD3;MMP2;PRKCA;GNG12;GNG11;TGFBR1;VEGFA;ACTA2;COL1A2;COL4A2;PIK3CA;GNB4;GRB2;SOS2
JAK-STAT signaling pathway	35/162	0.04294350640884232	0.1574595234990885	1.3319937282123882	4.192942872829371	CNTFR;FHL1;PDGFB;PDGFA;CSF2RB;PIK3R1;PIK3CB;EGFR;SOCS2;AKT2;EP300;AOX1;IL13RA2;PDGFRB;IFNAR2;STAT5A;PDGFRA;STAT5B;CREBBP;IL4R;IL15;STAT2;LIF;PTPN11;TYK2;MTOR;PIK3CA;LEP;IL2RB;GRB2;IL6ST;STAM2;SOS2;IRF9;IFNAR1
mTOR signaling pathway	33/152	0.04539409847360056	0.16448685093963497	1.338503471996885	4.139152227368415	ATP6V1A;PRKAA1;MAPKAP1;SLC3A2;PIK3R1;PIK3CB;LRP6;RPTOR;NRAS;AKT2;GRB10;MLST8;DVL3;SLC38A9;ATP6V1C1;FZD4;PDPK1;INSR;FZD6;TSC2;PRKCA;RHOA;MTOR;RRAGC;PIK3CA;TBC1D7;RPS6KB2;ATP6V1B2;ULK2;ULK1;GRB2;LPIN1;SOS2
