# Supplementary material for: RNA-Seq based genetic variant discovery provides new insights into controlling fat deposition in the tail of sheep
Source: Sci Rep. 2020 Aug 11;10:13525. doi: 10.1038/s41598-020-70527-8 (PMC7419499; doi:10.1038/s41598-020-70527-8)
Supplement: Supplementary file 4 — Supplementary file4 [file 41598_2020_70527_MOESM4_ESM.xlsx]

## Sheet: Title page
RNA-Seq based genetic variant discovery provides new insights into controlling fat deposition in the tail of sheep
Mohammad Reza Bakhtiarizadeh*, Ali A Alamouti
Department of Animal and Poultry Science, College of Aburaihan, University of Tehran, Tehran, Iran. ORCID ID: ​0000-0001-5336-6987.
* Corresponding author. E-mail address: mrbakhtiari@ut.ac.ir
Supplementary file S4. List of differentially expressed genes across Lori-Bakhtiari and Zel sheep breeds.

## Sheet: Up in Lori-Bakhtiari
Supplementary file S4. List of differentially expressed genes across Lori-Bakhtiari and Zel sheep breeds.
gene	locus	sample_1	sample_2	value_1	value_2	log2(fold_change)	p_value	q_value
RXRA	3:1380405-2947326	Lori	Zel	801.631	29.3133	-4.77331	0.00785	0.0357708
S100A1	1:102635346-102639313	Lori	Zel	22.8327	0.998624	-4.51502	0.0019	0.0357708
S100A5	1:102569021-102572462	Lori	Zel	60.3808	2.85628	-4.40188	0.005	0.0357708
PRG4	12:65474991-65490481	Lori	Zel	15.7898	0.867539	-4.18592	0.0012	0.0357708
PRXL2B	12:48322400-48363744	Lori	Zel	159.532	9.71226	-4.0379	0.0018	0.0357708
NUDT14	18:68221982-68227978	Lori	Zel	208.617	13.1456	-3.9882	0.00015	0.0357708
TNNC1	19:48403557-48406316	Lori	Zel	387.452	31.2012	-3.63435	5e-05	0.0357708
ARMH1	1:19115002-19174180	Lori	Zel	37.0147	3.73326	-3.30959	0.0189	0.0459415
TNFRSF13B	11:34648197-34662146	Lori	Zel	9.78446	1.05212	-3.2172	0.0183	0.0446825
NME9	1:248870816-248895647	Lori	Zel	26.7051	3.15949	-3.07935	0.0203	0.0481235
SERPINE1	24:35489361-35497041	Lori	Zel	7.89145	0.95342	-3.04911	0.0173	0.0430421
BCL7C	24:26980758-26985458	Lori	Zel	416.717	55.5196	-2.908	5e-05	0.0357708
METTL27	24:33395407-33399786	Lori	Zel	231.942	35.7176	-2.69906	5e-05	0.0357708
CCDC107	2:52564547-52567161	Lori	Zel	390.296	61.2295	-2.67227	5e-05	0.0357708
HCFC1R1	24:2415240-2419134	Lori	Zel	306.425	48.3509	-2.66392	0.0003	0.0357708
TAC1	4:14888929-14897993	Lori	Zel	31.7577	5.20186	-2.61001	0.0004	0.0357708
XAB2	5:14128088-14147087	Lori	Zel	70.0676	12.1732	-2.52504	5e-05	0.0357708
NFATC2	13:78773298-78931829	Lori	Zel	5.32579	0.943055	-2.49758	0.00225	0.0357708
SCUBE2	15:43056197-43125266	Lori	Zel	36.3334	6.46034	-2.49162	0.00015	0.0357708
REX1BD	5:4336602-4379899	Lori	Zel	927.407	167.363	-2.47023	0.00025	0.0357708
MVB12A	5:5419813-5423857	Lori	Zel	37.8807	6.99284	-2.43751	0.00115	0.0357708
C7orf55-LUC7L2	4:102656977-102731595	Lori	Zel	317.063	59.4262	-2.4156	0.01895	0.0460586
TRAF1	2:2563276-2584501	Lori	Zel	21.9688	4.1332	-2.41012	0.00345	0.0357708
IFT27	3:179967828-179991036	Lori	Zel	71.3562	13.6129	-2.39006	0.00335	0.0357708
PLAC9,TMEM254	25:34996321-35256991	Lori	Zel	179.153	34.3599	-2.38239	0.0065	0.0357708
CDT1	14:13535536-13542516	Lori	Zel	21.5377	4.21608	-2.35289	0.0021	0.0357708
MRPL52	7:21605018-21609783	Lori	Zel	1075.38	215.766	-2.31731	0.0007	0.0357708
TMEM18	2:389961-746557	Lori	Zel	109.22	21.9986	-2.31175	0.00955	0.0357708
KCNK7	21:43085184-43088116	Lori	Zel	99.073	20.1858	-2.29515	0.00055	0.0357708
JUNB	5:10817371-10818283	Lori	Zel	70.4027	14.3536	-2.29422	0.00165	0.0357708
SOD3	6:44170171-44258102	Lori	Zel	168.91	34.5929	-2.28771	0.0014	0.0357708
SOCS3	11:52828413-52829103	Lori	Zel	19.2279	3.97345	-2.27474	0.0145	0.0384818
FHL1	X:93879074-93929667	Lori	Zel	386.22	81.0839	-2.25194	0.0039	0.0357708
P3H3	3:207561680-207576921	Lori	Zel	110.309	23.304	-2.2429	0.00045	0.0357708
IFI6	2:238536412-238540130	Lori	Zel	144.643	31.297	-2.2084	0.00035	0.0357708
RTF1	7:33897853-33931040	Lori	Zel	33.6371	7.4251	-2.17957	0.01155	0.0357708
TAF3	13:11915531-12035059	Lori	Zel	9.34122	2.07426	-2.17101	0.0164	0.041397
C1QTNF1	11:52327527-52398717	Lori	Zel	79.297	18.2044	-2.12298	0.00445	0.0357708
PDE1B	3:131854932-131881410	Lori	Zel	18.4581	4.24017	-2.12206	0.0008	0.0357708
DNPH1	20:16901198-16903645	Lori	Zel	149.85	35.5068	-2.07735	0.00075	0.0357708
SAT2	11:26900080-26909257	Lori	Zel	57.9548	13.9782	-2.05175	0.01705	0.0424328
TMEM100	11:5733154-5737046	Lori	Zel	43.8558	10.9172	-2.00616	0.00495	0.0357708
SERTAD1	14:48910557-48913372	Lori	Zel	65.7646	16.409	-2.00283	0.0007	0.0357708
RPS28	5:14569423-14738184	Lori	Zel	11944	2993.59	-1.99634	0.01695	0.0423272
MAP1B	16:9387462-9481707	Lori	Zel	10.0568	2.6244	-1.9381	0.00055	0.0357708
FLT3LG	14:54962154-54971146	Lori	Zel	39.3192	10.2985	-1.9328	0.01195	0.0357708
HYI	1:17855537-17900012	Lori	Zel	104.881	28.0649	-1.90192	0.01765	0.0432576
TCEA3	2:242256450-242357189	Lori	Zel	187.956	50.35	-1.90033	0.0149	0.0385626
TMEM160	14:53164379-53166630	Lori	Zel	174.385	46.7519	-1.89918	0.00115	0.0357708
CSF1	1:86382683-86400536	Lori	Zel	95.2877	25.6961	-1.89074	0.0054	0.0357708
PRSS23	21:8159690-8168671	Lori	Zel	74.336	20.1839	-1.88086	0.00325	0.0357708
ENO3	11:26055342-26061517	Lori	Zel	24.5986	6.72578	-1.8708	0.00385	0.0357708
ANGPT4	13:59481842-59527992	Lori	Zel	10.6932	2.95241	-1.85673	0.0121	0.0361749
BOK	1:257862-268604	Lori	Zel	164.813	45.9417	-1.84295	0.0008	0.0357708
SCTR	2:183725536-183798694	Lori	Zel	27.9	7.86336	-1.82705	0.0105	0.0357708
SPATA2L	14:14095942-14106790	Lori	Zel	17.1505	4.86214	-1.81859	0.0104	0.0357708
UBXN6	5:17239946-17252206	Lori	Zel	333.4	95.2355	-1.80768	0.001	0.0357708
NMNAT3,RBP1	1:247442707-247619181	Lori	Zel	66.5105	19.0435	-1.80428	0.01925	0.0463248
C1orf35,MRPL55	5:2681964-2699095	Lori	Zel	446.63	127.928	-1.80375	0.01495	0.0385626
TMEM134	21:44636702-44641920	Lori	Zel	100.904	29.1155	-1.79312	0.0048	0.0357708
PTGES	3:6737037-6748882	Lori	Zel	31.523	9.10554	-1.79159	0.02175	0.049892
MRPL24	1:105272675-105277641	Lori	Zel	373.181	110.756	-1.75249	0.00335	0.0357708
CCDC167	20:11425568-11440748	Lori	Zel	587.755	175.721	-1.74193	0.0071	0.0357708
ANPEP	18:20302916-20333162	Lori	Zel	31.5577	9.43791	-1.74145	0.0008	0.0357708
ADAMTS5	1:127592696-127646617	Lori	Zel	2.92017	0.873447	-1.74126	0.0122	0.0363001
UPF2	13:15570431-15747484	Lori	Zel	37.2345	11.1484	-1.73981	0.0126	0.0373903
CHMP2A	14:62680567-62683424	Lori	Zel	739.822	222.346	-1.73437	0.0045	0.0357708
C11orf88,LAYN	15:21246258-21311744	Lori	Zel	100.499	30.3878	-1.72562	0.00825	0.0357708
DDAH2	20:26719343-26722961	Lori	Zel	275.04	83.2941	-1.72335	0.00125	0.0357708
METTL26	24:474416-476250	Lori	Zel	66.4939	20.2282	-1.71685	0.00525	0.0357708
NDRG1	9:21065859-21120930	Lori	Zel	101.066	31.0731	-1.70156	0.0071	0.0357708
KLHDC4	14:12719969-12752212	Lori	Zel	34.701	10.6711	-1.70127	0.0135	0.0384818
PRR5L	15:65047916-65125553	Lori	Zel	19.0022	5.95912	-1.673	0.01055	0.0357708
CHPF	2:220441810-220446967	Lori	Zel	133.844	42.0962	-1.66879	0.00135	0.0357708
LAMTOR4	24:36134233-36137530	Lori	Zel	840.16	264.989	-1.66473	0.00105	0.0357708
SLC22A17	7:21187787-21195391	Lori	Zel	51.6643	16.3706	-1.65806	0.01315	0.0381553
RPL28	14:59371965-59374232	Lori	Zel	5417.57	1750.36	-1.62999	0.0017	0.0357708
RARRES2	4:112000111-112124905	Lori	Zel	2927.06	971.653	-1.59094	0.01395	0.0384818
KIAA0319L	1:10196367-10301124	Lori	Zel	48.8501	16.6491	-1.55292	0.0153	0.0387884
GPC3	X:95757541-96207020	Lori	Zel	138.281	47.173	-1.55157	0.00325	0.0357708
RASGEF1B	6:95832864-96508928	Lori	Zel	9.39193	3.22136	-1.54375	0.01735	0.0431601
PACSIN3	15:75305701-75314524	Lori	Zel	14.0517	4.84107	-1.53734	0.01645	0.0415169
AK1	3:8256238-8270112	Lori	Zel	198.178	68.6309	-1.52987	0.00995	0.0357708
RIMS3	1:14928209-14973726	Lori	Zel	2.77067	0.960191	-1.52884	0.01605	0.0405953
ZNF358	5:14059606-14064222	Lori	Zel	65.8531	23.0769	-1.5128	0.00635	0.0357708
ASPSCR1	11:50052646-50086400	Lori	Zel	186.263	65.3637	-1.51078	0.0047	0.0357708
ACOT8	13:74136454-74182344	Lori	Zel	46.2974	16.3313	-1.50329	0.0156	0.039499
CARS2	10:84587960-84606342	Lori	Zel	299.294	105.882	-1.49911	0.00805	0.0357708
EXOC7	11:54571621-54593356	Lori	Zel	70.6791	25.091	-1.49411	0.0048	0.0357708
C1R	3:207291310-207339991	Lori	Zel	248.289	89.548	-1.47129	0.0056	0.0357708
MRPL54	5:17771519-17784003	Lori	Zel	189.496	68.4202	-1.46968	0.0164	0.041397
PSMB10	14:34755292-34759313	Lori	Zel	255.208	93.2263	-1.45286	0.01545	0.039139
PEMT	11:34322807-34359251	Lori	Zel	85.316	31.1803	-1.45218	0.0144	0.0384818
PSMG3	24:41251096-41252662	Lori	Zel	358.687	131.186	-1.45111	0.0043	0.0357708
RNF187	5:2247171-2595327	Lori	Zel	75.3065	27.5458	-1.45094	0.01965	0.0472126
IZUMO4	5:19002554-19005942	Lori	Zel	24.4901	9.03282	-1.43895	0.02165	0.049756
SLC2A3	3:206193143-206206504	Lori	Zel	13.0264	4.8075	-1.43808	0.00605	0.0357708
S100A4	1:102574869-102577346	Lori	Zel	1622.25	602.911	-1.42798	0.01595	0.0403587
MPST	3:180255313-180264733	Lori	Zel	312.868	117.173	-1.41691	0.01335	0.0384323
ZFPL1	21:42614302-42617722	Lori	Zel	105.127	39.4618	-1.4136	0.0071	0.0357708
DENND2A	4:103657649-103756127	Lori	Zel	27.1308	10.2029	-1.41096	0.0073	0.0357708
EIF3D	3:179752011-179766916	Lori	Zel	127.959	49.3088	-1.37576	0.0131	0.0381553
TPM2	2:52537458-52544952	Lori	Zel	102.335	39.9886	-1.35564	0.00785	0.0357708
HDAC11	19:58259893-58278404	Lori	Zel	17.5142	6.90238	-1.34336	0.01855	0.045229
NFKBIL1	20:26871254-26881745	Lori	Zel	64.1309	25.7197	-1.31815	0.0145	0.0384818
ITGB5	1:187474687-187581008	Lori	Zel	53.2404	21.6859	-1.29576	0.0107	0.0357708
STX12	2:238428746-238466307	Lori	Zel	53.1817	21.7411	-1.29051	0.02065	0.048647
ACP5	5:13580649-13584384	Lori	Zel	47.7998	19.5497	-1.28985	0.0148	0.0385626
FXYD1	14:44968280-44972766	Lori	Zel	587.248	240.821	-1.28601	0.0205	0.0485494
DHRS7B	11:34705408-34748971	Lori	Zel	34.745	14.3351	-1.27725	0.01975	0.0473665
WDR74	21:40532525-40538442	Lori	Zel	49.7427	20.9845	-1.24516	0.00935	0.0357708
PAGR1	24:26435490-26440523	Lori	Zel	130.674	55.5444	-1.23426	0.0151	0.0386734
MRPL12	11:50278165-50282028	Lori	Zel	167.1	72.1158	-1.21232	0.0208	0.048647
PRRX2	3:6759403-6770445	Lori	Zel	122.907	53.304	-1.20525	0.01975	0.0473665
COQ8A	12:28078826-28126604	Lori	Zel	87.2272	38.6843	-1.17303	0.02135	0.0490935
FLNB	19:43151163-43292964	Lori	Zel	29.7378	13.5409	-1.13498	0.0213	0.0489808
ZC3H12A	1:12076270-12084196	Lori	Zel	1.71238	1.37879	-0.312605	0.0122	0.0363001

## Sheet: Down in Lori-Bakhtiari
Supplementary file S4. List of differentially expressed genes across Lori-Bakhtiari and Zel sheep breeds.
gene	locus	sample_1	sample_2	value_1	value_2	log2(fold_change)	p_value	q_value
HEG1	1:187686951-187930951	Lori	Zel	3.01455	6.60247	1.13106	0.019	0.0461689
FUNDC2	X:75546999-75573647	Lori	Zel	17.9675	39.947	1.1527	0.0139	0.0384818
SIN3B	5:5920307-5961026	Lori	Zel	2.25107	5.08672	1.17613	0.01945	0.0467904
MUT	20:21980699-22021410	Lori	Zel	33.1937	75.483	1.18524	0.0201	0.0478955
SLC2A4	11:26615571-26621587	Lori	Zel	25.2538	57.5448	1.18819	0.02065	0.048647
LDLR	5:13205240-13239827	Lori	Zel	8.10787	18.6373	1.2008	0.0136	0.0384818
DPYD	1:73432618-74365057	Lori	Zel	15.1242	34.7872	1.2017	0.0203	0.0481235
COPA	1:109632312-109681985	Lori	Zel	10.9591	25.3521	1.20997	0.0203	0.0481235
PDPK1	24:2038329-2084820	Lori	Zel	2.43413	5.63885	1.212	0.01705	0.0424328
AIFM1	X:108316571-108344828	Lori	Zel	24.6137	57.1375	1.21498	0.01695	0.0423272
GLO1	20:12545897-12573190	Lori	Zel	31.6701	74.4884	1.23389	0.0168	0.0423272
UQCRC2	24:19686501-19711770	Lori	Zel	95.7563	230.86	1.26958	0.0111	0.0357708
DPH7	3:421581-441513	Lori	Zel	18.7697	45.7349	1.28489	0.0198	0.0474842
ATP6V1A	1:176799290-176862872	Lori	Zel	7.95127	19.386	1.28576	0.01035	0.0357708
KIAA0100	11:19685370-19712677	Lori	Zel	1.76618	4.33401	1.29507	0.01445	0.0384818
CCDC9B	7:32965054-32975012	Lori	Zel	5.24403	12.8852	1.29697	0.0131	0.0381553
COL15A1	2:48486131-48589044	Lori	Zel	70.203	172.99	1.30108	0.01635	0.0412895
SORL1	15:31617913-31784751	Lori	Zel	3.6752	9.06968	1.30323	0.0112	0.0357708
COL6A3	1:3548666-3642426	Lori	Zel	23.0943	57.068	1.30515	0.0097	0.0357708
NIPSNAP1	17:68265451-68281030	Lori	Zel	25.8362	63.8596	1.30551	0.00905	0.0357708
ENTPD1	22:16430198-16530141	Lori	Zel	2.26325	5.60036	1.30712	0.0121	0.0361749
EHHADH	1:200086300-200154033	Lori	Zel	13.5137	33.4649	1.30823	0.00935	0.0357708
CRAT	3:7301596-7316004	Lori	Zel	59.4492	147.922	1.31511	0.0188	0.0457251
CORO2B	7:15162720-15340326	Lori	Zel	9.13798	22.7445	1.31557	0.01215	0.0361749
CDON	21:28561255-28659817	Lori	Zel	4.45625	11.1642	1.32497	0.008	0.0357708
MCEE	18:26368060-26376138	Lori	Zel	51.2235	128.402	1.32579	0.01755	0.0432576
CNDP2	23:3957654-3970496	Lori	Zel	22.3516	56.2478	1.33142	0.0166	0.0418597
CIDEA	23:43144304-43155613	Lori	Zel	227.218	572.93	1.33428	0.0126	0.0373903
ALDH6A1	7:82304133-82354262	Lori	Zel	22.0313	56.2885	1.35328	0.00915	0.0357708
RAB8A	5:6621953-6641188	Lori	Zel	5.83347	15.037	1.36609	0.0202	0.0478955
GLUD1	25:41210643-41249957	Lori	Zel	9.63995	24.8597	1.36671	0.01625	0.0410453
LUM	3:127384049-127391401	Lori	Zel	87.2612	226.314	1.37491	0.011	0.0357708
USP19	19:50841665-50856490	Lori	Zel	8.52887	22.1662	1.37793	0.0185	0.0451334
POLR2D	2:116486605-116498052	Lori	Zel	10.4194	27.0988	1.37896	0.0185	0.0451334
PM20D1	12:2867798-2934267	Lori	Zel	17.2064	44.9833	1.38644	0.01045	0.0357708
PEAR1	1:105412795-105438553	Lori	Zel	5.58739	14.7051	1.39607	0.0177	0.0432576
KLHL31	20:6952413-6973355	Lori	Zel	7.68867	20.5332	1.41715	0.0119	0.0357708
TP53INP1	9:82015885-82031448	Lori	Zel	6.36054	17.0446	1.42209	0.0064	0.0357708
IVD	7:33038515-33050282	Lori	Zel	22.5258	60.4217	1.42349	0.0026	0.0357708
TMEM135	21:7695940-7960552	Lori	Zel	5.19953	13.9476	1.42356	0.01865	0.0454618
CPEB4	16:5642017-5715992	Lori	Zel	1.17554	3.16725	1.4299	0.02145	0.0493144
RRS1	9:43458218-43545617	Lori	Zel	23.7992	64.1418	1.43035	0.00935	0.0357708
SHMT1	11:33875017-33893218	Lori	Zel	8.58083	23.3856	1.44643	0.011	0.0357708
PPCS	1:16797391-16800379	Lori	Zel	7.5452	20.5675	1.44673	0.019	0.0461689
EPHB4	24:35699042-35711605	Lori	Zel	2.3944	6.55471	1.45287	0.01725	0.042922
ARSB	7:9644824-9797562	Lori	Zel	8.66814	23.8755	1.46174	0.006	0.0357708
HERC2	2:112477721-112721040	Lori	Zel	1.80591	5.00343	1.47019	0.0012	0.0357708
PPT1	1:14443862-14459445	Lori	Zel	43.4146	121.803	1.4883	0.0074	0.0357708
COQ9	14:24875639-24888213	Lori	Zel	56.6712	159.376	1.49174	0.0078	0.0357708
POLDIP3	3:217479394-217499134	Lori	Zel	5.64187	15.8682	1.49189	0.0138	0.0384818
TPST2	17:65887958-65949562	Lori	Zel	13.9766	39.3186	1.4922	0.0093	0.0357708
MLEC	17:62564847-62580758	Lori	Zel	36.2528	102.35	1.49734	0.00815	0.0357708
CYP1B1	3:85950946-85959506	Lori	Zel	2.36449	6.76754	1.5171	0.0122	0.0363001
SRD5A3	6:70798756-70813655	Lori	Zel	10.2384	29.5095	1.52719	0.01755	0.0432576
PRMT6	1:83572328-83573456	Lori	Zel	5.66558	16.35	1.529	0.013	0.0381553
TRIB3	13:59927006-59938439	Lori	Zel	3.33523	9.6263	1.5292	0.01	0.0357708
PJA1	X:58652015-58658965	Lori	Zel	22.6734	65.5838	1.53234	0.01605	0.0405953
TOB1	11:35427675-35428704	Lori	Zel	9.55063	27.66	1.53413	0.016	0.040473
TMEM259	5:40915312-40926668	Lori	Zel	25.3163	73.4504	1.5367	0.0082	0.0357708
TGM2	13:66589929-66624273	Lori	Zel	7.31272	21.4394	1.55179	0.00515	0.0357708
COL5A2	2:119063655-119210952	Lori	Zel	37.1893	109.332	1.55576	0.004	0.0357708
TUBGCP3	10:85536890-85563729	Lori	Zel	3.71541	10.9622	1.56094	0.01905	0.0462089
CSDC2	3:216643178-216657564	Lori	Zel	2.88146	8.53839	1.56716	0.01365	0.0384818
EFS	7:21173916-21183125	Lori	Zel	1.80503	5.35078	1.56773	0.01835	0.0447871
EFR3B	3:32368165-32464626	Lori	Zel	1.40817	4.1823	1.57047	0.0061	0.0357708
IRF8	14:11330913-11348448	Lori	Zel	6.66538	19.8095	1.57143	0.0028	0.0357708
COL27A1	2:9372763-9519128	Lori	Zel	0.849945	2.53561	1.57689	0.01965	0.0472126
PDIA4	4:111555466-111572217	Lori	Zel	14.8406	44.9493	1.59875	0.0074	0.0357708
TBX3	17:59679323-59750223	Lori	Zel	1.52776	4.62851	1.59913	0.02055	0.0486425
CLPB	15:50087286-50226656	Lori	Zel	4.32725	13.2798	1.61771	0.01345	0.0384818
BCAT2,HSD17B14	14:54444971-54478865	Lori	Zel	17.3019	53.5741	1.63061	0.0059	0.0357708
AKAP11	10:12787060-12822647	Lori	Zel	1.38019	4.2795	1.63257	0.0121	0.0361749
MBNL3	X:97268128-97395083	Lori	Zel	1.5906	4.98042	1.64669	0.01845	0.0450202
TTC38	3:220711566-220734329	Lori	Zel	4.02655	12.6328	1.64956	0.006	0.0357708
ARHGEF15	11:27487252-27497702	Lori	Zel	2.62271	8.30543	1.663	0.0064	0.0357708
GOT2	14:25868549-25890497	Lori	Zel	16.1539	51.2411	1.66542	0.00135	0.0357708
FBN1	7:58614654-58893010	Lori	Zel	8.12495	25.9988	1.67802	0.0021	0.0357708
TANC1	2:149348551-149714670	Lori	Zel	1.44888	4.63648	1.6781	0.0029	0.0357708
SLC5A6	3:34162234-34175433	Lori	Zel	5.66943	18.2652	1.68782	0.0158	0.0399832
SLC25A13	4:13340452-13572042	Lori	Zel	2.83658	9.17683	1.69384	0.00455	0.0357708
CNTNAP1	11:42230195-42243540	Lori	Zel	0.471002	1.53444	1.70391	0.02085	0.048647
GPR63	8:40027537-40095608	Lori	Zel	1.08663	3.54739	1.7069	0.0142	0.0384818
QPCTL	14:52326476-52351677	Lori	Zel	7.76012	25.5222	1.7176	0.0084	0.0357708
MCCC2	16:9904619-9984920	Lori	Zel	5.96511	19.6396	1.71914	0.00375	0.0357708
ADAMTS12	16:39789061-40190406	Lori	Zel	0.879186	2.91215	1.72784	0.00965	0.0357708
CLPTM1	14:51741312-51762199	Lori	Zel	18.5151	61.4735	1.73126	0.00225	0.0357708
MAN2A2	18:20838939-20865309	Lori	Zel	3.42467	11.3994	1.73492	0.01085	0.0357708
HSPB8	17:55714370-55726502	Lori	Zel	26.608	89.1784	1.74483	0.00975	0.0357708
PRDX3	22:38294978-38303235	Lori	Zel	40.949	138.065	1.75344	0.00115	0.0357708
RF01872	18:64424037-64458990	Lori	Zel	3.78119	12.7601	1.75472	0.0111	0.0357708
ACO1	2:100367421-100406723	Lori	Zel	64.1629	217.79	1.76312	0.0016	0.0357708
VAV3	1:84133538-84562559	Lori	Zel	0.937743	3.19555	1.7688	0.01895	0.0460586
PRICKLE2	19:37186164-37363668	Lori	Zel	0.57289	1.96874	1.78094	0.0039	0.0357708
DLD	4:48950572-48976889	Lori	Zel	29.7637	103.633	1.79985	0.00525	0.0357708
ACSS1	13:41742021-41775868	Lori	Zel	32.1132	112.007	1.80236	0.0016	0.0357708
RNF213	11:51262895-51390374	Lori	Zel	0.549591	1.93498	1.81589	0.00985	0.0357708
PPP2R5A	12:69326136-69393221	Lori	Zel	15.7311	56.5598	1.84616	0.0009	0.0357708
MTOR	12:40533384-40657651	Lori	Zel	1.33137	4.81329	1.85411	0.00685	0.0357708
PEPD	14:43103604-43227958	Lori	Zel	108.522	392.589	1.85504	0.0015	0.0357708
AP1B1	17:68133551-68182806	Lori	Zel	5.59429	20.2717	1.85744	0.0045	0.0357708
KLB	6:58501895-58533344	Lori	Zel	4.94892	18.068	1.86825	0.001	0.0357708
LCN2	3:8022817-8028426	Lori	Zel	3.19633	11.7205	1.87454	0.00445	0.0357708
CD93	13:40981177-40983359	Lori	Zel	7.8547	28.8465	1.87677	0.00595	0.0357708
TRIM4	24:36395950-36411078	Lori	Zel	1.16798	4.29677	1.87923	0.0165	0.0416306
BAHCC1	11:50464134-50499239	Lori	Zel	0.303788	1.11858	1.88054	0.0218	0.0499952
NPNT	6:19338456-19415842	Lori	Zel	1.14035	4.2616	1.90192	0.0027	0.0357708
TOB2	3:216550006-216551006	Lori	Zel	2.80635	10.885	1.95558	0.01435	0.0384818
TEX2	11:47788872-47856498	Lori	Zel	2.0198	7.84623	1.95778	0.0067	0.0357708
MMP15	14:25364922-25389461	Lori	Zel	17.8063	69.2463	1.95935	0.01035	0.0357708
TGFBR2	19:5023021-5110073	Lori	Zel	7.62304	29.7263	1.9633	0.00275	0.0357708
MIEF1	3:214914856-214927429	Lori	Zel	2.22084	8.79241	1.98515	0.00055	0.0357708
OSBPL11	1:188235525-188333078	Lori	Zel	0.825584	3.27076	1.98614	0.0145	0.0384818
NSUN4	1:20688112-20709049	Lori	Zel	2.12724	8.46844	1.99311	0.0122	0.0363001
GBE1	1:147671282-147975426	Lori	Zel	5.68579	22.9384	2.01233	0.003	0.0357708
INSIG1	4:116464077-116539285	Lori	Zel	42.52	171.555	2.01246	0.00025	0.0357708
C1orf115	12:22303530-22313290	Lori	Zel	4.92464	19.9189	2.01605	0.00835	0.0357708
CPT2	1:27463126-27486181	Lori	Zel	12.2291	49.6694	2.02204	0.00015	0.0357708
HEATR5B	3:86893693-86992123	Lori	Zel	0.484173	1.98526	2.03573	0.0121	0.0361749
TBX15	1:95560944-95683845	Lori	Zel	2.21832	9.21103	2.05389	0.01925	0.0463248
MSN	X:45764781-45846347	Lori	Zel	7.50951	31.4989	2.06851	0.00025	0.0357708
ZC3HAV1	4:102447246-102496402	Lori	Zel	0.75687	3.18417	2.0728	0.01555	0.0393804
LGALS12	21:41180146-41192168	Lori	Zel	21.8375	92.3346	2.08006	0.0002	0.0357708
BMP1	2:43145399-43191146	Lori	Zel	15.027	63.9174	2.08866	0.0005	0.0357708
ALDH18A1	22:16339467-16375732	Lori	Zel	2.49025	10.6727	2.09956	0.00135	0.0357708
OLFML1	15:44716139-44745630	Lori	Zel	15.2564	65.8679	2.11016	5e-05	0.0357708
BAZ2A	3:162731451-162759094	Lori	Zel	0.697789	3.02352	2.11537	0.0188	0.0457251
NDUFS1	2:207138968-207197994	Lori	Zel	14.2902	61.944	2.11594	0.00085	0.0357708
SLC24A3	13:38009844-38436495	Lori	Zel	5.01857	21.8222	2.12045	0.00195	0.0357708
PDHX	15:63630959-63703060	Lori	Zel	5.16149	22.5572	2.12773	0.0013	0.0357708
KDR	6:70562487-70607422	Lori	Zel	3.14808	13.7798	2.13002	0.001	0.0357708
ADAM12	22:44435267-44772536	Lori	Zel	2.93384	13.0174	2.14958	0.01105	0.0357708
ZFYVE26	7:76512674-76577609	Lori	Zel	0.286218	1.27145	2.15129	0.0069	0.0357708
POSTN	10:24474861-24509035	Lori	Zel	17.8424	80.5866	2.17523	0.00025	0.0357708
ADAMTS7	18:29375834-29423638	Lori	Zel	8.7012	39.4106	2.1793	0.0007	0.0357708
SERPINF1	11:22466706-22478665	Lori	Zel	79.6446	362.158	2.18497	5e-05	0.0357708
SEC23A	18:47933488-47990664	Lori	Zel	1.31335	6.05463	2.20479	0.0094	0.0357708
ABHD15	11:20442233-20445712	Lori	Zel	2.86091	13.1918	2.2051	0.01195	0.0357708
PPM1K	6:36397699-36421830	Lori	Zel	10.8608	50.1622	2.20747	0.0002	0.0357708
DHCR24	1:29054528-29085788	Lori	Zel	24.3279	112.716	2.21201	0.00175	0.0357708
TRANK1	19:10556497-10630107	Lori	Zel	0.282518	1.31977	2.22387	0.00745	0.0357708
MMP2	14:23102468-23341508	Lori	Zel	72.9675	341.07	2.22474	0.01155	0.0357708
SLC30A9	6:60804223-60881135	Lori	Zel	1.75587	8.25628	2.2333	0.0059	0.0357708
DCBLD1	8:20302531-20378898	Lori	Zel	2.46239	11.6259	2.23922	0.0007	0.0357708
CBR4	2:110832614-110851423	Lori	Zel	1.2901	6.1246	2.24713	0.01435	0.0384818
ARHGAP31	1:182392791-182510763	Lori	Zel	0.593219	2.90835	2.29356	0.00615	0.0357708
CREB3L1	15:74512586-74549657	Lori	Zel	2.17332	10.6845	2.29754	0.00925	0.0357708
SLC16A3	11:49798238-49810069	Lori	Zel	0.784367	3.87949	2.30627	0.0037	0.0357708
ELK4	12:2687736-2708935	Lori	Zel	0.236887	1.18405	2.32146	0.0035	0.0357708
ALDH1A2	7:49203956-49320857	Lori	Zel	1.46416	7.36286	2.33019	0.0041	0.0357708
MLLT6	11:38885177-38902405	Lori	Zel	0.643489	3.2492	2.33609	0.0055	0.0357708
S100A9	1:102296594-102299291	Lori	Zel	14.4969	74.8297	2.36786	0.0194	0.0466768
RNF123	19:50428646-50459477	Lori	Zel	6.65399	34.6291	2.37969	0.0178	0.0434977
TMEM182	3:98924083-98975129	Lori	Zel	7.6969	40.3469	2.39011	0.00465	0.0357708
FAM84A	3:23024450-23028981	Lori	Zel	0.952648	5.08165	2.41528	0.0002	0.0357708
AK4	1:40353307-40447307	Lori	Zel	14.2635	77.3721	2.43949	5e-05	0.0357708
ACLY	11:41536821-41579763	Lori	Zel	67.0939	365.921	2.44728	0.0043	0.0357708
NYNRIN	7:20373969-20393188	Lori	Zel	0.295011	1.61677	2.45427	0.0019	0.0357708
CPXM1	13:51707796-51714249	Lori	Zel	4.88526	27.1968	2.47693	5e-05	0.0357708
MRC2	11:46467772-46528230	Lori	Zel	3.2908	18.3392	2.47842	0.00945	0.0357708
ENPEP	6:15011721-15092646	Lori	Zel	3.13763	19.005	2.59863	5e-05	0.0357708
PNPLA3	3:218295079-218673355	Lori	Zel	12.2175	74.559	2.60943	0.00075	0.0357708
GNS	3:154929507-154975699	Lori	Zel	4.53397	27.9065	2.62175	5e-05	0.0357708
KERA	3:127341019-127348945	Lori	Zel	3.05987	18.995	2.63408	0.0001	0.0357708
SH2D4B	25:35539284-35620062	Lori	Zel	1.09892	6.99272	2.66977	0.0117	0.0357708
KLHL11	11:41528666-41535388	Lori	Zel	2.54672	16.5363	2.69892	0.00565	0.0357708
LPIN1	3:20526425-20594606	Lori	Zel	4.02603	27.9209	2.79392	0.00015	0.0357708
GSE1	14:10744170-11134856	Lori	Zel	1.03082	7.15251	2.79465	0.00125	0.0357708
COL5A1	3:1380405-2947326	Lori	Zel	12.8215	89.127	2.7973	0.01305	0.0381553
PPARD	20:9404706-9494326	Lori	Zel	6.47339	45.1826	2.80318	0.0161	0.0407156
COL1A1	11:35993828-36010837	Lori	Zel	211.867	1527.31	2.84976	0.00925	0.0357708
ADAMTS16	16:67707709-67893496	Lori	Zel	19.342	149.781	2.95304	5e-05	0.0357708
TMEM132E	11:15056171-15092724	Lori	Zel	1.62029	13.0023	3.00444	0.00125	0.0357708
DBT	1:76721995-76764630	Lori	Zel	4.3306	36.9796	3.09409	0.00015	0.0357708
TMEM229B	7:76231065-76249779	Lori	Zel	2.83272	24.4497	3.10956	0.00025	0.0357708
PLA2R1	2:148511187-148639649	Lori	Zel	0.301448	2.63847	3.12972	0.00035	0.0357708
KCNK3	3:33602086-33753471	Lori	Zel	2.07444	19.322	3.21945	0.01175	0.0357708
CCL16	11:14068769-14073520	Lori	Zel	2.75207	26.3344	3.25836	0.0008	0.0357708
LNPEP	5:93687871-93788740	Lori	Zel	0.336813	3.24417	3.26783	0.0002	0.0357708
C1QTNF6	3:180425994-180433262	Lori	Zel	1.95306	21.3495	3.4504	5e-05	0.0357708
SFRP2	17:3719521-3728298	Lori	Zel	3.51529	39.7825	3.50042	0.0126	0.0373903
CRYM	24:19033008-19055405	Lori	Zel	3.79911	51.2488	3.75378	5e-05	0.0357708
FRZB	2:125757444-125791223	Lori	Zel	7.02531	99.3384	3.82172	5e-05	0.0357708
FAM198B	17:40531758-40602849	Lori	Zel	1.31597	19.2726	3.87234	0.00125	0.0357708
NTNG1	1:83653845-84024361	Lori	Zel	0.31948	4.86471	3.92856	0.001	0.0357708
S100A8	1:102332236-102333306	Lori	Zel	20.1119	717.411	5.15668	0.0079	0.0357708
RF00003	11:9205253-9205417	Lori	Zel	117.862	0	#NAME?	0.0099	0.0357708
RF00003	11:9182705-9182869	Lori	Zel	150.616	0	#NAME?	0.0141	0.0384818
