# Supplementary material for: RNA-Seq based genetic variant discovery provides new insights into controlling fat deposition in the tail of sheep
Source: Sci Rep. 2020 Aug 11;10:13525. doi: 10.1038/s41598-020-70527-8 (PMC7419499; doi:10.1038/s41598-020-70527-8)
Supplement: Supplementary file 5 — Supplementary file5 [file 41598_2020_70527_MOESM5_ESM.xlsx]

## Sheet: Title page
RNA-Seq based genetic variant discovery provides new insights into controlling fat deposition in the tail of sheep
Mohammad Reza Bakhtiarizadeh*, Ali A Alamouti
Department of Animal and Poultry Science, College of Aburaihan, University of Tehran, Tehran, Iran. ORCID ID: ​0000-0001-5336-6987.
* Corresponding author. E-mail address: mrbakhtiari@ut.ac.ir
Supplementary file S5. List of GO terms and KEGG pathways for genes containing specific SNPs which were differentially expressed in Lori-Bakhtiari and Zel sheep breeds.

## Sheet: BP
Supplementary file S5. List of GO terms and KEGG pathways for genes containing specific SNPs which were differentially expressed in Lori-Bakhtiari and Zel sheep breeds.
Term	Overlap	P-value	Adjusted P-value	Old P-value	Old Adjusted P-value	Odds Ratio	Combined Score	Genes
positive regulation of cell differentiation (GO:0045597)	11/194	9.217297903840386E-7	0.0023517935601648746	0	0	6.631699523723397	92.16081930351955	TMEM100;CSF1;FRZB;RARRES2;ZC3H12A;KDR;NPNT;MTOR;CDON;TGFBR2;PPARD
positive regulation of vasculature development (GO:1904018)	8/104	3.1081347992603674E-6	0.003965202970156414	0	0	8.99685110211426	114.09345708226724	TMEM100;ANGPT4;PDPK1;SERPINE1;ZC3H12A;ADAM12;KDR;CYP1B1
positive regulation of angiogenesis (GO:0045766)	8/103	2.8898847310075062E-6	0.004915693927443768	0	0	9.084199171066825	115.86254645636663	ANGPT4;S100A1;PDPK1;SERPINE1;ZC3H12A;ADAM12;KDR;CYP1B1
proteolysis (GO:0006508)	11/291	4.311817013915947E-5	0.044006404444026155	0	0	4.421133015815598	44.43931060715767	RNF123;ENPEP;BMP1;MMP15;ANPEP;MMP2;LNPEP;CPXM1;UQCRC2;ADAMTS12;ADAMTS7
endodermal cell differentiation (GO:0035987)	4/32	1.5388732816850874E-4	0.09816087945548752	0	0	14.619883040935672	128.3521909151428	ITGB5;MMP15;MMP2;RTF1
organonitrogen compound catabolic process (GO:1901565)	5/56	1.1569212189830292E-4	0.09839614967450665	0	0	10.442773600668337	94.6593360155549	MPST;ENPEP;ANPEP;LNPEP;MTOR
regulation of angiogenesis (GO:0045765)	8/177	1.449669645881666E-4	0.10568091718477345	0	0	5.2862853933326726	46.725501288809234	ANGPT4;PDPK1;SERPINF1;SERPINE1;ZC3H12A;ADAM12;KDR;CYP1B1
histone deacetylation (GO:0016575)	4/36	2.454572555952671E-4	0.13917426392251644	0	0	12.99545159194282	108.02323245636292	ELK4;SIN3B;HDAC11;BAZ2A
positive regulation of fat cell differentiation (GO:0045600)	4/39	3.359718475075871E-4	0.15586039434829246	0	0	11.995801469485679	95.94821638855855	FRZB;RARRES2;ZC3H12A;PPARD
regulation of fat cell differentiation (GO:0045598)	5/72	3.7962886932112064E-4	0.16143717667880655	0	0	8.122157244964262	63.97268065438541	FRZB;RARRES2;ZC3H12A;TRIB3;PPARD
monocarboxylic acid metabolic process (GO:0032787)	6/108	3.332520061831193E-4	0.17005849875524578	0	0	6.49772579597141	52.024766594341806	MCCC2;SLC5A6;PDHX;GLO1;ALDH1A2;DLD
positive regulation of lipid storage (GO:0010884)	3/19	5.380516258697121E-4	0.2112059574471647	0	0	18.467220683287163	139.01303866187646	ZC3H12A;CIDEA;OSBPL11
positive regulation of macrophage migration (GO:1905523)	2/7	0.0014837649039331105	0.22944400923547464	0	0	33.416875522138675	217.64987693624238	CSF1;RARRES2
negative regulation of cell adhesion mediated by integrin (GO:0033629)	2/7	0.0014837649039331105	0.23661413452408322	0	0	33.416875522138675	217.64987693624238	SERPINE1;CYP1B1
sensory organ morphogenesis (GO:0090596)	2/7	0.0014837649039331105	0.24424684854098913	0	0	33.416875522138675	217.64987693624238	COL5A1;COL5A2
positive regulation of cellular protein metabolic process (GO:0032270)	5/91	0.001107750367679498	0.24577609244645557	0	0	6.426322215795899	43.73384754173342	CSF1;POLDIP3;ASPSCR1;MSN;MTOR
positive regulation of sprouting angiogenesis (GO:1903672)	3/28	0.0017192307409164887	0.25066384202562403	0	0	12.531328320802004	79.77291142673248	PDPK1;S100A1;KDR
positive regulation of macrophage chemotaxis (GO:0010759)	2/7	0.0014837649039331105	0.2523884101590221	0	0	33.416875522138675	217.64987693624238	CSF1;RARRES2
embryonic organ development (GO:0048568)	4/53	0.0010900211298411559	0.2528353557081554	0	0	8.827099194527198	60.21457087281123	RARRES2;POLR2D;KDR;TGFBR2
regulation of lipid metabolic process (GO:0019216)	5/100	0.0016863777310248684	0.2531054576888207	0	0	5.847953216374269	37.34018950141435	CPT2;SIN3B;RARRES2;TRIB3;PPARD
regulation of primary metabolic process (GO:0080090)	6/139	0.001258800119420322	0.2569462803760761	0	0	5.048592704783542	33.71246395509601	CPT2;SIN3B;TRIB3;LDLR;PSMB10;PPARD
positive regulation of vasculogenesis (GO:2001214)	2/8	0.0019672480994032482	0.2574068474680712	0	0	29.239766081871345	182.19648001953846	TMEM100;KDR
positive regulation of sequestering of triglyceride (GO:0010890)	2/7	0.0014837649039331105	0.2610914587851953	0	0	33.416875522138675	217.64987693624238	CIDEA;OSBPL11
peptide catabolic process (GO:0043171)	3/25	0.0012299245091248888	0.2615126987526795	0	0	14.035087719298245	94.04635068317933	ENPEP;ANPEP;LNPEP
cellular amide metabolic process (GO:0043603)	4/62	0.0019565400204860357	0.2627427295931642	0	0	7.545746085644217	47.05963147617918	MCCC2;SLC5A6;PM20D1;CPXM1
negative regulation of epithelial cell apoptotic process (GO:1904036)	3/29	0.001905640026966788	0.26282381236787894	0	0	12.099213551119176	75.77661651141484	PDPK1;SERPINE1;KDR
ATP metabolic process (GO:0046034)	4/56	0.0013403302050157136	0.2630655783151995	0	0	8.354218880534669	55.26181515223582	NDUFS1;AK4;UQCRC2;SLC25A13
negative regulation of endothelial cell apoptotic process (GO:2000352)	3/24	0.0010891392138687376	0.26466082897010323	0	0	14.619883040935672	99.74221647331778	PDPK1;SERPINE1;KDR
glucose metabolic process (GO:0006006)	4/64	0.0021992249341618894	0.26720582950066957	0	0	7.309941520467836	44.73428569696428	POLR2D;ENO3;SLC25A13;PPARD
collagen fibril organization (GO:0030199)	3/29	0.001905640026966788	0.27012447382254223	0	0	12.099213551119176	75.77661651141484	COL5A1;COL5A2;CYP1B1
negative regulation of macrophage activation (GO:0043031)	2/7	0.0014837649039331105	0.2704161537418094	0	0	33.416875522138675	217.64987693624238	ZC3H12A;LDLR
fatty acid metabolic process (GO:0006631)	5/106	0.0021788717903458406	0.2711898230764591	0	0	5.516936996579499	33.81302032168675	ACLY;PNPLA3;LPIN1;CBR4;PPARD
negative regulation of tumor necrosis factor superfamily cytokine production (GO:1903556)	3/31	0.002315098002271531	0.2747429094323633	0	0	11.318619128466326	68.68481334176985	NFKBIL1;ZC3H12A;CIDEA
cellular lipid catabolic process (GO:0044242)	3/24	0.0010891392138687376	0.2778938704186084	0	0	14.619883040935672	99.74221647331778	CYP1B1;LPIN1;PPARD
response to endoplasmic reticulum stress (GO:0034976)	5/106	0.0021788717903458406	0.27796956865337064	0	0	5.516936996579499	33.81302032168675	CREB3L1;TRIB3;UBXN6;USP19;PDIA4
response to tumor necrosis factor (GO:0034612)	5/97	0.0014734251728859007	0.2784773576754352	0	0	6.028817748839452	39.30888972668605	ZC3H12A;NPNT;ADAMTS12;CCL16;ADAMTS7
cellular nitrogen compound catabolic process (GO:0044270)	2/6	0.001065818484447876	0.28625640663881635	0	0	38.98635477582846	266.8230894733217	MPST;PM20D1
cellular response to insulin stimulus (GO:0032869)	5/110	0.002560667866485224	0.29037973605942435	0	0	5.31632110579479	31.72507798601563	ATP6V1A;PDPK1;TRIB3;SLC2A4;RAB8A
protein deacetylation (GO:0006476)	3/32	0.002538672501896938	0.294428313117729	0	0	10.964912280701753	65.52756547831675	SIN3B;HDAC11;BAZ2A
positive regulation of protein localization to early endosome (GO:1902966)	2/6	0.001065818484447876	0.3021595403409728	0	0	38.98635477582846	266.8230894733217	MSN;SORL1
positive regulation of protein localization to endosome (GO:1905668)	2/6	0.001065818484447876	0.31993363094926536	0	0	38.98635477582846	266.8230894733217	MSN;SORL1
sulfur compound catabolic process (GO:0044273)	3/35	0.003287737931842628	0.32264089742678714	0	0	10.025062656641603	57.31885222448315	KERA;GNS;ARSB
regulation of cell size (GO:0008361)	3/23	9.589915582091767E-4	0.3262489281027619	0	0	15.255530129672005	106.02026370436565	VAV3;MSN;MTOR
negative regulation of tumor necrosis factor production (GO:0032720)	3/35	0.003287737931842628	0.3289671895331947	0	0	10.025062656641603	57.31885222448315	NFKBIL1;ZC3H12A;CIDEA
regulation of protein exit from endoplasmic reticulum (GO:0070861)	2/10	0.003126287270313291	0.3323634154251817	0	0	23.391812865497077	134.92185155817424	INSIG1;SORL1
response to sterol (GO:0036314)	2/11	0.0037996104632832027	0.33430021024369283	0	0	21.26528442317916	118.50838335282481	INSIG1;TGFBR2
response to insulin (GO:0032868)	4/71	0.0032113620816326682	0.3344404225014593	0	0	6.589243060703402	37.829240473399125	PDPK1;TRIB3;SLC2A4;RAB8A
regulation of endothelial cell apoptotic process (GO:2000351)	3/35	0.003287737931842628	0.3355465333238586	0	0	10.025062656641603	57.31885222448315	PDPK1;SERPINE1;KDR
positive regulation of endothelial cell migration (GO:0010595)	4/70	0.003050479131346902	0.33840423928833135	0	0	6.683375104427736	38.71316029043024	ANGPT4;PDPK1;ZC3H12A;KDR
retinoid metabolic process (GO:0001523)	4/75	0.00391274710786783	0.33841946595677186	0	0	6.237816764132554	34.57943433325421	ALDH1A2;RARRES2;POLR2D;CYP1B1
positive regulation of cytoplasmic transport (GO:1903651)	2/10	0.003126287270313291	0.33943497745550477	0	0	23.391812865497077	134.92185155817424	MSN;SORL1
regulation of protein localization to early endosome (GO:1902965)	2/6	0.001065818484447876	0.3399294828835944	0	0	38.98635477582846	266.8230894733217	MSN;SORL1
embryonic hemopoiesis (GO:0035162)	2/11	0.0037996104632832027	0.3401651262128804	0	0	21.26528442317916	118.50838335282481	KDR;TGFBR2
keratan sulfate catabolic process (GO:0042340)	2/12	0.004534004550049732	0.34025037086623205	0	0	19.49317738791423	105.18810376915091	KERA;GNS
endoderm formation (GO:0001706)	3/36	0.0035643100039902385	0.3431825273653243	0	0	9.746588693957115	54.939422915364354	ITGB5;MMP15;MMP2
positive regulation of mRNA metabolic process (GO:1903313)	2/12	0.004534004550049732	0.3453287346105042	0	0	19.49317738791423	105.18810376915091	ZC3H12A;ZC3HAV1
biotin metabolic process (GO:0006768)	2/11	0.0037996104632832027	0.34623950346668186	0	0	21.26528442317916	118.50838335282481	MCCC2;SLC5A6
response to interleukin-1 (GO:0070555)	4/76	0.00410302808890556	0.3489625389614179	0	0	6.155740227762388	33.8321330846548	ZC3H12A;ADAMTS12;CCL16;ADAMTS7
positive regulation of mRNA catabolic process (GO:0061014)	3/23	9.589915582091767E-4	0.34955242296724487	0	0	15.255530129672005	106.02026370436565	ZC3H12A;ZC3HAV1;TOB1
regulation of sequestering of triglyceride (GO:0010889)	2/12	0.004534004550049732	0.3505609881652088	0	0	19.49317738791423	105.18810376915091	CIDEA;OSBPL11
positive regulation of epithelial cell migration (GO:0010634)	4/74	0.00372853342885798	0.35234640902707914	0	0	6.3221115852694805	35.351606165669445	ANGPT4;ZC3H12A;KDR;MTOR
replicative senescence (GO:0090399)	2/11	0.0037996104632832027	0.35253476716607607	0	0	21.26528442317916	118.50838335282481	SERPINE1;PLA2R1
retinol metabolic process (GO:0042572)	2/12	0.004534004550049732	0.35595423413698124	0	0	19.49317738791423	105.18810376915091	POLR2D;CYP1B1
regulation of execution phase of apoptosis (GO:1900117)	2/13	0.00532838841908821	0.35777323819219914	0	0	17.99370220422852	94.19174893244647	ZC3H12A;CIDEA
regulation of mononuclear cell migration (GO:0071675)	2/12	0.004534004550049732	0.36151601904537156	0	0	19.49317738791423	105.18810376915091	CSF1;RARRES2
negative regulation of cartilage development (GO:0061037)	2/13	0.00532838841908821	0.3625435480347618	0	0	17.99370220422852	94.19174893244647	ADAMTS12;ADAMTS7
negative regulation of chondrocyte differentiation (GO:0032331)	2/12	0.004534004550049732	0.36725436855402827	0	0	19.49317738791423	105.18810376915091	ADAMTS12;ADAMTS7
glutamine family amino acid biosynthetic process (GO:0009084)	2/13	0.00532838841908821	0.3674427851703667	0	0	17.99370220422852	94.19174893244647	GLUD1;ALDH18A1
regulation of acetyl-CoA biosynthetic process from pyruvate (GO:0010510)	2/13	0.00532838841908821	0.37247624798091966	0	0	17.99370220422852	94.19174893244647	PDHX;DLD
regulation of vasculogenesis (GO:2001212)	2/12	0.004534004550049732	0.3731778261113513	0	0	19.49317738791423	105.18810376915091	TMEM100;KDR
extracellular matrix disassembly (GO:0022617)	4/78	0.0045021592240989325	0.37663145115699753	0	0	5.9979007347428395	32.407846272057355	ADAMTS5;BMP1;MMP15;MMP2
tricarboxylic acid metabolic process (GO:0072350)	2/13	0.00532838841908821	0.37764952920287687	0	0	17.99370220422852	94.19174893244647	ACLY;GLUD1
gluconeogenesis (GO:0006094)	3/41	0.005158217840389399	0.38148384984792905	0	0	8.55798031664527	45.076287025378605	POLR2D;ENO3;SLC25A13
regulation of granulocyte chemotaxis (GO:0071622)	2/13	0.00532838841908821	0.38296853665643854	0	0	17.99370220422852	94.19174893244647	CSF1;RARRES2
regulation of acyl-CoA biosynthetic process (GO:0050812)	2/13	0.00532838841908821	0.3884395157515305	0	0	17.99370220422852	94.19174893244647	PDHX;DLD
positive regulation of mitochondrial fission (GO:0090141)	2/14	0.006181694790694984	0.389446771813784	0	0	16.708437761069337	84.9818347056368	KDR;MIEF1
eye development (GO:0001654)	3/43	0.0058977548930665615	0.390860301549593	0	0	8.159934720522235	41.88644248949792	COL5A1;POLR2D;COL5A2
hexose biosynthetic process (GO:0019319)	3/44	0.006290051009939435	0.3914406134600114	0	0	7.974481658692184	40.42094177523418	POLR2D;ENO3;SLC25A13
regulation of mRNA catabolic process (GO:0061013)	2/14	0.006181694790694984	0.3943148564614563	0	0	16.708437761069337	84.9818347056368	ZC3H12A;ZC3HAV1
positive regulation of blood vessel endothelial cell migration (GO:0043536)	3/45	0.006697568172981944	0.39741500449682393	0	0	7.797270955165692	39.033222438419465	ANGPT4;PDPK1;KDR
acyl-CoA biosynthetic process (GO:0071616)	2/14	0.006181694790694984	0.39930618375843674	0	0	16.708437761069337	84.9818347056368	ACLY;CBR4
protein complex subunit organization (GO:0071822)	3/45	0.006697568172981944	0.40209047513796303	0	0	7.797270955165692	39.033222438419465	COL5A1;COL5A2;CYP1B1
cellular response to BMP stimulus (GO:0071773)	4/87	0.006622186966235064	0.4022978581987801	0	0	5.377428244941856	26.980329938304244	TMEM100;ADAMTS12;TOB1;ADAMTS7
cellular response to tumor necrosis factor (GO:0071356)	6/194	0.006547921870959432	0.4025788591265781	0	0	3.6172906493036714	18.189935074282904	ZC3H12A;NPNT;ADAMTS12;PSMB10;CCL16;ADAMTS7
pyruvate metabolic process (GO:0006090)	3/46	0.007120449279876091	0.4037294741689743	0	0	7.6277650648360025	37.717654114743326	PDHX;GLO1;DLD
lipid particle organization (GO:0034389)	2/14	0.006181694790694984	0.40442549380662185	0	0	16.708437761069337	84.9818347056368	CIDEA;PNPLA3
cellular response to growth factor stimulus (GO:0071363)	5/139	0.006907358261515967	0.4051522897530572	0	0	4.207160587319618	20.93133081275064	TMEM100;PDPK1;KDR;ADAMTS12;ADAMTS7
protein O-linked fucosylation (GO:0036066)	2/15	0.007092870058952698	0.40668444843635526	0	0	15.594541910331383	77.17216711964984	ADAMTS5;ADAMTS7
regulation of macrophage chemotaxis (GO:0010758)	2/15	0.007092870058952698	0.411305862623132	0	0	15.594541910331383	77.17216711964984	CSF1;RARRES2
glucose transmembrane transport (GO:1904659)	2/16	0.008060874141369738	0.4471156602544541	0	0	14.619883040935672	70.478556638598	SLC2A4;PPARD
positive regulation of cellular metabolic process (GO:0031325)	4/92	0.00804473182809937	0.45112380789880313	0	0	5.085176709890669	24.524474106673274	ACLY;CSF1;ZC3H12A;TGFBR2
proteolysis involved in cellular protein catabolic process (GO:0051603)	4/93	0.008351410334789564	0.4582499670799048	0	0	5.0304973904294785	24.072564180402512	RNF123;ADAMTS12;PSMB10;ADAMTS7
regulation of reactive oxygen species metabolic process (GO:2000377)	3/49	0.00848259951739158	0.4604968652898854	0	0	7.160759040458288	34.1549468620981	ZC3H12A;CYP1B1;TGFBR2
axon development (GO:0061564)	4/94	0.00866565301457107	0.4654823929826966	0	0	4.976981460744058	23.632639026135553	NTNG1;MAP1B;KERA;RAB8A
regulation of blood vessel endothelial cell migration (GO:0043535)	3/50	0.008968225376846163	0.47180261956748426	0	0	7.017543859649122	33.08117517404064	ANGPT4;PDPK1;KDR
regulation of lipid catabolic process (GO:0050994)	2/17	0.009084680329061992	0.47305228284901374	0	0	13.759889920880632	64.68752341833626	RARRES2;CIDEA
myeloid leukocyte differentiation (GO:0002573)	3/50	0.008968225376846163	0.4767172301879789	0	0	7.017543859649122	33.08117517404064	CSF1;GLO1;TGFBR2
cellular response to interleukin-1 (GO:0071347)	5/150	0.009434087082679425	0.48142146382913104	0	0	3.898635477582846	18.180997518267343	ZC3H12A;ADAMTS12;PSMB10;CCL16;ADAMTS7
negative regulation of cell differentiation (GO:0045596)	5/150	0.009434087082679425	0.48628430689811214	0	0	3.898635477582846	18.180997518267343	COL5A1;COL5A2;TRIB3;ADAMTS12;ADAMTS7
cell morphogenesis involved in neuron differentiation (GO:0048667)	4/97	0.009654482827800046	0.4877903551511251	0	0	4.823054199071562	22.380577221951725	NTNG1;MAP1B;KERA;RAB8A
histone modification (GO:0016570)	4/98	0.00999969275228646	0.5002787462246844	0	0	4.773839360305526	21.98448937215162	PRMT6;SIN3B;HDAC11;BAZ2A
regulation of smooth muscle cell migration (GO:0014910)	2/18	0.010163275132191495	0.5035261456269243	0	0	12.99545159194282	59.635796403463594	SERPINE1;SORL1
triglyceride biosynthetic process (GO:0019432)	2/19	0.011295658135426089	0.5146584237953512	0	0	12.311480455524777	55.196514163180474	PNPLA3;LPIN1
negative regulation of cellular response to transforming growth factor beta stimulus (GO:1903845)	3/53	0.010521353711109996	0.5162544998826376	0	0	6.620324395895399	30.15126382117045	PDPK1;CIDEA;TGFBR2
osteoclast differentiation (GO:0030316)	2/19	0.011295658135426089	0.5192949861718859	0	0	12.311480455524777	55.196514163180474	CSF1;GLO1
regulation of mitochondrial fission (GO:0090140)	2/19	0.011295658135426089	0.5240158496825393	0	0	12.311480455524777	55.196514163180474	KDR;MIEF1
negative regulation of transforming growth factor beta receptor signaling pathway (GO:0030512)	3/55	0.011637926791717042	0.5255605346737351	0	0	6.379585326953747	28.411393704750655	PDPK1;CIDEA;TGFBR2
hexose transmembrane transport (GO:0035428)	2/19	0.011295658135426089	0.5288233345420122	0	0	12.311480455524777	55.196514163180474	SLC2A4;PPARD
acylglycerol biosynthetic process (GO:0046463)	2/19	0.011295658135426089	0.5337198468988826	0	0	12.311480455524777	55.196514163180474	PNPLA3;LPIN1
peptide metabolic process (GO:0006518)	4/104	0.012239397677073022	0.5384279857422727	0	0	4.49842555105713	19.8069960076394	ENPEP;ANPEP;LNPEP;CPXM1
regulation of sprouting angiogenesis (GO:1903670)	2/19	0.011295658135426089	0.5387078828512087	0	0	12.311480455524777	55.196514163180474	PDPK1;S100A1
glycosaminoglycan catabolic process (GO:0006027)	3/56	0.012220811138319227	0.542285210772548	0	0	6.265664160401002	27.597838029513834	KERA;GNS;ARSB
fatty-acyl-CoA metabolic process (GO:0035337)	2/19	0.011295658135426089	0.5437900326894276	0	0	12.311480455524777	55.196514163180474	ACLY;CBR4
eye morphogenesis (GO:0048592)	2/20	0.012480841846115748	0.5443567174421253	0	0	11.695906432748538	51.269713014007415	COL5A1;COL5A2
chordate embryonic development (GO:0043009)	3/56	0.012220811138319227	0.5470420985863422	0	0	6.265664160401002	27.597838029513834	ALDH1A2;RARRES2;POLR2D
primary alcohol metabolic process (GO:0034308)	2/19	0.011295658135426089	0.5489689853817079	0	0	12.311480455524777	55.196514163180474	POLR2D;CYP1B1
cellular respiration (GO:0045333)	3/57	0.012820192058979864	0.5544189837031716	0	0	6.155740227762388	26.818921799951696	NDUFS1;UQCRC2;SLC25A13
positive regulation of cellular catabolic process (GO:0031331)	4/106	0.013051636684994488	0.5596848907859402	0	0	4.413549597263599	19.149693199173562	ZC3H12A;TP53INP1;MSN;ZC3HAV1
neuron projection morphogenesis (GO:0048812)	5/163	0.013164977787498328	0.5598406804133664	0	0	3.587701359738815	15.535447111090681	NTNG1;CNTNAP1;MAP1B;KERA;RAB8A
branched-chain amino acid catabolic process (GO:0009083)	2/21	0.013717851553902718	0.5691235486143542	0	0	11.13895850737956	47.77563086858694	MCCC2;DLD
glutamate metabolic process (GO:0006536)	2/21	0.013717851553902718	0.573788495734144	0	0	11.13895850737956	47.77563086858694	GLUD1;ALDH18A1
positive regulation of translational initiation (GO:0045948)	2/21	0.013717851553902718	0.5785305494178973	0	0	11.13895850737956	47.77563086858694	POLR2D;MTOR
glucose transport (GO:0015758)	2/22	0.015005725185969687	0.6077318700317723	0	0	10.63264221158958	44.649904004638024	SLC2A4;PPARD
cellular response to peptide hormone stimulus (GO:0071375)	4/110	0.014777421489104235	0.608138563378217	0	0	4.253056884635831	17.925166775745286	PDPK1;TRIB3;SLC2A4;RAB8A
branched-chain amino acid metabolic process (GO:0009081)	2/22	0.015005725185969687	0.6125937249920266	0	0	10.63264221158958	44.649904004638024	MCCC2;DLD
regulation of tumor necrosis factor production (GO:0032680)	3/61	0.015383926484568657	0.6133138816465145	0	0	5.752085130859936	24.011688521146166	NFKBIL1;ZC3H12A;CIDEA
positive regulation of leukocyte chemotaxis (GO:0002690)	3/61	0.015383926484568657	0.6181431248090854	0	0	5.752085130859936	24.011688521146166	CSF1;RARRES2;SERPINE1
regulation of chondrocyte differentiation (GO:0032330)	2/23	0.016343513159366902	0.6223951317332037	0	0	10.170353419781337	41.840063147999224	ADAMTS12;ADAMTS7
negative regulation of transcription factor import into nucleus (GO:0042992)	2/23	0.016343513159366902	0.6270747943778143	0	0	10.170353419781337	41.840063147999224	NFKBIL1;ZC3H12A
glutamine family amino acid metabolic process (GO:0009064)	2/23	0.016343513159366902	0.6318253610018887	0	0	10.170353419781337	41.840063147999224	GLUD1;ALDH18A1
cellular protein catabolic process (GO:0044257)	3/62	0.016066676539521124	0.6355678324122194	0	0	5.659309564233163	23.378652700061487	RNF123;ADAMTS12;ADAMTS7
cellular amino acid catabolic process (GO:0009063)	2/23	0.016343513159366902	0.6366484553606817	0	0	10.170353419781337	41.840063147999224	MCCC2;DLD
cellular nitrogen compound biosynthetic process (GO:0044271)	2/23	0.016343513159366902	0.6415457511711484	0	0	10.170353419781337	41.840063147999224	PM20D1;CYP1B1
cellular response to decreased oxygen levels (GO:0036294)	3/64	0.017482652518625946	0.6608442652040608	0	0	5.482456140350877	22.185011920779488	ANGPT4;NDRG1;MTOR
fatty acid derivative biosynthetic process (GO:1901570)	2/24	0.017730278244396675	0.6652765432437958	0	0	9.746588693957115	39.30293826116737	ACLY;CBR4
fatty acid catabolic process (GO:0009062)	3/65	0.018215942948137352	0.6785106340463132	0	0	5.398110661268556	21.621905976733906	EHHADH;LPIN1;PPARD
cellular response to lipid (GO:0071396)	5/178	0.01857899625759476	0.687018970308015	0	0	3.2853669754911623	13.094564589625238	NFKBIL1;INSIG1;SERPINE1;ZC3H12A;MSN
regulation of cell migration (GO:0030334)	7/316	0.0191951593271357	0.694701404584209	0	0	2.5908653490265747	10.241942427565888	CSF1;SERPINE1;TP53INP1;KDR;CYP1B1;SORL1;ARSB
purine ribonucleotide metabolic process (GO:0009150)	3/66	0.018966136616441993	0.696289173767651	0	0	5.31632110579479	21.079745737998426	ACLY;NDUFS1;AK4
monocarboxylic acid catabolic process (GO:0072329)	2/25	0.019165095426051302	0.69856772827957	0	0	9.35672514619883	37.00270971675826	LPIN1;PPARD
positive regulation of autophagy (GO:0010508)	3/67	0.019733253853973988	0.7091464395551357	0	0	5.236973029588897	20.557476058856427	ZC3H12A;TP53INP1;KDR
positive regulation of wound healing (GO:0090303)	2/26	0.020647051762439132	0.7367965394666216	0	0	8.99685110211426	34.90942637483287	SERPINE1;MTOR
negative regulation of angiogenesis (GO:0016525)	3/69	0.02131831751503942	0.7502577536499736	0	0	5.085176709890669	19.568719036884893	ANGPT4;SERPINF1;SERPINE1
regulation of endothelial cell migration (GO:0010594)	3/69	0.02131831751503942	0.7554678769392095	0	0	5.085176709890669	19.568719036884893	ANGPT4;ZC3H12A;KDR
positive regulation of lipid biosynthetic process (GO:0046889)	2/28	0.023748789683237112	0.824422270432374	0	0	8.354218880534669	31.24664753973127	LDLR;MTOR
cellular amino acid biosynthetic process (GO:0008652)	2/28	0.023748789683237112	0.8300689983120478	0	0	8.354218880534669	31.24664753973127	GLUD1;ALDH18A1
regulation of cell adhesion mediated by integrin (GO:0033628)	2/30	0.02702842478635271	0.9134175608262112	0	0	7.797270955165692	28.154902119972373	SERPINE1;CYP1B1
fatty-acyl-CoA biosynthetic process (GO:0046949)	2/30	0.02702842478635271	0.9195070112317192	0	0	7.797270955165692	28.154902119972373	ACLY;CBR4
hemopoiesis (GO:0030097)	3/76	0.027400032635006108	0.9198839903712905	0	0	4.616805170821791	16.60762268942846	CSF1;KDR;TGFBR2
cellular response to hypoxia (GO:0071456)	4/132	0.026809837054170043	0.9243959357258765	0	0	3.54421407052986	12.826462536073667	ANGPT4;NDRG1;PSMB10;MTOR
activation of protein kinase B activity (GO:0032148)	2/30	0.02702842478635271	0.9256781992265629	0	0	7.797270955165692	28.154902119972373	PDPK1;MTOR
water-soluble vitamin metabolic process (GO:0006767)	3/77	0.02833654365952624	0.9389700148997558	0	0	4.55684666210982	16.238792490080613	MCCC2;SLC5A6;ACP5
cellular response to organic cyclic compound (GO:0071407)	4/135	0.02879720815306287	0.942000982083845	0	0	3.4654537578514186	12.293616931059647	INSIG1;ZC3H12A;CYP1B1;MSN
negative regulation of transmembrane receptor protein serine/threonine kinase signaling pathway (GO:0090101)	3/77	0.02833654365952624	0.9451070738206693	0	0	4.55684666210982	16.238792490080613	PDPK1;CIDEA;TGFBR2
positive regulation of insulin secretion (GO:0032024)	2/31	0.02873279586360795	0.9459577889805895	0	0	7.545746085644217	26.785256333510105	GLUD1;POLR2D
positive regulation of translation (GO:0045727)	3/78	0.029289920700632948	0.9459902869324679	0	0	4.49842555105713	15.881744604287997	POLDIP3;POLR2D;MTOR
antigen processing and presentation of exogenous peptide antigen via MHC class I (GO:0042590)	3/78	0.029289920700632948	0.9520157027728021	0	0	4.49842555105713	15.881744604287997	ITGB5;LNPEP;PSMB10
regulation of autophagy (GO:0010506)	5/203	0.03052882616202076	0.9557582816244904	0	0	2.8807651312188516	10.0512313013778	ATP6V1A;ZC3H12A;TP53INP1;RAB8A;MTOR
vasculogenesis (GO:0001570)	2/32	0.03047907444479872	0.9600908450111597	0	0	7.309941520467836	25.51692189041697	KDR;TGFBR2
positive regulation of multicellular organismal process (GO:0051240)	5/202	0.029976502477758106	0.9620760512201233	0	0	2.8950263447397373	10.153845912114251	BMP1;SERPINE1;LDLR;MTOR;TGFBR2
regulation of transforming growth factor beta receptor signaling pathway (GO:0017015)	3/79	0.030260135392749764	0.9651091931825129	0	0	4.4414834554741285	15.535972002299216	PDPK1;CIDEA;TGFBR2
purine ribonucleoside triphosphate metabolic process (GO:0009205)	2/32	0.03047907444479872	0.9660541421851421	0	0	7.309941520467836	25.51692189041697	AK4;NDUFS1
negative regulation of sequence-specific DNA binding transcription factor activity (GO:0043433)	4/140	0.0322995893200151	0.9989382078790126	0	0	3.341687552213868	11.471013411478605	NFKBIL1;ZC3H12A;CYP1B1;TAF3
positive regulation of cell-matrix adhesion (GO:0001954)	2/33	0.032266428350829	1.0	0	0	7.08842814105972	24.339733894853136	CSF1;KDR
negative regulation of NF-kappaB transcription factor activity (GO:0032088)	3/82	0.03327147010488956	1.0	0	0	4.278990158322635	14.561638865322173	NFKBIL1;ZC3H12A;CYP1B1
positive regulation of macromolecule biosynthetic process (GO:0010557)	4/142	0.033767454749930766	1.0	0	0	3.294621530351701	11.163027156175621	POLDIP3;CREB3L1;KDR;MTOR
keratan sulfate metabolic process (GO:0042339)	2/34	0.034094036426285106	1.0	0	0	6.879944960440316	23.244807670082423	KERA;GNS
negative regulation of endopeptidase activity (GO:0010951)	3/83	0.034308683501702394	1.0	0	0	4.227436060029592	14.256422716278708	SERPINF1;SERPINE1;SORL1
protein maturation (GO:0051604)	3/83	0.034308683501702394	1.0	0	0	4.227436060029592	14.256422716278708	CPXM1;UQCRC2;SORL1
transmembrane receptor protein serine/threonine kinase signaling pathway (GO:0007178)	4/144	0.03527370783955073	1.0	0	0	3.248862897985705	10.866203420951082	TMEM100;ITGB5;TOB1;TGFBR2
cellular response to molecule of bacterial origin (GO:0071219)	3/84	0.035362542255332696	1.0	0	0	4.177109440267334	13.960326430392207	NFKBIL1;SERPINE1;ZC3H12A
skeletal system development (GO:0001501)	4/146	0.03681842363548902	1.0	0	0	3.204357926780421	10.580010948708026	POSTN;BMP1;FRZB;POLR2D
regulation of blood circulation (GO:1903522)	2/36	0.03786678482594271	1.0	0	0	6.49772579597141	21.27148109788595	S100A1;FXYD1
regulation of osteoclast differentiation (GO:0045670)	2/37	0.03981033681042282	1.0	0	0	6.3221115852694805	20.380140234284834	CSF1;MTOR
cell-matrix adhesion (GO:0007160)	3/90	0.04203235461246256	1.0	0	0	3.898635477582846	12.356006274263754	ITGB5;NPNT;ADAMTS12
positive regulation of response to external stimulus (GO:0032103)	3/90	0.04203235461246256	1.0	0	0	3.898635477582846	12.356006274263754	RARRES2;SERPINE1;CCL16
cellular response to lipopolysaccharide (GO:0071222)	3/91	0.04320122477938815	1.0	0	0	3.85579332947754	12.11446474940906	NFKBIL1;SERPINE1;ZC3H12A
positive regulation of reactive oxygen species metabolic process (GO:2000379)	2/39	0.043807904611724194	1.0	0	0	5.9979007347428395	18.76107966588864	ZC3H12A;TGFBR2
purine ribonucleoside monophosphate metabolic process (GO:0009167)	2/39	0.043807904611724194	1.0	0	0	5.9979007347428395	18.76107966588864	AK4;NDUFS1
positive regulation of peptide hormone secretion (GO:0090277)	2/39	0.043807904611724194	1.0	0	0	5.9979007347428395	18.76107966588864	GLUD1;POLR2D
positive regulation of epithelial to mesenchymal transition (GO:0010718)	2/40	0.045860394876127454	1.0	0	0	5.847953216374269	18.02428883695925	MTOR;TGFBR2
negative regulation of cytokine secretion (GO:0050710)	2/40	0.045860394876127454	1.0	0	0	5.847953216374269	18.02428883695925	ZC3H12A;CIDEA
respiratory electron transport chain (GO:0022904)	3/94	0.046804643951474136	1.0	0	0	3.7327360955580438	11.428790038257285	NDUFS1;UQCRC2;SLC25A13
regulation of cellular metabolic process (GO:0031323)	2/41	0.047947689368871386	1.0	0	0	5.705320211096848	17.330735513669893	ACLY;CYP1B1
transcription elongation from RNA polymerase II promoter (GO:0006368)	3/95	0.04803781224322989	1.0	0	0	3.693444136657433	11.212435173123275	POLR2D;RTF1;TAF3
regulation of ion transmembrane transporter activity (GO:0032412)	2/42	0.05006905068469823	1.0	0	0	5.56947925368978	16.67698252621771	FHL1;FXYD1
vitamin A metabolic process (GO:0006776)	1/6	0.050221790158348587	1.0	0	0	19.49317738791423	58.31006392913964	ALDH1A2
response to chemokine (GO:1990868)	1/6	0.050221790158348587	1.0	0	0	19.49317738791423	58.31006392913964	ZC3H12A
immunological synapse formation (GO:0001771)	1/6	0.050221790158348587	1.0	0	0	19.49317738791423	58.31006392913964	MSN
cellular response to chemokine (GO:1990869)	1/6	0.050221790158348587	1.0	0	0	19.49317738791423	58.31006392913964	ZC3H12A
regulation of protein depolymerization (GO:1901879)	1/6	0.050221790158348587	1.0	0	0	19.49317738791423	58.31006392913964	MAP1B
gland morphogenesis (GO:0022612)	1/6	0.050221790158348587	1.0	0	0	19.49317738791423	58.31006392913964	MSN
positive regulation of icosanoid secretion (GO:0032305)	1/6	0.050221790158348587	1.0	0	0	19.49317738791423	58.31006392913964	PLA2R1
regulation of T cell tolerance induction (GO:0002664)	1/6	0.050221790158348587	1.0	0	0	19.49317738791423	58.31006392913964	TGFBR2
positive regulation of amyloid-beta clearance (GO:1900223)	1/6	0.050221790158348587	1.0	0	0	19.49317738791423	58.31006392913964	LDLR
SREBP signaling pathway (GO:0032933)	1/6	0.050221790158348587	1.0	0	0	19.49317738791423	58.31006392913964	INSIG1
negative regulation of endoplasmic reticulum calcium ion concentration (GO:0032471)	1/6	0.050221790158348587	1.0	0	0	19.49317738791423	58.31006392913964	TGM2
negative regulation of phospholipase activity (GO:0010519)	1/6	0.050221790158348587	1.0	0	0	19.49317738791423	58.31006392913964	PLA2R1
negative regulation of muscle cell apoptotic process (GO:0010656)	1/6	0.050221790158348587	1.0	0	0	19.49317738791423	58.31006392913964	ZC3H12A
collagen biosynthetic process (GO:0032964)	1/6	0.050221790158348587	1.0	0	0	19.49317738791423	58.31006392913964	COL5A1
heart trabecula formation (GO:0060347)	1/6	0.050221790158348587	1.0	0	0	19.49317738791423	58.31006392913964	POLR2D
positive regulation of keratinocyte migration (GO:0051549)	1/6	0.050221790158348587	1.0	0	0	19.49317738791423	58.31006392913964	MTOR
regulation of wound healing, spreading of epidermal cells (GO:1903689)	1/6	0.050221790158348587	1.0	0	0	19.49317738791423	58.31006392913964	MTOR
regulation of epithelial to mesenchymal transition involved in endocardial cushion formation (GO:1905005)	1/6	0.050221790158348587	1.0	0	0	19.49317738791423	58.31006392913964	TGFBR2
endosome to lysosome transport via multivesicular body sorting pathway (GO:0032510)	1/6	0.050221790158348587	1.0	0	0	19.49317738791423	58.31006392913964	UBXN6
regulation of lysosomal protein catabolic process (GO:1905165)	1/6	0.050221790158348587	1.0	0	0	19.49317738791423	58.31006392913964	LDLR
citrate metabolic process (GO:0006101)	1/6	0.050221790158348587	1.0	0	0	19.49317738791423	58.31006392913964	ACLY
citrulline metabolic process (GO:0000052)	1/6	0.050221790158348587	1.0	0	0	19.49317738791423	58.31006392913964	ALDH18A1
sterol import (GO:0035376)	1/6	0.050221790158348587	1.0	0	0	19.49317738791423	58.31006392913964	LDLR
negative regulation of interleukin-6 secretion (GO:1900165)	1/6	0.050221790158348587	1.0	0	0	19.49317738791423	58.31006392913964	ZC3H12A
glutamate catabolic process (GO:0006538)	1/6	0.050221790158348587	1.0	0	0	19.49317738791423	58.31006392913964	GLUD1
interphase microtubule nucleation by interphase microtubule organizing center (GO:0051415)	1/6	0.050221790158348587	1.0	0	0	19.49317738791423	58.31006392913964	TUBGCP3
cholesterol import (GO:0070508)	1/6	0.050221790158348587	1.0	0	0	19.49317738791423	58.31006392913964	LDLR
acetyl-CoA biosynthetic process (GO:0006085)	1/6	0.050221790158348587	1.0	0	0	19.49317738791423	58.31006392913964	ACLY
negative regulation of cell motility (GO:2000146)	3/97	0.05055173342867586	1.0	0	0	3.6172906493036714	10.796737358419707	SERPINE1;TP53INP1;CYP1B1
positive regulation of protein modification process (GO:0031401)	4/163	0.05150464417973254	1.0	0	0	2.870161087791052	8.513136862572459	RARRES2;KDR;ASPSCR1;MTOR
substantia nigra development (GO:0021762)	2/43	0.05222375131618391	1.0	0	0	5.439956480348157	16.05993679597578	GLUD1;S100A1
branching morphogenesis of an epithelial tube (GO:0048754)	2/43	0.05222375131618391	1.0	0	0	5.439956480348157	16.05993679597578	NPNT;TGFBR2
transmembrane receptor protein tyrosine kinase signaling pathway (GO:0007169)	7/396	0.05420745375243242	1.0	0	0	2.067458207809085	6.026510130010792	KLB;ATP6V1A;VAV3;CSF1;MMP2;POLR2D;KDR
regulation of inflammatory response (GO:0050727)	4/166	0.054384578104379924	1.0	0	0	2.818290706686395	8.20594562401083	SERPINE1;ADAMTS12;CCL16;PPARD
carboxylic acid biosynthetic process (GO:0046394)	2/44	0.05441107362016934	1.0	0	0	5.31632110579479	15.476808009789009	GLUD1;ALDH18A1
protein processing (GO:0016485)	3/101	0.055767622273279395	1.0	0	0	3.4740316136876843	10.028007031444524	C1R;CPXM1;UQCRC2
intrinsic apoptotic signaling pathway (GO:0097193)	3/101	0.055767622273279395	1.0	0	0	3.4740316136876843	10.028007031444524	LGALS12;CYP1B1;TRIB3
hexose metabolic process (GO:0019318)	2/45	0.05663030962403839	1.0	0	0	5.198180636777128	14.925073067602145	MAN2A2;PPARD
nicotinamide nucleotide metabolic process (GO:0046496)	2/45	0.05663030962403839	1.0	0	0	5.198180636777128	14.925073067602145	PDHX;DLD
cellular lipid biosynthetic process (GO:0097384)	1/7	0.05834481206611852	1.0	0	0	16.708437761069337	47.475101667647785	DHRS7B
negative regulation of production of miRNAs involved in gene silencing by miRNA (GO:1903799)	1/7	0.05834481206611852	1.0	0	0	16.708437761069337	47.475101667647785	ZC3H12A
negative regulation of nitric oxide metabolic process (GO:1904406)	1/7	0.05834481206611852	1.0	0	0	16.708437761069337	47.475101667647785	ZC3H12A
flavin-containing compound metabolic process (GO:0042726)	1/7	0.05834481206611852	1.0	0	0	16.708437761069337	47.475101667647785	ACP5
regulation of endocytic recycling (GO:2001135)	1/7	0.05834481206611852	1.0	0	0	16.708437761069337	47.475101667647785	SORL1
regulation of cardiac muscle cell membrane potential (GO:0086036)	1/7	0.05834481206611852	1.0	0	0	16.708437761069337	47.475101667647785	FXYD1
oxaloacetate metabolic process (GO:0006107)	1/7	0.05834481206611852	1.0	0	0	16.708437761069337	47.475101667647785	ACLY
regulation of ER to Golgi vesicle-mediated transport (GO:0060628)	1/7	0.05834481206611852	1.0	0	0	16.708437761069337	47.475101667647785	SORL1
regulation of lymphocyte migration (GO:2000401)	1/7	0.05834481206611852	1.0	0	0	16.708437761069337	47.475101667647785	MSN
female genitalia development (GO:0030540)	1/7	0.05834481206611852	1.0	0	0	16.708437761069337	47.475101667647785	POLR2D
riboflavin metabolic process (GO:0006771)	1/7	0.05834481206611852	1.0	0	0	16.708437761069337	47.475101667647785	ACP5
nucleoside diphosphate metabolic process (GO:0009132)	1/7	0.05834481206611852	1.0	0	0	16.708437761069337	47.475101667647785	AK4
positive regulation of cell migration by vascular endothelial growth factor signaling pathway (GO:0038089)	1/7	0.05834481206611852	1.0	0	0	16.708437761069337	47.475101667647785	KDR
negative regulation of striated muscle tissue development (GO:0045843)	1/7	0.05834481206611852	1.0	0	0	16.708437761069337	47.475101667647785	USP19
wound healing, spreading of epidermal cells (GO:0035313)	1/7	0.05834481206611852	1.0	0	0	16.708437761069337	47.475101667647785	COL5A1
mannose metabolic process (GO:0006013)	1/7	0.05834481206611852	1.0	0	0	16.708437761069337	47.475101667647785	MAN2A2
cellular response to sterol depletion (GO:0071501)	1/7	0.05834481206611852	1.0	0	0	16.708437761069337	47.475101667647785	INSIG1
proline metabolic process (GO:0006560)	1/7	0.05834481206611852	1.0	0	0	16.708437761069337	47.475101667647785	ALDH18A1
negative regulation of nitric oxide biosynthetic process (GO:0045019)	1/7	0.05834481206611852	1.0	0	0	16.708437761069337	47.475101667647785	ZC3H12A
AMP metabolic process (GO:0046033)	1/7	0.05834481206611852	1.0	0	0	16.708437761069337	47.475101667647785	AK4
positive regulation of membrane depolarization (GO:1904181)	1/7	0.05834481206611852	1.0	0	0	16.708437761069337	47.475101667647785	KDR
regulation of protein deubiquitination (GO:0090085)	1/7	0.05834481206611852	1.0	0	0	16.708437761069337	47.475101667647785	ZC3H12A
regulation of microglial cell activation (GO:1903978)	1/7	0.05834481206611852	1.0	0	0	16.708437761069337	47.475101667647785	LDLR
response to increased oxygen levels (GO:0036296)	1/7	0.05834481206611852	1.0	0	0	16.708437761069337	47.475101667647785	ATP6V1A
positive regulation of protein deubiquitination (GO:1903003)	1/7	0.05834481206611852	1.0	0	0	16.708437761069337	47.475101667647785	ZC3H12A
myoblast fusion (GO:0007520)	1/7	0.05834481206611852	1.0	0	0	16.708437761069337	47.475101667647785	ADAM12
chylomicron remnant clearance (GO:0034382)	1/7	0.05834481206611852	1.0	0	0	16.708437761069337	47.475101667647785	LDLR
regulation of systemic arterial blood pressure by renin-angiotensin (GO:0003081)	1/7	0.05834481206611852	1.0	0	0	16.708437761069337	47.475101667647785	ENPEP
positive regulation of CD4-positive, alpha-beta T cell activation (GO:2000516)	1/7	0.05834481206611852	1.0	0	0	16.708437761069337	47.475101667647785	TGFBR2
negative regulation of nitrogen compound metabolic process (GO:0051172)	1/7	0.05834481206611852	1.0	0	0	16.708437761069337	47.475101667647785	LDLR
leucine metabolic process (GO:0006551)	1/7	0.05834481206611852	1.0	0	0	16.708437761069337	47.475101667647785	MCCC2
regulation of cellular response to stress (GO:0080135)	3/104	0.05984134116718236	1.0	0	0	3.3738191632928474	9.50087224363661	HSPB8;USP19;MTOR
fatty acid biosynthetic process (GO:0006633)	2/47	0.06116173877831866	1.0	0	0	4.976981460744058	13.906848168885256	ACLY;CBR4
negative regulation of cellular biosynthetic process (GO:0031327)	2/47	0.06116173877831866	1.0	0	0	4.976981460744058	13.906848168885256	ZC3H12A;TRIB3
cellular response to heat (GO:0034605)	2/47	0.06116173877831866	1.0	0	0	4.976981460744058	13.906848168885256	CLPB;POLR2D
positive regulation of chemotaxis (GO:0050921)	2/48	0.06347256353740853	1.0	0	0	4.8732943469785575	13.436391504531091	RARRES2;KDR
negative regulation of response to external stimulus (GO:0032102)	3/107	0.06405097051888103	1.0	0	0	3.2792261026397767	9.011562873371313	NFKBIL1;SERPINE1;PPARD
DNA-templated transcription, elongation (GO:0006354)	3/108	0.0654839283670028	1.0	0	0	3.248862897985705	8.856239554552948	POLR2D;RTF1;TAF3
protein heterooligomerization (GO:0051291)	2/49	0.0658125650119077	1.0	0	0	4.773839360305526	12.9893519572893	MCCC2;CBR4
positive regulation of monocyte differentiation (GO:0045657)	1/8	0.06639876568595054	1.0	0	0	14.619883040935672	39.65024578566575	CSF1
positive regulation of macrophage differentiation (GO:0045651)	1/8	0.06639876568595054	1.0	0	0	14.619883040935672	39.65024578566575	CSF1
regulation of nitrogen compound metabolic process (GO:0051171)	1/8	0.06639876568595054	1.0	0	0	14.619883040935672	39.65024578566575	LDLR
alpha-amino acid biosynthetic process (GO:1901607)	1/8	0.06639876568595054	1.0	0	0	14.619883040935672	39.65024578566575	ALDH18A1
aminoglycoside antibiotic metabolic process (GO:0030647)	1/8	0.06639876568595054	1.0	0	0	14.619883040935672	39.65024578566575	CBR4
positive regulation of mitochondrial calcium ion concentration (GO:0051561)	1/8	0.06639876568595054	1.0	0	0	14.619883040935672	39.65024578566575	TGM2
stress-induced premature senescence (GO:0090400)	1/8	0.06639876568595054	1.0	0	0	14.619883040935672	39.65024578566575	PLA2R1
microtubule nucleation by microtubule organizing center (GO:0051418)	1/8	0.06639876568595054	1.0	0	0	14.619883040935672	39.65024578566575	TUBGCP3
nucleoside diphosphate phosphorylation (GO:0006165)	1/8	0.06639876568595054	1.0	0	0	14.619883040935672	39.65024578566575	AK4
doxorubicin metabolic process (GO:0044598)	1/8	0.06639876568595054	1.0	0	0	14.619883040935672	39.65024578566575	CBR4
membrane lipid catabolic process (GO:0046466)	1/8	0.06639876568595054	1.0	0	0	14.619883040935672	39.65024578566575	CYP1B1
endodermal cell fate commitment (GO:0001711)	1/8	0.06639876568595054	1.0	0	0	14.619883040935672	39.65024578566575	RTF1
peripheral nervous system axon ensheathment (GO:0032292)	1/8	0.06639876568595054	1.0	0	0	14.619883040935672	39.65024578566575	CNTNAP1
pyrimidine nucleobase metabolic process (GO:0006206)	1/8	0.06639876568595054	1.0	0	0	14.619883040935672	39.65024578566575	DPYD
peptidyl-arginine methylation, to asymmetrical-dimethyl arginine (GO:0019919)	1/8	0.06639876568595054	1.0	0	0	14.619883040935672	39.65024578566575	PRMT6
regulation of sensory perception (GO:0051931)	1/8	0.06639876568595054	1.0	0	0	14.619883040935672	39.65024578566575	TMEM100
positive regulation of alpha-beta T cell differentiation (GO:0046638)	1/8	0.06639876568595054	1.0	0	0	14.619883040935672	39.65024578566575	TGFBR2
intestinal cholesterol absorption (GO:0030299)	1/8	0.06639876568595054	1.0	0	0	14.619883040935672	39.65024578566575	LDLR
daunorubicin metabolic process (GO:0044597)	1/8	0.06639876568595054	1.0	0	0	14.619883040935672	39.65024578566575	CBR4
monocyte activation (GO:0042117)	1/8	0.06639876568595054	1.0	0	0	14.619883040935672	39.65024578566575	CSF1
negative regulation of execution phase of apoptosis (GO:1900118)	1/8	0.06639876568595054	1.0	0	0	14.619883040935672	39.65024578566575	CIDEA
regulation of ERAD pathway (GO:1904292)	1/8	0.06639876568595054	1.0	0	0	14.619883040935672	39.65024578566575	USP19
nucleotide phosphorylation (GO:0046939)	1/8	0.06639876568595054	1.0	0	0	14.619883040935672	39.65024578566575	AK4
positive regulation of early endosome to late endosome transport (GO:2000643)	1/8	0.06639876568595054	1.0	0	0	14.619883040935672	39.65024578566575	MSN
regulation of amyloid fibril formation (GO:1905906)	1/8	0.06639876568595054	1.0	0	0	14.619883040935672	39.65024578566575	LDLR
Schwann cell development (GO:0014044)	1/8	0.06639876568595054	1.0	0	0	14.619883040935672	39.65024578566575	CNTNAP1
acylglycerol acyl-chain remodeling (GO:0036155)	1/8	0.06639876568595054	1.0	0	0	14.619883040935672	39.65024578566575	PNPLA3
positive regulation of spindle checkpoint (GO:0090232)	1/8	0.06639876568595054	1.0	0	0	14.619883040935672	39.65024578566575	NDRG1
central nervous system myelination (GO:0022010)	1/8	0.06639876568595054	1.0	0	0	14.619883040935672	39.65024578566575	CNTNAP1
glycosyl compound metabolic process (GO:1901657)	1/8	0.06639876568595054	1.0	0	0	14.619883040935672	39.65024578566575	KLB
regulation of positive chemotaxis (GO:0050926)	1/8	0.06639876568595054	1.0	0	0	14.619883040935672	39.65024578566575	KDR
TORC1 signaling (GO:0038202)	1/8	0.06639876568595054	1.0	0	0	14.619883040935672	39.65024578566575	MTOR
pantothenate metabolic process (GO:0015939)	1/8	0.06639876568595054	1.0	0	0	14.619883040935672	39.65024578566575	SLC5A6
regulation of keratinocyte migration (GO:0051547)	1/8	0.06639876568595054	1.0	0	0	14.619883040935672	39.65024578566575	MTOR
regulation of aspartic-type endopeptidase activity involved in amyloid precursor protein catabolic process (GO:1902959)	1/8	0.06639876568595054	1.0	0	0	14.619883040935672	39.65024578566575	SORL1
negative regulation of protein kinase activity (GO:0006469)	3/109	0.06693159267832174	1.0	0	0	3.2190568163528086	8.704600630847562	PDPK1;TRIB3;SORL1
fatty acid oxidation (GO:0019395)	2/50	0.06818108212725724	1.0	0	0	4.678362573099415	12.564155044562884	EHHADH;PPARD
fatty acid beta-oxidation (GO:0006635)	2/50	0.06818108212725724	1.0	0	0	4.678362573099415	12.564155044562884	EHHADH;PPARD
negative regulation of viral genome replication (GO:0045071)	2/50	0.06818108212725724	1.0	0	0	4.678362573099415	12.564155044562884	ZC3H12A;ZC3HAV1
response to organonitrogen compound (GO:0010243)	2/51	0.07057746284768908	1.0	0	0	4.586629973626877	12.159359745744927	UBXN6;MTOR
coenzyme metabolic process (GO:0006732)	2/51	0.07057746284768908	1.0	0	0	4.586629973626877	12.159359745744927	SLC5A6;ACLY
positive regulation of developmental process (GO:0051094)	3/113	0.07286723686954918	1.0	0	0	3.1051079024996118	8.132638306620917	BMP1;KDR;MIEF1
positive regulation of cell-substrate adhesion (GO:0010811)	2/52	0.07300106409515364	1.0	0	0	4.49842555105713	11.77364490010816	CSF1;NPNT
triglyceride metabolic process (GO:0006641)	2/52	0.07300106409515364	1.0	0	0	4.49842555105713	11.77364490010816	PNPLA3;LPIN1
nucleoside triphosphate biosynthetic process (GO:0009142)	1/9	0.07438423453989036	1.0	0	0	12.99545159194282	33.76882730270192	AK4
regulation of immunoglobulin secretion (GO:0051023)	1/9	0.07438423453989036	1.0	0	0	12.99545159194282	33.76882730270192	POLR2D
removal of superoxide radicals (GO:0019430)	1/9	0.07438423453989036	1.0	0	0	12.99545159194282	33.76882730270192	SOD3
peptidyl-arginine methylation (GO:0018216)	1/9	0.07438423453989036	1.0	0	0	12.99545159194282	33.76882730270192	PRMT6
positive regulation of transcription of nuclear large rRNA transcript from RNA polymerase I promoter (GO:1901838)	1/9	0.07438423453989036	1.0	0	0	12.99545159194282	33.76882730270192	MTOR
negative regulation of cytokine production involved in inflammatory response (GO:1900016)	1/9	0.07438423453989036	1.0	0	0	12.99545159194282	33.76882730270192	ZC3H12A
mitochondrial protein processing (GO:0034982)	1/9	0.07438423453989036	1.0	0	0	12.99545159194282	33.76882730270192	UQCRC2
acidic amino acid transport (GO:0015800)	1/9	0.07438423453989036	1.0	0	0	12.99545159194282	33.76882730270192	SLC25A13
intestinal lipid absorption (GO:0098856)	1/9	0.07438423453989036	1.0	0	0	12.99545159194282	33.76882730270192	LDLR
ornithine metabolic process (GO:0006591)	1/9	0.07438423453989036	1.0	0	0	12.99545159194282	33.76882730270192	ALDH18A1
atrioventricular valve development (GO:0003171)	1/9	0.07438423453989036	1.0	0	0	12.99545159194282	33.76882730270192	TGFBR2
omega-hydroxylase P450 pathway (GO:0097267)	1/9	0.07438423453989036	1.0	0	0	12.99545159194282	33.76882730270192	CYP1B1
positive regulation of hemostasis (GO:1900048)	1/9	0.07438423453989036	1.0	0	0	12.99545159194282	33.76882730270192	SERPINE1
positive regulation of triglyceride biosynthetic process (GO:0010867)	1/9	0.07438423453989036	1.0	0	0	12.99545159194282	33.76882730270192	LDLR
anoikis (GO:0043276)	1/9	0.07438423453989036	1.0	0	0	12.99545159194282	33.76882730270192	MTOR
negative regulation of pri-miRNA transcription from RNA polymerase II promoter (GO:1902894)	1/9	0.07438423453989036	1.0	0	0	12.99545159194282	33.76882730270192	PPARD
cellular response to superoxide (GO:0071451)	1/9	0.07438423453989036	1.0	0	0	12.99545159194282	33.76882730270192	SOD3
positive regulation of coagulation (GO:0050820)	1/9	0.07438423453989036	1.0	0	0	12.99545159194282	33.76882730270192	SERPINE1
regulation of interferon-gamma secretion (GO:1902713)	1/9	0.07438423453989036	1.0	0	0	12.99545159194282	33.76882730270192	ZC3H12A
regulation of endothelial cell differentiation (GO:0045601)	1/9	0.07438423453989036	1.0	0	0	12.99545159194282	33.76882730270192	TMEM100
glucose import (GO:0046323)	1/9	0.07438423453989036	1.0	0	0	12.99545159194282	33.76882730270192	SLC2A4
regulation of morphogenesis of an epithelium (GO:1905330)	1/9	0.07438423453989036	1.0	0	0	12.99545159194282	33.76882730270192	ADAMTS12
positive regulation of nitric-oxide synthase biosynthetic process (GO:0051770)	1/9	0.07438423453989036	1.0	0	0	12.99545159194282	33.76882730270192	KDR
ether lipid metabolic process (GO:0046485)	1/9	0.07438423453989036	1.0	0	0	12.99545159194282	33.76882730270192	DHRS7B
positive regulation of immunoglobulin secretion (GO:0051024)	1/9	0.07438423453989036	1.0	0	0	12.99545159194282	33.76882730270192	POLR2D
peptidyl-arginine omega-N-methylation (GO:0035247)	1/9	0.07438423453989036	1.0	0	0	12.99545159194282	33.76882730270192	PRMT6
maintenance of protein localization in endoplasmic reticulum (GO:0035437)	1/9	0.07438423453989036	1.0	0	0	12.99545159194282	33.76882730270192	INSIG1
cellular response to leucine (GO:0071233)	1/9	0.07438423453989036	1.0	0	0	12.99545159194282	33.76882730270192	MTOR
negative regulation of protein exit from endoplasmic reticulum (GO:0070862)	1/9	0.07438423453989036	1.0	0	0	12.99545159194282	33.76882730270192	INSIG1
regulation of sensory perception of pain (GO:0051930)	1/9	0.07438423453989036	1.0	0	0	12.99545159194282	33.76882730270192	TMEM100
myelin assembly (GO:0032288)	1/9	0.07438423453989036	1.0	0	0	12.99545159194282	33.76882730270192	CNTNAP1
negative regulation of amyloid-beta formation (GO:1902430)	1/9	0.07438423453989036	1.0	0	0	12.99545159194282	33.76882730270192	SORL1
positive regulation of vascular endothelial cell proliferation (GO:1905564)	1/9	0.07438423453989036	1.0	0	0	12.99545159194282	33.76882730270192	PDPK1
response to leucine (GO:0043201)	1/9	0.07438423453989036	1.0	0	0	12.99545159194282	33.76882730270192	MTOR
antigen processing and presentation of exogenous peptide antigen via MHC class I, TAP-independent (GO:0002480)	1/9	0.07438423453989036	1.0	0	0	12.99545159194282	33.76882730270192	LNPEP
nucleoside phosphate biosynthetic process (GO:1901293)	1/9	0.07438423453989036	1.0	0	0	12.99545159194282	33.76882730270192	AK4
negative regulation of fibrinolysis (GO:0051918)	1/9	0.07438423453989036	1.0	0	0	12.99545159194282	33.76882730270192	SERPINE1
cellular response to oxygen levels (GO:0071453)	1/9	0.07438423453989036	1.0	0	0	12.99545159194282	33.76882730270192	ATP6V1A
cytoskeletal anchoring at plasma membrane (GO:0007016)	1/9	0.07438423453989036	1.0	0	0	12.99545159194282	33.76882730270192	FLNB
establishment of epithelial cell apical/basal polarity (GO:0045198)	1/9	0.07438423453989036	1.0	0	0	12.99545159194282	33.76882730270192	MSN
vitamin transmembrane transport (GO:0035461)	1/9	0.07438423453989036	1.0	0	0	12.99545159194282	33.76882730270192	SLC5A6
monocarboxylic acid transport (GO:0015718)	2/53	0.07545125163527173	1.0	0	0	4.413549597263599	11.405797219327836	SLC5A6;PPARD
cellular response to oxidative stress (GO:0034599)	3/115	0.07592055842601501	1.0	0	0	3.0511060259344007	7.865958106038777	ZC3H12A;PLA2R1;SOD3
regulation of macroautophagy (GO:0016241)	3/116	0.07746821189009898	1.0	0	0	3.024803387779794	7.737107065714542	ATP6V1A;KDR;MTOR
long-chain fatty acid metabolic process (GO:0001676)	2/55	0.08042889224518233	1.0	0	0	4.253056884635831	10.719327213468828	PNPLA3;CYP1B1
protein deglycosylation (GO:0006517)	1/10	0.08230179734419607	1.0	0	0	11.695906432748538	29.208916170812344	MAN2A2
endothelium development (GO:0003158)	1/10	0.08230179734419607	1.0	0	0	11.695906432748538	29.208916170812344	KDR
positive regulation of protein exit from endoplasmic reticulum (GO:0070863)	1/10	0.08230179734419607	1.0	0	0	11.695906432748538	29.208916170812344	SORL1
regulation of myeloid leukocyte differentiation (GO:0002761)	1/10	0.08230179734419607	1.0	0	0	11.695906432748538	29.208916170812344	MTOR
3'-UTR-mediated mRNA destabilization (GO:0061158)	1/10	0.08230179734419607	1.0	0	0	11.695906432748538	29.208916170812344	ZC3H12A
positive regulation of transcription from RNA polymerase III promoter (GO:0045945)	1/10	0.08230179734419607	1.0	0	0	11.695906432748538	29.208916170812344	MTOR
negative regulation by host of viral process (GO:0044793)	1/10	0.08230179734419607	1.0	0	0	11.695906432748538	29.208916170812344	ZC3H12A
polarized epithelial cell differentiation (GO:0030859)	1/10	0.08230179734419607	1.0	0	0	11.695906432748538	29.208916170812344	MSN
contractile actin filament bundle assembly (GO:0030038)	1/10	0.08230179734419607	1.0	0	0	11.695906432748538	29.208916170812344	ITGB5
regulation of phospholipase activity (GO:0010517)	1/10	0.08230179734419607	1.0	0	0	11.695906432748538	29.208916170812344	PDPK1
coenzyme A metabolic process (GO:0015936)	1/10	0.08230179734419607	1.0	0	0	11.695906432748538	29.208916170812344	ACLY
L-glutamate transport (GO:0015813)	1/10	0.08230179734419607	1.0	0	0	11.695906432748538	29.208916170812344	SLC25A13
positive regulation of glucose import in response to insulin stimulus (GO:2001275)	1/10	0.08230179734419607	1.0	0	0	11.695906432748538	29.208916170812344	RARRES2
glutamine metabolic process (GO:0006541)	1/10	0.08230179734419607	1.0	0	0	11.695906432748538	29.208916170812344	GLUD1
negative regulation of inclusion body assembly (GO:0090084)	1/10	0.08230179734419607	1.0	0	0	11.695906432748538	29.208916170812344	SORL1
regulation of amyloid-beta clearance (GO:1900221)	1/10	0.08230179734419607	1.0	0	0	11.695906432748538	29.208916170812344	LDLR
regulation of mitochondrial depolarization (GO:0051900)	1/10	0.08230179734419607	1.0	0	0	11.695906432748538	29.208916170812344	KDR
RNA phosphodiester bond hydrolysis, endonucleolytic (GO:0090502)	1/10	0.08230179734419607	1.0	0	0	11.695906432748538	29.208916170812344	ZC3H12A
stress fiber assembly (GO:0043149)	1/10	0.08230179734419607	1.0	0	0	11.695906432748538	29.208916170812344	ITGB5
positive regulation of lipase activity (GO:0060193)	1/10	0.08230179734419607	1.0	0	0	11.695906432748538	29.208916170812344	PDPK1
positive regulation of lipid localization (GO:1905954)	1/10	0.08230179734419607	1.0	0	0	11.695906432748538	29.208916170812344	ZC3H12A
negative regulation of gene silencing by miRNA (GO:0060965)	1/10	0.08230179734419607	1.0	0	0	11.695906432748538	29.208916170812344	ZC3H12A
cellular response to leucine starvation (GO:1990253)	1/10	0.08230179734419607	1.0	0	0	11.695906432748538	29.208916170812344	MTOR
positive regulation of execution phase of apoptosis (GO:1900119)	1/10	0.08230179734419607	1.0	0	0	11.695906432748538	29.208916170812344	ZC3H12A
dicarboxylic acid biosynthetic process (GO:0043650)	1/10	0.08230179734419607	1.0	0	0	11.695906432748538	29.208916170812344	GLUD1
glycoprotein catabolic process (GO:0006516)	1/10	0.08230179734419607	1.0	0	0	11.695906432748538	29.208916170812344	ADAMTS12
glycerolipid metabolic process (GO:0046486)	1/10	0.08230179734419607	1.0	0	0	11.695906432748538	29.208916170812344	PNPLA3
negative regulation of cell activation (GO:0050866)	1/10	0.08230179734419607	1.0	0	0	11.695906432748538	29.208916170812344	LDLR
negative regulation of interleukin-1 beta secretion (GO:0050713)	1/10	0.08230179734419607	1.0	0	0	11.695906432748538	29.208916170812344	ZC3H12A
quinone metabolic process (GO:1901661)	1/10	0.08230179734419607	1.0	0	0	11.695906432748538	29.208916170812344	CBR4
regulation of plasminogen activation (GO:0010755)	1/10	0.08230179734419607	1.0	0	0	11.695906432748538	29.208916170812344	SERPINE1
negative regulation of lipopolysaccharide-mediated signaling pathway (GO:0031665)	1/10	0.08230179734419607	1.0	0	0	11.695906432748538	29.208916170812344	NFKBIL1
intracellular cholesterol transport (GO:0032367)	1/10	0.08230179734419607	1.0	0	0	11.695906432748538	29.208916170812344	LDLR
myeloid dendritic cell differentiation (GO:0043011)	1/10	0.08230179734419607	1.0	0	0	11.695906432748538	29.208916170812344	TGFBR2
negative regulation of cell migration (GO:0030336)	3/121	0.08541189835721971	1.0	0	0	2.8998115122517034	7.134318871586054	SERPINE1;TP53INP1;CYP1B1
regulation of neurogenesis (GO:0050767)	2/57	0.08550548379025678	1.0	0	0	4.103826818508258	10.092027361027716	SERPINF1;SORL1
cellular response to oxygen-containing compound (GO:1901701)	5/274	0.08657776361631941	1.0	0	0	2.1342894950271054	5.221992290005657	NFKBIL1;INSIG1;SERPINE1;ZC3H12A;MTOR
post-translational protein modification (GO:0043687)	6/357	0.0865790451964754	1.0	0	0	1.9656985601258046	4.809469684054938	CSF1;KLHL11;PRSS23;ARSB;RAB8A;PSMB10
sulfur compound biosynthetic process (GO:0044272)	3/122	0.087040914038543	1.0	0	0	2.876042565429968	7.021504154638212	MPST;KERA;CNDP2
sterol homeostasis (GO:0055092)	2/58	0.08807939164753467	1.0	0	0	4.033071183706392	9.798413766520818	INSIG1;LDLR
cholesterol homeostasis (GO:0042632)	2/58	0.08807939164753467	1.0	0	0	4.033071183706392	9.798413766520818	INSIG1;LDLR
negative regulation of leukocyte activation (GO:0002695)	1/11	0.09015202801117	1.0	0	0	10.63264221158958	25.58487861373387	ZC3H12A
nitric oxide biosynthetic process (GO:0006809)	1/11	0.09015202801117	1.0	0	0	10.63264221158958	25.58487861373387	CYP1B1
fatty acid transmembrane transport (GO:1902001)	1/11	0.09015202801117	1.0	0	0	10.63264221158958	25.58487861373387	CPT2
positive regulation of nuclear-transcribed mRNA poly(A) tail shortening (GO:0060213)	1/11	0.09015202801117	1.0	0	0	10.63264221158958	25.58487861373387	TOB1
carnitine shuttle (GO:0006853)	1/11	0.09015202801117	1.0	0	0	10.63264221158958	25.58487861373387	CPT2
pyrimidine nucleoside catabolic process (GO:0046135)	1/11	0.09015202801117	1.0	0	0	10.63264221158958	25.58487861373387	DPYD
negative regulation of heart contraction (GO:0045822)	1/11	0.09015202801117	1.0	0	0	10.63264221158958	25.58487861373387	ZC3H12A
regulation of synaptic vesicle cycle (GO:0098693)	1/11	0.09015202801117	1.0	0	0	10.63264221158958	25.58487861373387	RIMS3
negative regulation of fatty acid biosynthetic process (GO:0045717)	1/11	0.09015202801117	1.0	0	0	10.63264221158958	25.58487861373387	TRIB3
modulation by host of viral genome replication (GO:0044827)	1/11	0.09015202801117	1.0	0	0	10.63264221158958	25.58487861373387	ZC3H12A
angiotensin maturation (GO:0002003)	1/11	0.09015202801117	1.0	0	0	10.63264221158958	25.58487861373387	ENPEP
chromatin silencing at rDNA (GO:0000183)	1/11	0.09015202801117	1.0	0	0	10.63264221158958	25.58487861373387	BAZ2A
cellular response to sterol (GO:0036315)	1/11	0.09015202801117	1.0	0	0	10.63264221158958	25.58487861373387	INSIG1
cellular response to increased oxygen levels (GO:0036295)	1/11	0.09015202801117	1.0	0	0	10.63264221158958	25.58487861373387	ATP6V1A
intrinsic apoptotic signaling pathway in response to oxidative stress (GO:0008631)	1/11	0.09015202801117	1.0	0	0	10.63264221158958	25.58487861373387	CYP1B1
retinal metabolic process (GO:0042574)	1/11	0.09015202801117	1.0	0	0	10.63264221158958	25.58487861373387	CYP1B1
positive regulation of transcription from RNA polymerase II promoter in response to endoplasmic reticulum stress (GO:1990440)	1/11	0.09015202801117	1.0	0	0	10.63264221158958	25.58487861373387	CREB3L1
purine nucleobase metabolic process (GO:0006144)	1/11	0.09015202801117	1.0	0	0	10.63264221158958	25.58487861373387	DPYD
internal protein amino acid acetylation (GO:0006475)	1/11	0.09015202801117	1.0	0	0	10.63264221158958	25.58487861373387	EHHADH
epithelial cell-cell adhesion (GO:0090136)	1/11	0.09015202801117	1.0	0	0	10.63264221158958	25.58487861373387	ITGB5
calcium ion regulated exocytosis (GO:0017156)	1/11	0.09015202801117	1.0	0	0	10.63264221158958	25.58487861373387	RIMS3
oxidative phosphorylation (GO:0006119)	1/11	0.09015202801117	1.0	0	0	10.63264221158958	25.58487861373387	UQCRC2
negative regulation of amyloid precursor protein catabolic process (GO:1902992)	1/11	0.09015202801117	1.0	0	0	10.63264221158958	25.58487861373387	SORL1
glutathione biosynthetic process (GO:0006750)	1/11	0.09015202801117	1.0	0	0	10.63264221158958	25.58487861373387	CNDP2
T cell proliferation (GO:0042098)	1/11	0.09015202801117	1.0	0	0	10.63264221158958	25.58487861373387	MSN
positive regulation of mesenchymal cell proliferation (GO:0002053)	1/11	0.09015202801117	1.0	0	0	10.63264221158958	25.58487861373387	TGFBR2
regulation of nuclear-transcribed mRNA poly(A) tail shortening (GO:0060211)	1/11	0.09015202801117	1.0	0	0	10.63264221158958	25.58487861373387	TOB1
macrophage differentiation (GO:0030225)	1/11	0.09015202801117	1.0	0	0	10.63264221158958	25.58487861373387	CSF1
negative regulation of macromolecule metabolic process (GO:0010605)	3/124	0.0903382859992206	1.0	0	0	2.8296547821165814	6.803038827713154	ZC3H12A;KDR;LDLR
regulation of protein metabolic process (GO:0051246)	2/59	0.09067626042432106	1.0	0	0	3.9647140449995044	9.51713626107072	KLHL11;LDLR
dicarboxylic acid metabolic process (GO:0043648)	2/59	0.09067626042432106	1.0	0	0	3.9647140449995044	9.51713626107072	ACLY;ALDH18A1
sterol metabolic process (GO:0016125)	2/59	0.09067626042432106	1.0	0	0	3.9647140449995044	9.51713626107072	CYP1B1;PPARD
negative regulation of cell proliferation (GO:0008285)	6/363	0.09197011747595074	1.0	0	0	1.933207674834469	4.613197167346804	FRZB;ALDH1A2;TP53INP1;POLR2D;CYP1B1;TOB1
muscle organ development (GO:0007517)	2/60	0.09329551496725857	1.0	0	0	3.898635477582846	9.247498024852893	FHL1;COL6A3
positive regulation of cellular amide metabolic process (GO:0034250)	2/61	0.09593658819507933	1.0	0	0	3.834723420573291	8.988851866173178	POLDIP3;MTOR
negative regulation of signal transduction (GO:0009968)	5/283	0.09604645637265992	1.0	0	0	2.0664145640898477	4.841450796639075	FRZB;NFKBIL1;KDR;ADAMTS12;PEAR1
cellular response to cytokine stimulus (GO:0071345)	7/456	0.09709983629360497	1.0	0	0	1.795424233097363	4.186957301605831	CSF1;MMP2;ZC3H12A;NPNT;ADAMTS12;CCL16;ADAMTS7
cargo loading into COPII-coated vesicle (GO:0090110)	1/12	0.09793549565547496	1.0	0	0	9.746588693957115	22.64567470392281	SEC23A
regulation of mesenchymal cell proliferation (GO:0010464)	1/12	0.09793549565547496	1.0	0	0	9.746588693957115	22.64567470392281	TGFBR2
regulation of nitric-oxide synthase biosynthetic process (GO:0051769)	1/12	0.09793549565547496	1.0	0	0	9.746588693957115	22.64567470392281	KDR
regulation of skeletal muscle tissue development (GO:0048641)	1/12	0.09793549565547496	1.0	0	0	9.746588693957115	22.64567470392281	USP19
regulation of transcription of nuclear large rRNA transcript from RNA polymerase I promoter (GO:1901836)	1/12	0.09793549565547496	1.0	0	0	9.746588693957115	22.64567470392281	MTOR
lysine metabolic process (GO:0006553)	1/12	0.09793549565547496	1.0	0	0	9.746588693957115	22.64567470392281	DLD
negative regulation of protein oligomerization (GO:0032460)	1/12	0.09793549565547496	1.0	0	0	9.746588693957115	22.64567470392281	SORL1
establishment of apical/basal cell polarity (GO:0035089)	1/12	0.09793549565547496	1.0	0	0	9.746588693957115	22.64567470392281	MSN
collagen metabolic process (GO:0032963)	1/12	0.09793549565547496	1.0	0	0	9.746588693957115	22.64567470392281	COL5A1
epithelial structure maintenance (GO:0010669)	1/12	0.09793549565547496	1.0	0	0	9.746588693957115	22.64567470392281	POLR2D
oligodendrocyte development (GO:0014003)	1/12	0.09793549565547496	1.0	0	0	9.746588693957115	22.64567470392281	CNTNAP1
cellular response to arsenic-containing substance (GO:0071243)	1/12	0.09793549565547496	1.0	0	0	9.746588693957115	22.64567470392281	ZC3H12A
histone arginine methylation (GO:0034969)	1/12	0.09793549565547496	1.0	0	0	9.746588693957115	22.64567470392281	PRMT6
negative regulation of interleukin-1 secretion (GO:0050711)	1/12	0.09793549565547496	1.0	0	0	9.746588693957115	22.64567470392281	ZC3H12A
lysine catabolic process (GO:0006554)	1/12	0.09793549565547496	1.0	0	0	9.746588693957115	22.64567470392281	DLD
regulation of angiotensin levels in blood (GO:0002002)	1/12	0.09793549565547496	1.0	0	0	9.746588693957115	22.64567470392281	ENPEP
nucleoside catabolic process (GO:0009164)	1/12	0.09793549565547496	1.0	0	0	9.746588693957115	22.64567470392281	DPYD
nonribosomal peptide biosynthetic process (GO:0019184)	1/12	0.09793549565547496	1.0	0	0	9.746588693957115	22.64567470392281	CNDP2
cellular response to fatty acid (GO:0071398)	1/12	0.09793549565547496	1.0	0	0	9.746588693957115	22.64567470392281	ZC3H12A
transcription from mitochondrial promoter (GO:0006390)	1/12	0.09793549565547496	1.0	0	0	9.746588693957115	22.64567470392281	MRPL12
regulation of vascular endothelial cell proliferation (GO:1905562)	1/12	0.09793549565547496	1.0	0	0	9.746588693957115	22.64567470392281	PDPK1
endosome transport via multivesicular body sorting pathway (GO:0032509)	1/12	0.09793549565547496	1.0	0	0	9.746588693957115	22.64567470392281	UBXN6
cellular glucan metabolic process (GO:0006073)	1/12	0.09793549565547496	1.0	0	0	9.746588693957115	22.64567470392281	GBE1
nitric oxide metabolic process (GO:0046209)	1/12	0.09793549565547496	1.0	0	0	9.746588693957115	22.64567470392281	CYP1B1
histone H3 deacetylation (GO:0070932)	1/12	0.09793549565547496	1.0	0	0	9.746588693957115	22.64567470392281	ELK4
negative regulation of fatty acid metabolic process (GO:0045922)	1/12	0.09793549565547496	1.0	0	0	9.746588693957115	22.64567470392281	TRIB3
regulation of catabolic process (GO:0009894)	1/12	0.09793549565547496	1.0	0	0	9.746588693957115	22.64567470392281	RARRES2
negative regulation of peptidase activity (GO:0010466)	2/62	0.09859892097275604	1.0	0	0	3.7728730428221087	8.740595966476528	SERPINF1;SERPINE1
negative regulation of G2/M transition of mitotic cell cycle (GO:0010972)	2/62	0.09859892097275604	1.0	0	0	3.7728730428221087	8.740595966476528	FHL1;PSMB10
diterpenoid metabolic process (GO:0016101)	2/62	0.09859892097275604	1.0	0	0	3.7728730428221087	8.740595966476528	RARRES2;POLR2D
regulation of macromolecule metabolic process (GO:0060255)	3/129	0.0988056035588684	1.0	0	0	2.7199782401740786	6.295664244944208	ZC3H12A;TOB1;LDLR
negative regulation of protein modification process (GO:0031400)	2/63	0.10128196201290059	1.0	0	0	3.71298616912652	8.502170049600366	ZC3H12A;FXYD1
carbohydrate homeostasis (GO:0033500)	2/63	0.10128196201290059	1.0	0	0	3.71298616912652	8.502170049600366	POLR2D;SLC2A4
positive regulation of endocytosis (GO:0045807)	2/64	0.10398516781647432	1.0	0	0	3.654970760233918	8.273051926757464	SERPINE1;LDLR
positive regulation of cell adhesion (GO:0045785)	2/64	0.10398516781647432	1.0	0	0	3.654970760233918	8.273051926757464	NPNT;TGM2
negative regulation of reactive oxygen species biosynthetic process (GO:1903427)	1/13	0.10565276468219473	1.0	0	0	8.99685110211426	20.221298847954596	ZC3H12A
modulation by virus of host process (GO:0019054)	1/13	0.10565276468219473	1.0	0	0	8.99685110211426	20.221298847954596	ZC3H12A
cellular response to low-density lipoprotein particle stimulus (GO:0071404)	1/13	0.10565276468219473	1.0	0	0	8.99685110211426	20.221298847954596	LDLR
dicarboxylic acid catabolic process (GO:0043649)	1/13	0.10565276468219473	1.0	0	0	8.99685110211426	20.221298847954596	GLUD1
negative regulation of hemostasis (GO:1900047)	1/13	0.10565276468219473	1.0	0	0	8.99685110211426	20.221298847954596	SERPINE1
regulation of fibrinolysis (GO:0051917)	1/13	0.10565276468219473	1.0	0	0	8.99685110211426	20.221298847954596	SERPINE1
regulation of glucose import in response to insulin stimulus (GO:2001273)	1/13	0.10565276468219473	1.0	0	0	8.99685110211426	20.221298847954596	RARRES2
maintenance of gastrointestinal epithelium (GO:0030277)	1/13	0.10565276468219473	1.0	0	0	8.99685110211426	20.221298847954596	POLR2D
chondroitin sulfate catabolic process (GO:0030207)	1/13	0.10565276468219473	1.0	0	0	8.99685110211426	20.221298847954596	ARSB
regulation of triglyceride biosynthetic process (GO:0010866)	1/13	0.10565276468219473	1.0	0	0	8.99685110211426	20.221298847954596	LDLR
positive regulation of alpha-beta T cell proliferation (GO:0046641)	1/13	0.10565276468219473	1.0	0	0	8.99685110211426	20.221298847954596	TGFBR2
myelination in peripheral nervous system (GO:0022011)	1/13	0.10565276468219473	1.0	0	0	8.99685110211426	20.221298847954596	CNTNAP1
regulation of production of miRNAs involved in gene silencing by miRNA (GO:1903798)	1/13	0.10565276468219473	1.0	0	0	8.99685110211426	20.221298847954596	ZC3H12A
positive regulation of endothelial cell chemotaxis (GO:2001028)	1/13	0.10565276468219473	1.0	0	0	8.99685110211426	20.221298847954596	KDR
regulation of macrophage differentiation (GO:0045649)	1/13	0.10565276468219473	1.0	0	0	8.99685110211426	20.221298847954596	CSF1
pathway-restricted SMAD protein phosphorylation (GO:0060389)	1/13	0.10565276468219473	1.0	0	0	8.99685110211426	20.221298847954596	TGFBR2
poly(A)+ mRNA export from nucleus (GO:0016973)	1/13	0.10565276468219473	1.0	0	0	8.99685110211426	20.221298847954596	POLDIP3
regulation of leukocyte migration (GO:0002685)	1/13	0.10565276468219473	1.0	0	0	8.99685110211426	20.221298847954596	MSN
high-density lipoprotein particle assembly (GO:0034380)	1/13	0.10565276468219473	1.0	0	0	8.99685110211426	20.221298847954596	BMP1
regulation of synaptic vesicle transport (GO:1902803)	1/13	0.10565276468219473	1.0	0	0	8.99685110211426	20.221298847954596	RIMS3
negative regulation of cell adhesion (GO:0007162)	2/65	0.10670800260527752	1.0	0	0	3.598740440845704	8.05275437696876	SERPINE1;CYP1B1
negative regulation of blood vessel morphogenesis (GO:2000181)	2/65	0.10670800260527752	1.0	0	0	3.598740440845704	8.05275437696876	ANGPT4;SERPINF1
regulation of translation (GO:0006417)	4/213	0.11026538384359932	1.0	0	0	2.1964143535678007	4.842797657289203	POLDIP3;POLR2D;TOB1;MTOR
positive regulation of endothelial cell proliferation (GO:0001938)	2/67	0.11221045361049178	1.0	0	0	3.491315353059265	7.636830307408816	PDPK1;KDR
positive regulation of transferase activity (GO:0051347)	3/137	0.11298666201904314	1.0	0	0	2.5611473940325267	5.584544762367036	KDR;TRIB3;SORL1
branching involved in blood vessel morphogenesis (GO:0001569)	1/14	0.11330439472463219	1.0	0	0	8.354218880534669	18.192793010108833	TGFBR2
quinone biosynthetic process (GO:1901663)	1/14	0.11330439472463219	1.0	0	0	8.354218880534669	18.192793010108833	COQ8A
positive regulation of DNA damage response, signal transduction by p53 class mediator (GO:0043517)	1/14	0.11330439472463219	1.0	0	0	8.354218880534669	18.192793010108833	PLA2R1
negative regulation of endoplasmic reticulum stress-induced intrinsic apoptotic signaling pathway (GO:1902236)	1/14	0.11330439472463219	1.0	0	0	8.354218880534669	18.192793010108833	CREB3L1
regulation of nuclear-transcribed mRNA catabolic process, deadenylation-dependent decay (GO:1900151)	1/14	0.11330439472463219	1.0	0	0	8.354218880534669	18.192793010108833	TOB1
acetyl-CoA metabolic process (GO:0006084)	1/14	0.11330439472463219	1.0	0	0	8.354218880534669	18.192793010108833	ACLY
ubiquinone metabolic process (GO:0006743)	1/14	0.11330439472463219	1.0	0	0	8.354218880534669	18.192793010108833	COQ8A
myeloid dendritic cell activation (GO:0001773)	1/14	0.11330439472463219	1.0	0	0	8.354218880534669	18.192793010108833	TGFBR2
positive regulation of osteoclast differentiation (GO:0045672)	1/14	0.11330439472463219	1.0	0	0	8.354218880534669	18.192793010108833	CSF1
positive regulation of vascular smooth muscle cell proliferation (GO:1904707)	1/14	0.11330439472463219	1.0	0	0	8.354218880534669	18.192793010108833	MMP2
fatty acid transport (GO:0015908)	1/14	0.11330439472463219	1.0	0	0	8.354218880534669	18.192793010108833	PPARD
glycoside metabolic process (GO:0016137)	1/14	0.11330439472463219	1.0	0	0	8.354218880534669	18.192793010108833	CBR4
negative regulation of interleukin-1 beta production (GO:0032691)	1/14	0.11330439472463219	1.0	0	0	8.354218880534669	18.192793010108833	ZC3H12A
mitochondrial electron transport, ubiquinol to cytochrome c (GO:0006122)	1/14	0.11330439472463219	1.0	0	0	8.354218880534669	18.192793010108833	UQCRC2
regulation of monocyte differentiation (GO:0045655)	1/14	0.11330439472463219	1.0	0	0	8.354218880534669	18.192793010108833	CSF1
negative regulation of smooth muscle cell migration (GO:0014912)	1/14	0.11330439472463219	1.0	0	0	8.354218880534669	18.192793010108833	SERPINE1
modified amino acid transport (GO:0072337)	1/14	0.11330439472463219	1.0	0	0	8.354218880534669	18.192793010108833	SLC5A6
nucleoside triphosphate metabolic process (GO:0009141)	1/14	0.11330439472463219	1.0	0	0	8.354218880534669	18.192793010108833	AK4
pyrimidine-containing compound catabolic process (GO:0072529)	1/14	0.11330439472463219	1.0	0	0	8.354218880534669	18.192793010108833	DPYD
cardiac left ventricle morphogenesis (GO:0003214)	1/14	0.11330439472463219	1.0	0	0	8.354218880534669	18.192793010108833	TGFBR2
estrogen metabolic process (GO:0008210)	1/14	0.11330439472463219	1.0	0	0	8.354218880534669	18.192793010108833	CYP1B1
cell migration involved in sprouting angiogenesis (GO:0002042)	1/14	0.11330439472463219	1.0	0	0	8.354218880534669	18.192793010108833	KDR
purine-containing compound catabolic process (GO:0072523)	1/14	0.11330439472463219	1.0	0	0	8.354218880534669	18.192793010108833	DPYD
peptidyl-threonine phosphorylation (GO:0018107)	2/68	0.11498903580413394	1.0	0	0	3.439972480220158	7.440380103191369	PDPK1;TGFBR2
regulation of epithelial to mesenchymal transition (GO:0010717)	2/68	0.11498903580413394	1.0	0	0	3.439972480220158	7.440380103191369	MTOR;TGFBR2
monocarboxylic acid biosynthetic process (GO:0072330)	2/68	0.11498903580413394	1.0	0	0	3.439972480220158	7.440380103191369	ACLY;CBR4
regulation of endopeptidase activity (GO:0052548)	2/68	0.11498903580413394	1.0	0	0	3.439972480220158	7.440380103191369	SERPINF1;SERPINE1
cholesterol metabolic process (GO:0008203)	2/68	0.11498903580413394	1.0	0	0	3.439972480220158	7.440380103191369	ACLY;PPARD
negative regulation of cell cycle G2/M phase transition (GO:1902750)	2/69	0.11778517869548807	1.0	0	0	3.390117806593779	7.251098680247165	FHL1;PSMB10
vascular endothelial growth factor receptor signaling pathway (GO:0048010)	2/70	0.12059838353452128	1.0	0	0	3.341687552213868	7.068636251652117	VAV3;KDR
calcium-mediated signaling (GO:0019722)	2/70	0.12059838353452128	1.0	0	0	3.341687552213868	7.068636251652117	PDPK1;KDR
myotube differentiation (GO:0014902)	1/15	0.12089094076246114	1.0	0	0	7.797270955165692	16.47459224816861	ADAM12
atrioventricular valve morphogenesis (GO:0003181)	1/15	0.12089094076246114	1.0	0	0	7.797270955165692	16.47459224816861	TGFBR2
response to cholesterol (GO:0070723)	1/15	0.12089094076246114	1.0	0	0	7.797270955165692	16.47459224816861	TGFBR2
ubiquinone biosynthetic process (GO:0006744)	1/15	0.12089094076246114	1.0	0	0	7.797270955165692	16.47459224816861	COQ8A
fatty acid beta-oxidation using acyl-CoA oxidase (GO:0033540)	1/15	0.12089094076246114	1.0	0	0	7.797270955165692	16.47459224816861	EHHADH
retinoic acid metabolic process (GO:0042573)	1/15	0.12089094076246114	1.0	0	0	7.797270955165692	16.47459224816861	ALDH1A2
maintenance of protein location in nucleus (GO:0051457)	1/15	0.12089094076246114	1.0	0	0	7.797270955165692	16.47459224816861	TAF3
phosphatidylethanolamine biosynthetic process (GO:0006646)	1/15	0.12089094076246114	1.0	0	0	7.797270955165692	16.47459224816861	LPIN1
positive regulation of cellular response to insulin stimulus (GO:1900078)	1/15	0.12089094076246114	1.0	0	0	7.797270955165692	16.47459224816861	RARRES2
endocardial cushion morphogenesis (GO:0003203)	1/15	0.12089094076246114	1.0	0	0	7.797270955165692	16.47459224816861	TGFBR2
amide transport (GO:0042886)	1/15	0.12089094076246114	1.0	0	0	7.797270955165692	16.47459224816861	SLC5A6
cofactor transport (GO:0051181)	1/15	0.12089094076246114	1.0	0	0	7.797270955165692	16.47459224816861	SLC5A6
positive regulation of collagen metabolic process (GO:0010714)	1/15	0.12089094076246114	1.0	0	0	7.797270955165692	16.47459224816861	CREB3L1
L-alpha-amino acid transmembrane transport (GO:1902475)	1/15	0.12089094076246114	1.0	0	0	7.797270955165692	16.47459224816861	SLC25A13
negative regulation of RNA metabolic process (GO:0051253)	1/15	0.12089094076246114	1.0	0	0	7.797270955165692	16.47459224816861	ZC3H12A
positive regulation of protein import (GO:1904591)	1/15	0.12089094076246114	1.0	0	0	7.797270955165692	16.47459224816861	ZC3H12A
positive regulation of transcription elongation from RNA polymerase II promoter (GO:0032968)	1/15	0.12089094076246114	1.0	0	0	7.797270955165692	16.47459224816861	RTF1
regulation of tumor necrosis factor secretion (GO:1904467)	1/15	0.12089094076246114	1.0	0	0	7.797270955165692	16.47459224816861	ZC3H12A
intracellular lipid transport (GO:0032365)	1/15	0.12089094076246114	1.0	0	0	7.797270955165692	16.47459224816861	CPT2
negative regulation of coagulation (GO:0050819)	1/15	0.12089094076246114	1.0	0	0	7.797270955165692	16.47459224816861	SERPINE1
positive regulation of collagen biosynthetic process (GO:0032967)	1/15	0.12089094076246114	1.0	0	0	7.797270955165692	16.47459224816861	CREB3L1
negative regulation of protein processing (GO:0010955)	1/15	0.12089094076246114	1.0	0	0	7.797270955165692	16.47459224816861	SERPINE1
positive regulation of potassium ion transport (GO:0043268)	1/15	0.12089094076246114	1.0	0	0	7.797270955165692	16.47459224816861	FHL1
embryonic cranial skeleton morphogenesis (GO:0048701)	1/15	0.12089094076246114	1.0	0	0	7.797270955165692	16.47459224816861	TGFBR2
cytoplasmic sequestering of protein (GO:0051220)	1/15	0.12089094076246114	1.0	0	0	7.797270955165692	16.47459224816861	NFKBIL1
pyrimidine nucleoside metabolic process (GO:0006213)	1/15	0.12089094076246114	1.0	0	0	7.797270955165692	16.47459224816861	DPYD
negative regulation of lipid catabolic process (GO:0050995)	1/15	0.12089094076246114	1.0	0	0	7.797270955165692	16.47459224816861	CIDEA
regulation of cartilage development (GO:0061035)	1/15	0.12089094076246114	1.0	0	0	7.797270955165692	16.47459224816861	BMP1
positive regulation of phosphoprotein phosphatase activity (GO:0032516)	1/15	0.12089094076246114	1.0	0	0	7.797270955165692	16.47459224816861	MTOR
cellular response to virus (GO:0098586)	1/15	0.12089094076246114	1.0	0	0	7.797270955165692	16.47459224816861	ZC3H12A
nucleobase-containing small molecule catabolic process (GO:0034656)	1/15	0.12089094076246114	1.0	0	0	7.797270955165692	16.47459224816861	ENTPD1
defense response to Gram-negative bacterium (GO:0050829)	2/71	0.12342815873228244	1.0	0	0	3.294621530351701	6.892664534529867	RARRES2;SERPINE1
positive regulation of apoptotic process (GO:0043065)	5/307	0.12372660849949388	1.0	0	0	1.9048707545193058	3.98057206626398	VAV3;FRZB;ZC3H12A;CYP1B1;TGM2
axonogenesis (GO:0007409)	4/223	0.12456434439930796	1.0	0	0	2.097920436367451	4.369827444155385	NTNG1;MAP1B;KERA;RAB8A
response to metal ion (GO:0010038)	2/72	0.12627401973999725	1.0	0	0	3.248862897985705	6.722875157753768	NDRG1;SLC25A13
lipid biosynthetic process (GO:0008610)	2/72	0.12627401973999725	1.0	0	0	3.248862897985705	6.722875157753768	ACLY;CBR4
lysosomal transport (GO:0007041)	2/72	0.12627401973999725	1.0	0	0	3.248862897985705	6.722875157753768	SORL1;ARSB
regulation of neuron death (GO:1901214)	2/72	0.12627401973999725	1.0	0	0	3.248862897985705	6.722875157753768	PM20D1;SORL1
peptidyl-serine phosphorylation (GO:0018105)	3/145	0.12789087156328963	1.0	0	0	2.4198427102238353	4.976595147284541	PDPK1;MTOR;TGFBR2
T cell migration (GO:0072678)	1/16	0.12841295309899406	1.0	0	0	7.309941520467836	15.003684298107588	MSN
neural tube development (GO:0021915)	1/16	0.12841295309899406	1.0	0	0	7.309941520467836	15.003684298107588	ALDH1A2
negative regulation of NF-kappaB import into nucleus (GO:0042347)	1/16	0.12841295309899406	1.0	0	0	7.309941520467836	15.003684298107588	ZC3H12A
positive regulation of nuclear-transcribed mRNA catabolic process, deadenylation-dependent decay (GO:1900153)	1/16	0.12841295309899406	1.0	0	0	7.309941520467836	15.003684298107588	TOB1
regulation of systemic arterial blood pressure by hormone (GO:0001990)	1/16	0.12841295309899406	1.0	0	0	7.309941520467836	15.003684298107588	ENPEP
positive regulation of triglyceride metabolic process (GO:0090208)	1/16	0.12841295309899406	1.0	0	0	7.309941520467836	15.003684298107588	LDLR
fibrinolysis (GO:0042730)	1/16	0.12841295309899406	1.0	0	0	7.309941520467836	15.003684298107588	SERPINE1
DNA alkylation (GO:0006305)	1/16	0.12841295309899406	1.0	0	0	7.309941520467836	15.003684298107588	BAZ2A
regulation of membrane depolarization (GO:0003254)	1/16	0.12841295309899406	1.0	0	0	7.309941520467836	15.003684298107588	FHL1
positive regulation of nitric-oxide synthase activity (GO:0051000)	1/16	0.12841295309899406	1.0	0	0	7.309941520467836	15.003684298107588	S100A1
negative regulation of response to wounding (GO:1903035)	1/16	0.12841295309899406	1.0	0	0	7.309941520467836	15.003684298107588	SERPINE1
positive regulation of cell migration involved in sprouting angiogenesis (GO:0090050)	1/16	0.12841295309899406	1.0	0	0	7.309941520467836	15.003684298107588	KDR
cytoplasmic sequestering of transcription factor (GO:0042994)	1/16	0.12841295309899406	1.0	0	0	7.309941520467836	15.003684298107588	NFKBIL1
stabilization of membrane potential (GO:0030322)	1/16	0.12841295309899406	1.0	0	0	7.309941520467836	15.003684298107588	KCNK3
guanosine-containing compound metabolic process (GO:1901068)	1/16	0.12841295309899406	1.0	0	0	7.309941520467836	15.003684298107588	AK4
DNA methylation or demethylation (GO:0044728)	1/16	0.12841295309899406	1.0	0	0	7.309941520467836	15.003684298107588	BAZ2A
glutamine family amino acid catabolic process (GO:0009065)	1/16	0.12841295309899406	1.0	0	0	7.309941520467836	15.003684298107588	GLUD1
regulation of glucose transport (GO:0010827)	1/16	0.12841295309899406	1.0	0	0	7.309941520467836	15.003684298107588	TRIB3
positive regulation of macrophage derived foam cell differentiation (GO:0010744)	1/16	0.12841295309899406	1.0	0	0	7.309941520467836	15.003684298107588	CSF1
positive regulation of positive chemotaxis (GO:0050927)	1/16	0.12841295309899406	1.0	0	0	7.309941520467836	15.003684298107588	KDR
positive regulation of inflammatory response (GO:0050729)	2/73	0.12913548905540945	1.0	0	0	3.204357926780421	6.558978204109226	SERPINE1;CCL16
regulation of protein kinase activity (GO:0045859)	3/147	0.13172223969246796	1.0	0	0	2.386919680152763	4.8384289728689724	CSF1;PDPK1;TRIB3
positive regulation of defense response (GO:0031349)	2/74	0.13201209600497132	1.0	0	0	3.1610557926347402	6.400700882544102	SERPINE1;CCL16
glucose homeostasis (GO:0042593)	2/74	0.13201209600497132	1.0	0	0	3.1610557926347402	6.400700882544102	POLR2D;SLC2A4
mRNA 3'-end processing (GO:0031124)	2/74	0.13201209600497132	1.0	0	0	3.1610557926347402	6.400700882544102	POLDIP3;POLR2D
regulated exocytosis (GO:0045055)	3/148	0.13365301127433873	1.0	0	0	2.370791844476055	4.771238277868003	RIMS3;RARRES2;SERPINE1
antigen processing and presentation of exogenous peptide antigen via MHC class I, TAP-dependent (GO:0002479)	2/75	0.13490337677826805	1.0	0	0	3.118908382066277	6.247786306019021	ITGB5;PSMB10
negative regulation of cellular amide metabolic process (GO:0034249)	2/75	0.13490337677826805	1.0	0	0	3.118908382066277	6.247786306019021	TOB1;SORL1
regulation of cellular protein catabolic process (GO:1903362)	1/17	0.13587097741747045	1.0	0	0	6.879944960440316	13.732710966647522	MSN
regulation of collagen biosynthetic process (GO:0032965)	1/17	0.13587097741747045	1.0	0	0	6.879944960440316	13.732710966647522	CREB3L1
positive regulation of focal adhesion assembly (GO:0051894)	1/17	0.13587097741747045	1.0	0	0	6.879944960440316	13.732710966647522	KDR
microtubule nucleation (GO:0007020)	1/17	0.13587097741747045	1.0	0	0	6.879944960440316	13.732710966647522	TUBGCP3
positive regulation of signal transduction by p53 class mediator (GO:1901798)	1/17	0.13587097741747045	1.0	0	0	6.879944960440316	13.732710966647522	PLA2R1
ureteric bud development (GO:0001657)	1/17	0.13587097741747045	1.0	0	0	6.879944960440316	13.732710966647522	NPNT
long-term memory (GO:0007616)	1/17	0.13587097741747045	1.0	0	0	6.879944960440316	13.732710966647522	LDLR
regulation of synaptic vesicle exocytosis (GO:2000300)	1/17	0.13587097741747045	1.0	0	0	6.879944960440316	13.732710966647522	RIMS3
heterocycle biosynthetic process (GO:0018130)	1/17	0.13587097741747045	1.0	0	0	6.879944960440316	13.732710966647522	ALDH18A1
positive regulation of monocyte chemotaxis (GO:0090026)	1/17	0.13587097741747045	1.0	0	0	6.879944960440316	13.732710966647522	SERPINE1
defense response to fungus (GO:0050832)	1/17	0.13587097741747045	1.0	0	0	6.879944960440316	13.732710966647522	RARRES2
negative regulation of lipid biosynthetic process (GO:0051055)	1/17	0.13587097741747045	1.0	0	0	6.879944960440316	13.732710966647522	TRIB3
negative regulation of cell development (GO:0010721)	1/17	0.13587097741747045	1.0	0	0	6.879944960440316	13.732710966647522	SORL1
mesonephric tubule development (GO:0072164)	1/17	0.13587097741747045	1.0	0	0	6.879944960440316	13.732710966647522	NPNT
positive regulation of cartilage development (GO:0061036)	1/17	0.13587097741747045	1.0	0	0	6.879944960440316	13.732710966647522	BMP1
regulation of early endosome to late endosome transport (GO:2000641)	1/17	0.13587097741747045	1.0	0	0	6.879944960440316	13.732710966647522	MSN
N-glycan processing (GO:0006491)	1/17	0.13587097741747045	1.0	0	0	6.879944960440316	13.732710966647522	MAN2A2
negative regulation of intracellular transport (GO:0032387)	1/17	0.13587097741747045	1.0	0	0	6.879944960440316	13.732710966647522	INSIG1
positive regulation of cellular protein catabolic process (GO:1903364)	1/17	0.13587097741747045	1.0	0	0	6.879944960440316	13.732710966647522	MSN
apoptotic process (GO:0006915)	4/231	0.1365410946095116	1.0	0	0	2.0252651831599198	4.0325655558210105	NDUFS1;MTOR;TGFBR2;PPARD
transforming growth factor beta receptor signaling pathway (GO:0007179)	2/76	0.13780887429628647	1.0	0	0	3.077870113881194	6.0999923750330725	ITGB5;TGFBR2
nucleic acid-templated transcription (GO:0097659)	2/76	0.13780887429628647	1.0	0	0	3.077870113881194	6.0999923750330725	POLR2D;BAZ2A
ERAD pathway (GO:0036503)	2/77	0.14072813813305618	1.0	0	0	3.03789777473988	5.957090751501306	UBXN6;USP19
positive regulation of intracellular protein transport (GO:0090316)	3/152	0.1414736594485158	1.0	0	0	2.3084025854108954	4.514408429212014	ZC3H12A;MIEF1;SORL1
regulation of cardiac muscle cell proliferation (GO:0060043)	1/18	0.1432655548821484	1.0	0	0	6.49772579597141	12.62544082987354	POLR2D
membrane lipid metabolic process (GO:0006643)	1/18	0.1432655548821484	1.0	0	0	6.49772579597141	12.62544082987354	CYP1B1
regulation of amyloid-beta formation (GO:1902003)	1/18	0.1432655548821484	1.0	0	0	6.49772579597141	12.62544082987354	SORL1
receptor localization to synapse (GO:0097120)	1/18	0.1432655548821484	1.0	0	0	6.49772579597141	12.62544082987354	RAB8A
heart trabecula morphogenesis (GO:0061384)	1/18	0.1432655548821484	1.0	0	0	6.49772579597141	12.62544082987354	POLR2D
response to nutrient levels (GO:0031667)	1/18	0.1432655548821484	1.0	0	0	6.49772579597141	12.62544082987354	MTOR
positive regulation of p38MAPK cascade (GO:1900745)	1/18	0.1432655548821484	1.0	0	0	6.49772579597141	12.62544082987354	ZC3H12A
glucan biosynthetic process (GO:0009250)	1/18	0.1432655548821484	1.0	0	0	6.49772579597141	12.62544082987354	GBE1
calcium-mediated signaling using intracellular calcium source (GO:0035584)	1/18	0.1432655548821484	1.0	0	0	6.49772579597141	12.62544082987354	KDR
endoplasmic reticulum calcium ion homeostasis (GO:0032469)	1/18	0.1432655548821484	1.0	0	0	6.49772579597141	12.62544082987354	TGM2
maintenance of protein localization in organelle (GO:0072595)	1/18	0.1432655548821484	1.0	0	0	6.49772579597141	12.62544082987354	TAF3
glycogen biosynthetic process (GO:0005978)	1/18	0.1432655548821484	1.0	0	0	6.49772579597141	12.62544082987354	GBE1
blood vessel endothelial cell migration (GO:0043534)	1/18	0.1432655548821484	1.0	0	0	6.49772579597141	12.62544082987354	KDR
DNA methylation (GO:0006306)	1/18	0.1432655548821484	1.0	0	0	6.49772579597141	12.62544082987354	BAZ2A
regulation of microtubule polymerization or depolymerization (GO:0031110)	1/18	0.1432655548821484	1.0	0	0	6.49772579597141	12.62544082987354	MAP1B
establishment of epithelial cell polarity (GO:0090162)	1/18	0.1432655548821484	1.0	0	0	6.49772579597141	12.62544082987354	MSN
regulation of lipopolysaccharide-mediated signaling pathway (GO:0031664)	1/18	0.1432655548821484	1.0	0	0	6.49772579597141	12.62544082987354	NFKBIL1
positive regulation of metabolic process (GO:0009893)	1/18	0.1432655548821484	1.0	0	0	6.49772579597141	12.62544082987354	ACLY
mRNA destabilization (GO:0061157)	1/18	0.1432655548821484	1.0	0	0	6.49772579597141	12.62544082987354	ZC3H12A
positive regulation of morphogenesis of an epithelium (GO:1905332)	1/18	0.1432655548821484	1.0	0	0	6.49772579597141	12.62544082987354	MTOR
fibroblast growth factor receptor signaling pathway (GO:0008543)	2/78	0.14366072443090155	1.0	0	0	2.9989503673714197	5.818865915944599	KLB;POLR2D
negative regulation of inflammatory response (GO:0050728)	2/78	0.14366072443090155	1.0	0	0	2.9989503673714197	5.818865915944599	ZC3H12A;PPARD
regulation of cellular response to heat (GO:1900034)	2/78	0.14366072443090155	1.0	0	0	2.9989503673714197	5.818865915944599	HSPB8;MTOR
negative regulation of mitotic cell cycle phase transition (GO:1901991)	2/79	0.14660619588190898	1.0	0	0	2.960988970316085	5.685114298800659	FHL1;PSMB10
response to lipopolysaccharide (GO:0032496)	3/155	0.14743795739308982	1.0	0	0	2.2637238256932655	4.333554769744035	NFKBIL1;SERPINE1;ZC3H12A
RNA transport (GO:0050658)	2/80	0.1495641215432152	1.0	0	0	2.9239766081871346	5.555643483806954	POLDIP3;TGFBR2
regulation of protein kinase A signaling (GO:0010738)	1/19	0.150597222044936	1.0	0	0	6.155740227762388	11.653717511254118	AKAP11
histone methylation (GO:0016571)	1/19	0.150597222044936	1.0	0	0	6.155740227762388	11.653717511254118	PRMT6
macromolecule biosynthetic process (GO:0009059)	1/19	0.150597222044936	1.0	0	0	6.155740227762388	11.653717511254118	COL5A1
positive regulation of immunoglobulin production (GO:0002639)	1/19	0.150597222044936	1.0	0	0	6.155740227762388	11.653717511254118	POLR2D
positive regulation of blood coagulation (GO:0030194)	1/19	0.150597222044936	1.0	0	0	6.155740227762388	11.653717511254118	SERPINE1
protein targeting to lysosome (GO:0006622)	1/19	0.150597222044936	1.0	0	0	6.155740227762388	11.653717511254118	SORL1
positive regulation of phospholipase activity (GO:0010518)	1/19	0.150597222044936	1.0	0	0	6.155740227762388	11.653717511254118	PDPK1
positive regulation of STAT cascade (GO:1904894)	1/19	0.150597222044936	1.0	0	0	6.155740227762388	11.653717511254118	CYP1B1
sulfur compound transport (GO:0072348)	1/19	0.150597222044936	1.0	0	0	6.155740227762388	11.653717511254118	SLC5A6
endothelial cell development (GO:0001885)	1/19	0.150597222044936	1.0	0	0	6.155740227762388	11.653717511254118	MSN
aspartate family amino acid catabolic process (GO:0009068)	1/19	0.150597222044936	1.0	0	0	6.155740227762388	11.653717511254118	DLD
positive regulation of mononuclear cell migration (GO:0071677)	1/19	0.150597222044936	1.0	0	0	6.155740227762388	11.653717511254118	SERPINE1
negative regulation of response to biotic stimulus (GO:0002832)	1/19	0.150597222044936	1.0	0	0	6.155740227762388	11.653717511254118	NFKBIL1
positive regulation of adherens junction organization (GO:1903393)	1/19	0.150597222044936	1.0	0	0	6.155740227762388	11.653717511254118	KDR
negative regulation of lipid metabolic process (GO:0045833)	1/19	0.150597222044936	1.0	0	0	6.155740227762388	11.653717511254118	CIDEA
positive regulation of epithelial cell differentiation (GO:0030858)	1/19	0.150597222044936	1.0	0	0	6.155740227762388	11.653717511254118	TMEM100
protein heterotetramerization (GO:0051290)	1/19	0.150597222044936	1.0	0	0	6.155740227762388	11.653717511254118	CBR4
mitochondrial calcium ion homeostasis (GO:0051560)	1/19	0.150597222044936	1.0	0	0	6.155740227762388	11.653717511254118	TGM2
protein catabolic process (GO:0030163)	2/81	0.1525340768252233	1.0	0	0	2.887878131542849	5.430271470089672	PSMB10;MTOR
BMP signaling pathway (GO:0030509)	2/81	0.1525340768252233	1.0	0	0	2.887878131542849	5.430271470089672	TMEM100;TOB1
positive regulation of protein catabolic process (GO:0045732)	2/81	0.1525340768252233	1.0	0	0	2.887878131542849	5.430271470089672	MSN;SORL1
negative regulation of cell death (GO:0060548)	2/81	0.1525340768252233	1.0	0	0	2.887878131542849	5.430271470089672	PM20D1;SORL1
regulation of intracellular signal transduction (GO:1902531)	6/422	0.15409361996251073	1.0	0	0	1.6629250852249104	3.1099940790615204	VAV3;ARHGAP31;AKAP11;PDPK1;TP53INP1;TAF3
positive regulation of cellular biosynthetic process (GO:0031328)	3/159	0.15551545700946692	1.0	0	0	2.2067747986317996	4.106830299708171	POLDIP3;LDLR;MTOR
positive regulation of protein secretion (GO:0050714)	2/82	0.15551564344704877	1.0	0	0	2.852660105548424	5.3088259919473195	GLUD1;POLR2D
ephrin receptor signaling pathway (GO:0048013)	2/82	0.15551564344704877	1.0	0	0	2.852660105548424	5.3088259919473195	VAV3;MMP2
transcription initiation from RNA polymerase II promoter (GO:0006367)	3/160	0.15755631011842097	1.0	0	0	2.1929824561403506	4.052570965025708	POLR2D;TAF3;PPARD
positive regulation of cellular process (GO:0048522)	7/519	0.15756579732960957	1.0	0	0	1.5774825631838105	2.915049190395164	ACLY;CSF1;ZC3H12A;KDR;MSN;SORL1;TGFBR2
regulation of endoplasmic reticulum stress-induced intrinsic apoptotic signaling pathway (GO:1902235)	1/20	0.15786651096205342	1.0	0	0	5.847953216374269	10.795353627985365	CREB3L1
proteoglycan metabolic process (GO:0006029)	1/20	0.15786651096205342	1.0	0	0	5.847953216374269	10.795353627985365	ADAMTS12
negative regulation of intracellular protein transport (GO:0090317)	1/20	0.15786651096205342	1.0	0	0	5.847953216374269	10.795353627985365	INSIG1
regulation of toll-like receptor signaling pathway (GO:0034121)	1/20	0.15786651096205342	1.0	0	0	5.847953216374269	10.795353627985365	NFKBIL1
ureteric bud morphogenesis (GO:0060675)	1/20	0.15786651096205342	1.0	0	0	5.847953216374269	10.795353627985365	NPNT
wound healing, spreading of cells (GO:0044319)	1/20	0.15786651096205342	1.0	0	0	5.847953216374269	10.795353627985365	COL5A1
embryonic digestive tract development (GO:0048566)	1/20	0.15786651096205342	1.0	0	0	5.847953216374269	10.795353627985365	RARRES2
phosphatidylethanolamine metabolic process (GO:0046337)	1/20	0.15786651096205342	1.0	0	0	5.847953216374269	10.795353627985365	LPIN1
negative regulation of interferon-gamma production (GO:0032689)	1/20	0.15786651096205342	1.0	0	0	5.847953216374269	10.795353627985365	ZC3H12A
branching involved in ureteric bud morphogenesis (GO:0001658)	1/20	0.15786651096205342	1.0	0	0	5.847953216374269	10.795353627985365	NPNT
regulation of transport (GO:0051049)	1/20	0.15786651096205342	1.0	0	0	5.847953216374269	10.795353627985365	TRIB3
mitochondrial RNA metabolic process (GO:0000959)	1/20	0.15786651096205342	1.0	0	0	5.847953216374269	10.795353627985365	MRPL12
negative regulation of neuron death (GO:1901215)	2/83	0.15850840932430357	1.0	0	0	2.818290706686395	5.191143891773028	PM20D1;SORL1
regulation of apoptotic process (GO:0042981)	10/815	0.16111353493062555	1.0	0	0	1.435080543895526	2.619949021088388	VAV3;ANGPT4;FRZB;GLO1;TP53INP1;KDR;CIDEA;CYP1B1;NDRG1;TGM2
mitochondrial ATP synthesis coupled electron transport (GO:0042775)	2/85	0.16452592086264853	1.0	0	0	2.7519779841761265	4.966459298402503	NDUFS1;UQCRC2
positive regulation of transcription from RNA polymerase I promoter (GO:0045943)	1/21	0.16507394925133972	1.0	0	0	5.56947925368978	10.032646773612642	MTOR
epoxygenase P450 pathway (GO:0019373)	1/21	0.16507394925133972	1.0	0	0	5.56947925368978	10.032646773612642	CYP1B1
dendritic cell differentiation (GO:0097028)	1/21	0.16507394925133972	1.0	0	0	5.56947925368978	10.032646773612642	TGFBR2
GTP metabolic process (GO:0046039)	1/21	0.16507394925133972	1.0	0	0	5.56947925368978	10.032646773612642	AK4
ventricular septum morphogenesis (GO:0060412)	1/21	0.16507394925133972	1.0	0	0	5.56947925368978	10.032646773612642	TGFBR2
positive regulation of defense response to virus by host (GO:0002230)	1/21	0.16507394925133972	1.0	0	0	5.56947925368978	10.032646773612642	ZC3H12A
energy reserve metabolic process (GO:0006112)	1/21	0.16507394925133972	1.0	0	0	5.56947925368978	10.032646773612642	GBE1
sterol transport (GO:0015918)	1/21	0.16507394925133972	1.0	0	0	5.56947925368978	10.032646773612642	LDLR
negative regulation of macroautophagy (GO:0016242)	1/21	0.16507394925133972	1.0	0	0	5.56947925368978	10.032646773612642	MTOR
mitochondrial fission (GO:0000266)	1/21	0.16507394925133972	1.0	0	0	5.56947925368978	10.032646773612642	MIEF1
positive regulation of lipid metabolic process (GO:0045834)	1/21	0.16507394925133972	1.0	0	0	5.56947925368978	10.032646773612642	MTOR
embryonic skeletal system development (GO:0048706)	1/21	0.16507394925133972	1.0	0	0	5.56947925368978	10.032646773612642	POLR2D
ERK1 and ERK2 cascade (GO:0070371)	1/21	0.16507394925133972	1.0	0	0	5.56947925368978	10.032646773612642	KDR
regulation of macrophage activation (GO:0043030)	1/21	0.16507394925133972	1.0	0	0	5.56947925368978	10.032646773612642	ZC3H12A
embryonic skeletal system morphogenesis (GO:0048704)	1/21	0.16507394925133972	1.0	0	0	5.56947925368978	10.032646773612642	TGFBR2
establishment of endothelial barrier (GO:0061028)	1/21	0.16507394925133972	1.0	0	0	5.56947925368978	10.032646773612642	MSN
regulation of MAP kinase activity (GO:0043405)	2/87	0.17058343570131113	1.0	0	0	2.688714122470928	4.755073584737885	TRIB3;SORL1
mitochondrion organization (GO:0007005)	3/167	0.1720684308870042	1.0	0	0	2.1010610358230903	3.697579635040211	GLUD1;NDUFS1;MIEF1
regulation of microtubule depolymerization (GO:0031114)	1/22	0.17222006006501586	1.0	0	0	5.31632110579479	9.35131419960165	MAP1B
positive regulation of biosynthetic process (GO:0009891)	1/22	0.17222006006501586	1.0	0	0	5.31632110579479	9.35131419960165	MTOR
positive regulation of protein targeting to membrane (GO:0090314)	1/22	0.17222006006501586	1.0	0	0	5.31632110579479	9.35131419960165	MIEF1
outflow tract septum morphogenesis (GO:0003148)	1/22	0.17222006006501586	1.0	0	0	5.31632110579479	9.35131419960165	TGFBR2
negative regulation of nervous system development (GO:0051961)	1/22	0.17222006006501586	1.0	0	0	5.31632110579479	9.35131419960165	SORL1
negative regulation of response to endoplasmic reticulum stress (GO:1903573)	1/22	0.17222006006501586	1.0	0	0	5.31632110579479	9.35131419960165	CREB3L1
negative regulation of cell cycle G1/S phase transition (GO:1902807)	1/22	0.17222006006501586	1.0	0	0	5.31632110579479	9.35131419960165	FHL1
regulation of transcription from RNA polymerase III promoter (GO:0006359)	1/22	0.17222006006501586	1.0	0	0	5.31632110579479	9.35131419960165	MTOR
regulation of monocyte chemotaxis (GO:0090025)	1/22	0.17222006006501586	1.0	0	0	5.31632110579479	9.35131419960165	SERPINE1
positive regulation of phosphatase activity (GO:0010922)	1/22	0.17222006006501586	1.0	0	0	5.31632110579479	9.35131419960165	MTOR
triglyceride catabolic process (GO:0019433)	1/22	0.17222006006501586	1.0	0	0	5.31632110579479	9.35131419960165	PNPLA3
regulation of cytokine production involved in inflammatory response (GO:1900015)	1/22	0.17222006006501586	1.0	0	0	5.31632110579479	9.35131419960165	ZC3H12A
peptidyl-threonine modification (GO:0018210)	2/89	0.17667787254693948	1.0	0	0	2.62829358039293	4.555955407332065	PDPK1;TGFBR2
peptidyl-serine modification (GO:0018209)	3/170	0.17840203352278958	1.0	0	0	2.0639834881320946	3.5577206609511807	PDPK1;MTOR;TGFBR2
protein deubiquitination (GO:0016579)	4/257	0.1784077890005504	1.0	0	0	1.8203745420620292	3.137749378974356	RNF123;ZC3H12A;USP19;PSMB10
positive regulation of programmed cell death (GO:0043068)	4/257	0.1784077890005504	1.0	0	0	1.8203745420620292	3.137749378974356	VAV3;FRZB;CYP1B1;TGM2
regulation of protein oligomerization (GO:0032459)	1/23	0.17930536219169482	1.0	0	0	5.085176709890669	8.739715192282056	SORL1
regulation of transcription elongation from RNA polymerase II promoter (GO:0034243)	1/23	0.17930536219169482	1.0	0	0	5.085176709890669	8.739715192282056	RTF1
TOR signaling (GO:0031929)	1/23	0.17930536219169482	1.0	0	0	5.085176709890669	8.739715192282056	MTOR
protein localization to Golgi apparatus (GO:0034067)	1/23	0.17930536219169482	1.0	0	0	5.085176709890669	8.739715192282056	SORL1
vitamin transport (GO:0051180)	1/23	0.17930536219169482	1.0	0	0	5.085176709890669	8.739715192282056	SLC5A6
positive regulation of monooxygenase activity (GO:0032770)	1/23	0.17930536219169482	1.0	0	0	5.085176709890669	8.739715192282056	S100A1
positive regulation of cell junction assembly (GO:1901890)	1/23	0.17930536219169482	1.0	0	0	5.085176709890669	8.739715192282056	KDR
peroxisome organization (GO:0007031)	1/23	0.17930536219169482	1.0	0	0	5.085176709890669	8.739715192282056	TMEM135
regulation of ion homeostasis (GO:2000021)	1/23	0.17930536219169482	1.0	0	0	5.085176709890669	8.739715192282056	FHL1
regulation of cell cycle process (GO:0010564)	2/90	0.17973799908101767	1.0	0	0	2.599090318388564	4.460701882028399	ZFYVE26;USP19
lipid transport (GO:0006869)	2/91	0.1828062422984804	1.0	0	0	2.57052888631836	4.368172925400644	LDLR;PPARD
cellular response to acid chemical (GO:0071229)	2/91	0.1828062422984804	1.0	0	0	2.57052888631836	4.368172925400644	KDR;MTOR
negative regulation of kinase activity (GO:0033673)	2/91	0.1828062422984804	1.0	0	0	2.57052888631836	4.368172925400644	PDPK1;TRIB3
regulation of protein phosphorylation (GO:0001932)	4/261	0.18520396604485143	1.0	0	0	1.7924760816472853	3.022648010701711	RARRES2;ZC3H12A;KDR;MTOR
protein modification by small protein removal (GO:0070646)	4/261	0.18520396604485143	1.0	0	0	1.7924760816472853	3.022648010701711	RNF123;ZC3H12A;USP19;PSMB10
eosinophil migration (GO:0072677)	1/24	0.18633037002125072	1.0	0	0	4.8732943469785575	8.18827484359886	CCL16
positive regulation of vascular endothelial growth factor production (GO:0010575)	1/24	0.18633037002125072	1.0	0	0	4.8732943469785575	8.18827484359886	CYP1B1
negative regulation of G1/S transition of mitotic cell cycle (GO:2000134)	1/24	0.18633037002125072	1.0	0	0	4.8732943469785575	8.18827484359886	FHL1
cellular modified amino acid biosynthetic process (GO:0042398)	1/24	0.18633037002125072	1.0	0	0	4.8732943469785575	8.18827484359886	CNDP2
proteasomal ubiquitin-independent protein catabolic process (GO:0010499)	1/24	0.18633037002125072	1.0	0	0	4.8732943469785575	8.18827484359886	PSMB10
camera-type eye development (GO:0043010)	1/24	0.18633037002125072	1.0	0	0	4.8732943469785575	8.18827484359886	CYP1B1
positive regulation of DNA-templated transcription, elongation (GO:0032786)	1/24	0.18633037002125072	1.0	0	0	4.8732943469785575	8.18827484359886	RTF1
negative regulation of interleukin-6 production (GO:0032715)	1/24	0.18633037002125072	1.0	0	0	4.8732943469785575	8.18827484359886	ZC3H12A
intrinsic apoptotic signaling pathway in response to endoplasmic reticulum stress (GO:0070059)	1/24	0.18633037002125072	1.0	0	0	4.8732943469785575	8.18827484359886	TRIB3
sensory perception of pain (GO:0019233)	1/24	0.18633037002125072	1.0	0	0	4.8732943469785575	8.18827484359886	NIPSNAP1
eosinophil chemotaxis (GO:0048245)	1/24	0.18633037002125072	1.0	0	0	4.8732943469785575	8.18827484359886	CCL16
regulation of chemotaxis (GO:0050920)	1/24	0.18633037002125072	1.0	0	0	4.8732943469785575	8.18827484359886	RARRES2
nuclear-transcribed mRNA catabolic process (GO:0000956)	3/174	0.18694507134780758	1.0	0	0	2.016535591853196	3.381610085469714	ZC3H12A;POLR2D;RPL28
protein autophosphorylation (GO:0046777)	3/175	0.18909753604678745	1.0	0	0	2.0050125313283207	3.339332999093684	PDPK1;KDR;MTOR
transcription, DNA-templated (GO:0006351)	5/356	0.18995626527348455	1.0	0	0	1.6426834877455812	2.728433891991762	POLR2D;BAZ2A;RTF1;MRPL12;TAF3
cellular response to fibroblast growth factor stimulus (GO:0044344)	2/94	0.19205610339746856	1.0	0	0	2.488490730372029	4.105929437458828	KLB;POLR2D
skin development (GO:0043588)	2/94	0.19205610339746856	1.0	0	0	2.488490730372029	4.105929437458828	COL5A1;COL5A2
glycolytic process through glucose-6-phosphate (GO:0061620)	1/25	0.19329559363048848	1.0	0	0	4.678362573099415	7.689051174383017	ENO3
cellular response to epidermal growth factor stimulus (GO:0071364)	1/25	0.19329559363048848	1.0	0	0	4.678362573099415	7.689051174383017	PDPK1
cellular response to vascular endothelial growth factor stimulus (GO:0035924)	1/25	0.19329559363048848	1.0	0	0	4.678362573099415	7.689051174383017	KDR
negative regulation of wound healing (GO:0061045)	1/25	0.19329559363048848	1.0	0	0	4.678362573099415	7.689051174383017	SERPINE1
organophosphate ester transport (GO:0015748)	1/25	0.19329559363048848	1.0	0	0	4.678362573099415	7.689051174383017	LDLR
canonical glycolysis (GO:0061621)	1/25	0.19329559363048848	1.0	0	0	4.678362573099415	7.689051174383017	ENO3
regulation of potassium ion transmembrane transporter activity (GO:1901016)	1/25	0.19329559363048848	1.0	0	0	4.678362573099415	7.689051174383017	FHL1
long-chain fatty acid transport (GO:0015909)	1/25	0.19329559363048848	1.0	0	0	4.678362573099415	7.689051174383017	CPT2
glucose catabolic process to pyruvate (GO:0061718)	1/25	0.19329559363048848	1.0	0	0	4.678362573099415	7.689051174383017	ENO3
respiratory tube development (GO:0030323)	1/25	0.19329559363048848	1.0	0	0	4.678362573099415	7.689051174383017	POLR2D
in utero embryonic development (GO:0001701)	1/25	0.19329559363048848	1.0	0	0	4.678362573099415	7.689051174383017	RARRES2
regulation of DNA damage response, signal transduction by p53 class mediator (GO:0043516)	1/25	0.19329559363048848	1.0	0	0	4.678362573099415	7.689051174383017	PLA2R1
regulation of vascular smooth muscle cell proliferation (GO:1904705)	1/25	0.19329559363048848	1.0	0	0	4.678362573099415	7.689051174383017	MMP2
positive regulation of calcium ion transmembrane transport (GO:1904427)	1/25	0.19329559363048848	1.0	0	0	4.678362573099415	7.689051174383017	PDPK1
response to alcohol (GO:0097305)	1/25	0.19329559363048848	1.0	0	0	4.678362573099415	7.689051174383017	TGFBR2
L-amino acid transport (GO:0015807)	1/25	0.19329559363048848	1.0	0	0	4.678362573099415	7.689051174383017	SLC25A13
signal transduction in response to DNA damage (GO:0042770)	1/25	0.19329559363048848	1.0	0	0	4.678362573099415	7.689051174383017	NDRG1
regulation of protein import into nucleus (GO:0042306)	1/25	0.19329559363048848	1.0	0	0	4.678362573099415	7.689051174383017	ZC3H12A
positive regulation of protein localization to membrane (GO:1905477)	2/95	0.19515327189969559	1.0	0	0	2.4622960911049554	4.023317991801159	PDPK1;MIEF1
regulation of heart contraction (GO:0008016)	2/95	0.19515327189969559	1.0	0	0	2.4622960911049554	4.023317991801159	S100A1;FXYD1
negative regulation of protein phosphorylation (GO:0001933)	3/178	0.19559303188110347	1.0	0	0	1.9712201852946973	3.216477718008513	PDPK1;ZC3H12A;TRIB3
positive regulation of protein metabolic process (GO:0051247)	2/96	0.19825681330040762	1.0	0	0	2.4366471734892787	3.9429630892849614	CSF1;SORL1
positive regulation of glucose import (GO:0046326)	1/26	0.20020153882961172	1.0	0	0	4.49842555105713	7.235405873454613	RARRES2
apoptotic cell clearance (GO:0043277)	1/26	0.20020153882961172	1.0	0	0	4.49842555105713	7.235405873454613	TGM2
fat-soluble vitamin metabolic process (GO:0006775)	1/26	0.20020153882961172	1.0	0	0	4.49842555105713	7.235405873454613	ALDH1A2
regulation of pri-miRNA transcription from RNA polymerase II promoter (GO:1902893)	1/26	0.20020153882961172	1.0	0	0	4.49842555105713	7.235405873454613	PPARD
regulation of p38MAPK cascade (GO:1900744)	1/26	0.20020153882961172	1.0	0	0	4.49842555105713	7.235405873454613	ZC3H12A
regulation of NF-kappaB import into nucleus (GO:0042345)	1/26	0.20020153882961172	1.0	0	0	4.49842555105713	7.235405873454613	ZC3H12A
regulation of supramolecular fiber organization (GO:1902903)	1/26	0.20020153882961172	1.0	0	0	4.49842555105713	7.235405873454613	MAP1B
antigen processing and presentation of exogenous peptide antigen via MHC class II (GO:0019886)	2/97	0.20136639480771878	1.0	0	0	2.411527099535781	3.864783675349921	SEC23A;AP1B1
antigen processing and presentation of exogenous peptide antigen (GO:0002478)	2/97	0.20136639480771878	1.0	0	0	2.411527099535781	3.864783675349921	SEC23A;AP1B1
organonitrogen compound biosynthetic process (GO:1901566)	3/181	0.20214309119902216	1.0	0	0	1.9385480275273819	3.0993107688005455	GLUD1;ALDH18A1;LPIN1
Golgi vesicle transport (GO:0048193)	4/271	0.20255260573638706	1.0	0	0	1.7263330528042122	2.7565320467985326	COPA;SEC23A;SORL1;RAB8A
Fc-epsilon receptor signaling pathway (GO:0038095)	3/182	0.20433799838278507	1.0	0	0	1.92789666473877	3.0614609627724247	VAV3;PDPK1;PSMB10
regulation of insulin secretion (GO:0050796)	2/98	0.20448168874327274	1.0	0	0	2.386919680152763	3.788702348982115	GLUD1;POLR2D
antigen processing and presentation of peptide antigen via MHC class II (GO:0002495)	2/98	0.20448168874327274	1.0	0	0	2.386919680152763	3.788702348982115	SEC23A;AP1B1
Fc receptor signaling pathway (GO:0038093)	3/183	0.2065384801166409	1.0	0	0	1.9173617102866456	3.024194304573859	VAV3;PDPK1;PSMB10
negative regulation of cell-matrix adhesion (GO:0001953)	1/27	0.20704870719945606	1.0	0	0	4.3318171973142725	6.821750976457093	SERPINE1
microtubule polymerization (GO:0046785)	1/27	0.20704870719945606	1.0	0	0	4.3318171973142725	6.821750976457093	TUBGCP3
leukocyte cell-cell adhesion (GO:0007159)	1/27	0.20704870719945606	1.0	0	0	4.3318171973142725	6.821750976457093	MSN
purine ribonucleoside triphosphate biosynthetic process (GO:0009206)	1/27	0.20704870719945606	1.0	0	0	4.3318171973142725	6.821750976457093	SLC25A13
phagosome acidification (GO:0090383)	1/27	0.20704870719945606	1.0	0	0	4.3318171973142725	6.821750976457093	ATP6V1A
regulation of neurotransmitter secretion (GO:0046928)	1/27	0.20704870719945606	1.0	0	0	4.3318171973142725	6.821750976457093	RIMS3
regulation of protein targeting to membrane (GO:0090313)	1/27	0.20704870719945606	1.0	0	0	4.3318171973142725	6.821750976457093	MIEF1
protein targeting to vacuole (GO:0006623)	1/27	0.20704870719945606	1.0	0	0	4.3318171973142725	6.821750976457093	SORL1
regulation of vascular endothelial growth factor production (GO:0010574)	1/27	0.20704870719945606	1.0	0	0	4.3318171973142725	6.821750976457093	CYP1B1
cargo loading into vesicle (GO:0035459)	1/27	0.20704870719945606	1.0	0	0	4.3318171973142725	6.821750976457093	SEC23A
cellular response to transforming growth factor beta stimulus (GO:0071560)	2/100	0.21072812874852287	1.0	0	0	2.3391812865497075	3.6425414401536838	ITGB5;TGFBR2
positive regulation of macromolecule metabolic process (GO:0010604)	4/276	0.21140430573938485	1.0	0	0	1.6950589032968895	2.634092445152039	CSF1;ZC3H12A;MSN;MTOR
DNA-templated transcription, initiation (GO:0006352)	3/186	0.2131721682037844	1.0	0	0	1.8864365214110543	2.915780302482859	POLR2D;TAF3;PPARD
cellular response to ketone (GO:1901655)	1/28	0.2138375959836891	1.0	0	0	4.177109440267334	6.443351918717935	MSN
cellular response to hydrogen peroxide (GO:0070301)	1/28	0.2138375959836891	1.0	0	0	4.177109440267334	6.443351918717935	CYP1B1
positive regulation of cell communication (GO:0010647)	1/28	0.2138375959836891	1.0	0	0	4.177109440267334	6.443351918717935	RIMS3
RNA phosphodiester bond hydrolysis (GO:0090501)	1/28	0.2138375959836891	1.0	0	0	4.177109440267334	6.443351918717935	ZC3H12A
regulation of lipid biosynthetic process (GO:0046890)	1/28	0.2138375959836891	1.0	0	0	4.177109440267334	6.443351918717935	MTOR
antigen processing and presentation of peptide antigen via MHC class I (GO:0002474)	1/28	0.2138375959836891	1.0	0	0	4.177109440267334	6.443351918717935	SEC23A
aerobic respiration (GO:0009060)	1/28	0.2138375959836891	1.0	0	0	4.177109440267334	6.443351918717935	UQCRC2
regulation of fatty acid biosynthetic process (GO:0042304)	1/28	0.2138375959836891	1.0	0	0	4.177109440267334	6.443351918717935	TRIB3
regulation of defense response to virus by virus (GO:0050690)	1/28	0.2138375959836891	1.0	0	0	4.177109440267334	6.443351918717935	AP1B1
ventricular septum development (GO:0003281)	1/28	0.2138375959836891	1.0	0	0	4.177109440267334	6.443351918717935	TGFBR2
organelle fission (GO:0048285)	1/28	0.2138375959836891	1.0	0	0	4.177109440267334	6.443351918717935	MIEF1
lytic vacuole organization (GO:0080171)	1/28	0.2138375959836891	1.0	0	0	4.177109440267334	6.443351918717935	ARSB
positive regulation of gene expression (GO:0010628)	9/771	0.2153142040630211	1.0	0	0	1.365280906546522	2.0966030492653522	CSF1;POLDIP3;ZC3H12A;TP53INP1;MSN;MRPL12;TAF3;MTOR;PPARD
dicarboxylic acid transport (GO:0006835)	1/29	0.2205686984163979	1.0	0	0	4.033071183706392	6.096172918633583	SLC25A13
regulation of macrophage derived foam cell differentiation (GO:0010743)	1/29	0.2205686984163979	1.0	0	0	4.033071183706392	6.096172918633583	CSF1
keratan sulfate biosynthetic process (GO:0018146)	1/29	0.2205686984163979	1.0	0	0	4.033071183706392	6.096172918633583	KERA
lung development (GO:0030324)	1/29	0.2205686984163979	1.0	0	0	4.033071183706392	6.096172918633583	POLR2D
superoxide metabolic process (GO:0006801)	1/29	0.2205686984163979	1.0	0	0	4.033071183706392	6.096172918633583	SOD3
vacuolar transport (GO:0007034)	1/29	0.2205686984163979	1.0	0	0	4.033071183706392	6.096172918633583	ARSB
negative regulation of Notch signaling pathway (GO:0045746)	1/29	0.2205686984163979	1.0	0	0	4.033071183706392	6.096172918633583	PEAR1
respiratory system development (GO:0060541)	1/29	0.2205686984163979	1.0	0	0	4.033071183706392	6.096172918633583	POLR2D
positive regulation of transcription from RNA polymerase II promoter in response to stress (GO:0036003)	1/29	0.2205686984163979	1.0	0	0	4.033071183706392	6.096172918633583	CREB3L1
striated muscle tissue development (GO:0014706)	1/29	0.2205686984163979	1.0	0	0	4.033071183706392	6.096172918633583	POLR2D
transmembrane transport (GO:0055085)	5/378	0.2231502377584183	1.0	0	0	1.547077570469383	2.3204771534435746	SLC5A6;ATP6V1A;FXYD1;PSMB10;KCNK3
mRNA export from nucleus (GO:0006406)	2/105	0.2264222268250989	1.0	0	0	2.2277917014759123	3.3090587857408855	POLDIP3;POLR2D
protein localization to lysosome (GO:0061462)	1/30	0.22724250341901603	1.0	0	0	3.898635477582846	5.77675452134046	SORL1
regulation of cell migration involved in sprouting angiogenesis (GO:0090049)	1/30	0.22724250341901603	1.0	0	0	3.898635477582846	5.77675452134046	KDR
regulation of defense response to virus by host (GO:0050691)	1/30	0.22724250341901603	1.0	0	0	3.898635477582846	5.77675452134046	ZC3H12A
acylglycerol catabolic process (GO:0046464)	1/30	0.22724250341901603	1.0	0	0	3.898635477582846	5.77675452134046	PNPLA3
regulation of blood coagulation (GO:0030193)	1/30	0.22724250341901603	1.0	0	0	3.898635477582846	5.77675452134046	SERPINE1
positive regulation of B cell proliferation (GO:0030890)	1/30	0.22724250341901603	1.0	0	0	3.898635477582846	5.77675452134046	VAV3
regulation of sodium ion transmembrane transport (GO:1902305)	1/30	0.22724250341901603	1.0	0	0	3.898635477582846	5.77675452134046	FXYD1
chondroitin sulfate metabolic process (GO:0030204)	1/30	0.22724250341901603	1.0	0	0	3.898635477582846	5.77675452134046	ARSB
cellular response to starvation (GO:0009267)	2/107	0.23272480615647825	1.0	0	0	2.1861507350931846	3.1871861243033215	ZC3H12A;MTOR
negative regulation of toll-like receptor signaling pathway (GO:0034122)	1/31	0.23385949588968713	1.0	0	0	3.7728730428221087	5.482115785246345	NFKBIL1
positive regulation of ubiquitin-protein transferase activity (GO:0051443)	1/31	0.23385949588968713	1.0	0	0	3.7728730428221087	5.482115785246345	TRIB3
negative regulation of blood vessel endothelial cell migration (GO:0043537)	1/31	0.23385949588968713	1.0	0	0	3.7728730428221087	5.482115785246345	ANGPT4
regulation of ubiquitin-protein transferase activity (GO:0051438)	1/31	0.23385949588968713	1.0	0	0	3.7728730428221087	5.482115785246345	TRIB3
positive regulation of release of sequestered calcium ion into cytosol (GO:0051281)	1/31	0.23385949588968713	1.0	0	0	3.7728730428221087	5.482115785246345	PDPK1
lysosome organization (GO:0007040)	1/31	0.23385949588968713	1.0	0	0	3.7728730428221087	5.482115785246345	ARSB
nucleobase-containing small molecule interconversion (GO:0015949)	1/31	0.23385949588968713	1.0	0	0	3.7728730428221087	5.482115785246345	AK4
positive regulation of protein dephosphorylation (GO:0035307)	1/31	0.23385949588968713	1.0	0	0	3.7728730428221087	5.482115785246345	MTOR
secondary alcohol metabolic process (GO:1902652)	1/31	0.23385949588968713	1.0	0	0	3.7728730428221087	5.482115785246345	PPARD
regulation of cytokine secretion (GO:0050707)	1/31	0.23385949588968713	1.0	0	0	3.7728730428221087	5.482115785246345	CIDEA
negative regulation of extrinsic apoptotic signaling pathway via death domain receptors (GO:1902042)	1/31	0.23385949588968713	1.0	0	0	3.7728730428221087	5.482115785246345	SERPINE1
cellular protein metabolic process (GO:0044267)	6/484	0.23448181759442055	1.0	0	0	1.4499057561258517	2.102910295799233	CSF1;MMP15;MMP2;RPL28;PRSS23;SORL1
ion transport (GO:0006811)	4/289	0.23490534134441177	1.0	0	0	1.6188105789271332	2.344964728180741	ATP6V1A;SLC24A3;FXYD1;KCNK3
phosphorylation (GO:0016310)	5/386	0.2356395894118914	1.0	0	0	1.515013786625458	2.189879412126543	PDPK1;UQCRC2;COQ8A;MTOR;TGFBR2
cellular protein modification process (GO:0006464)	11/1001	0.23820816901186315	1.0	0	0	1.28526444315918	1.8438536442244822	CSF1;MAN2A2;PDPK1;MMP15;KLHL11;PRSS23;ARSB;RAB8A;PSMB10;MTOR;TGFBR2
circulatory system development (GO:0072359)	2/109	0.2390382150173203	1.0	0	0	2.146037877568539	3.071263145796631	POLR2D;TGFBR2
7-methylguanosine mRNA capping (GO:0006370)	1/32	0.24042015667947883	1.0	0	0	3.654970760233918	5.2096755607293055	POLR2D
mitochondrial transmembrane transport (GO:1990542)	1/32	0.24042015667947883	1.0	0	0	3.654970760233918	5.2096755607293055	CPT2
positive regulation of calcium ion transport into cytosol (GO:0010524)	1/32	0.24042015667947883	1.0	0	0	3.654970760233918	5.2096755607293055	PDPK1
cellular response to amino acid stimulus (GO:0071230)	1/32	0.24042015667947883	1.0	0	0	3.654970760233918	5.2096755607293055	MTOR
phosphatidylcholine biosynthetic process (GO:0006656)	1/32	0.24042015667947883	1.0	0	0	3.654970760233918	5.2096755607293055	LPIN1
negative regulation of fat cell differentiation (GO:0045599)	1/32	0.24042015667947883	1.0	0	0	3.654970760233918	5.2096755607293055	TRIB3
protein trimerization (GO:0070206)	1/32	0.24042015667947883	1.0	0	0	3.654970760233918	5.2096755607293055	TRIM4
regulation of nitric oxide biosynthetic process (GO:0045428)	1/32	0.24042015667947883	1.0	0	0	3.654970760233918	5.2096755607293055	ZC3H12A
7-methylguanosine RNA capping (GO:0009452)	1/32	0.24042015667947883	1.0	0	0	3.654970760233918	5.2096755607293055	POLR2D
regulation of potassium ion transmembrane transport (GO:1901379)	1/32	0.24042015667947883	1.0	0	0	3.654970760233918	5.2096755607293055	FHL1
ATP biosynthetic process (GO:0006754)	1/32	0.24042015667947883	1.0	0	0	3.654970760233918	5.2096755607293055	SLC25A13
aminoglycan catabolic process (GO:0006026)	1/32	0.24042015667947883	1.0	0	0	3.654970760233918	5.2096755607293055	GNS
positive regulation of myeloid leukocyte differentiation (GO:0002763)	1/32	0.24042015667947883	1.0	0	0	3.654970760233918	5.2096755607293055	CSF1
phagosome maturation (GO:0090382)	1/32	0.24042015667947883	1.0	0	0	3.654970760233918	5.2096755607293055	ATP6V1A
negative regulation of cytokine production (GO:0001818)	2/110	0.2421982960888752	1.0	0	0	2.1265284423179156	3.015414105324374	ZC3H12A;CIDEA
regulation of protein binding (GO:0043393)	2/111	0.2453602720494185	1.0	0	0	2.10737052842316	2.9609138620729962	TRIB3;SORL1
intracellular pH reduction (GO:0051452)	1/33	0.24692496254586657	1.0	0	0	3.54421407052986	4.95718867223173	ATP6V1A
glycogen metabolic process (GO:0005977)	1/33	0.24692496254586657	1.0	0	0	3.54421407052986	4.95718867223173	GBE1
positive regulation of cytokine-mediated signaling pathway (GO:0001961)	1/33	0.24692496254586657	1.0	0	0	3.54421407052986	4.95718867223173	CSF1
protein acetylation (GO:0006473)	1/33	0.24692496254586657	1.0	0	0	3.54421407052986	4.95718867223173	EHHADH
negative regulation of neurogenesis (GO:0050768)	1/33	0.24692496254586657	1.0	0	0	3.54421407052986	4.95718867223173	SORL1
positive regulation of nucleocytoplasmic transport (GO:0046824)	1/33	0.24692496254586657	1.0	0	0	3.54421407052986	4.95718867223173	ZC3H12A
regulation of cell-substrate adhesion (GO:0010810)	1/33	0.24692496254586657	1.0	0	0	3.54421407052986	4.95718867223173	NPNT
negative regulation of multi-organism process (GO:0043901)	1/33	0.24692496254586657	1.0	0	0	3.54421407052986	4.95718867223173	NFKBIL1
intra-Golgi vesicle-mediated transport (GO:0006891)	1/33	0.24692496254586657	1.0	0	0	3.54421407052986	4.95718867223173	COPA
positive regulation of locomotion (GO:0040017)	1/33	0.24692496254586657	1.0	0	0	3.54421407052986	4.95718867223173	RARRES2
cellular response to glucose starvation (GO:0042149)	1/33	0.24692496254586657	1.0	0	0	3.54421407052986	4.95718867223173	ZC3H12A
embryonic organ morphogenesis (GO:0048562)	1/33	0.24692496254586657	1.0	0	0	3.54421407052986	4.95718867223173	POLR2D
establishment or maintenance of epithelial cell apical/basal polarity (GO:0045197)	1/33	0.24692496254586657	1.0	0	0	3.54421407052986	4.95718867223173	MSN
carboxylic acid metabolic process (GO:0019752)	1/33	0.24692496254586657	1.0	0	0	3.54421407052986	4.95718867223173	GLUD1
positive regulation of ERK1 and ERK2 cascade (GO:0070374)	3/201	0.2469653408003775	1.0	0	0	1.7456576765296326	2.441314956526609	KDR;NPNT;CCL16
regulation of cell growth (GO:0001558)	3/201	0.2469653408003775	1.0	0	0	1.7456576765296326	2.441314956526609	FRZB;FHL1;MTOR
positive regulation of kinase activity (GO:0033674)	2/113	0.25168886612459146	1.0	0	0	2.070071934999741	2.8557917766907543	CSF1;KDR
apoptotic mitochondrial changes (GO:0008637)	1/34	0.2533743861607	1.0	0	0	3.439972480220158	4.722693831662585	NDUFS1
regulation of interleukin-8 production (GO:0032677)	1/34	0.2533743861607	1.0	0	0	3.439972480220158	4.722693831662585	SERPINE1
response to amino acid (GO:0043200)	1/34	0.2533743861607	1.0	0	0	3.439972480220158	4.722693831662585	MTOR
negative regulation of endothelial cell migration (GO:0010596)	1/34	0.2533743861607	1.0	0	0	3.439972480220158	4.722693831662585	ANGPT4
positive regulation of muscle cell differentiation (GO:0051149)	1/34	0.2533743861607	1.0	0	0	3.439972480220158	4.722693831662585	CDON
positive regulation of cell development (GO:0010720)	1/34	0.2533743861607	1.0	0	0	3.439972480220158	4.722693831662585	SERPINF1
regulation of interleukin-1 beta secretion (GO:0050706)	1/34	0.2533743861607	1.0	0	0	3.439972480220158	4.722693831662585	ZC3H12A
regulation of wound healing (GO:0061041)	1/34	0.2533743861607	1.0	0	0	3.439972480220158	4.722693831662585	SERPINE1
macromolecule catabolic process (GO:0009057)	1/34	0.2533743861607	1.0	0	0	3.439972480220158	4.722693831662585	MTOR
regulation of I-kappaB kinase/NF-kappaB signaling (GO:0043122)	3/204	0.25382724865143264	1.0	0	0	1.719986240110079	2.3582754846439817	PDPK1;ZC3H12A;S100A4
protein O-linked glycosylation (GO:0006493)	2/115	0.2580219546900133	1.0	0	0	2.0340706839562674	2.7555771207388298	ADAMTS5;ADAMTS7
negative regulation of cell growth (GO:0030308)	2/115	0.2580219546900133	1.0	0	0	2.0340706839562674	2.7555771207388298	FRZB;FHL1
epithelium development (GO:0060429)	2/115	0.2580219546900133	1.0	0	0	2.0340706839562674	2.7555771207388298	ALDH1A2;KDR
negative regulation of protein kinase B signaling (GO:0051898)	1/35	0.25976889637858536	1.0	0	0	3.341687552213868	4.504470854868305	TRIB3
regulation of mitochondrial membrane potential (GO:0051881)	1/35	0.25976889637858536	1.0	0	0	3.341687552213868	4.504470854868305	NDUFS1
negative regulation of protein complex assembly (GO:0031333)	1/35	0.25976889637858536	1.0	0	0	3.341687552213868	4.504470854868305	SORL1
endothelial cell migration (GO:0043542)	1/35	0.25976889637858536	1.0	0	0	3.341687552213868	4.504470854868305	CYP1B1
regulation of phosphoprotein phosphatase activity (GO:0043666)	1/35	0.25976889637858536	1.0	0	0	3.341687552213868	4.504470854868305	MTOR
carboxylic acid transmembrane transport (GO:1905039)	1/35	0.25976889637858536	1.0	0	0	3.341687552213868	4.504470854868305	SLC5A6
regulation of cardiac muscle contraction (GO:0055117)	1/35	0.25976889637858536	1.0	0	0	3.341687552213868	4.504470854868305	ZC3H12A
positive regulation of osteoblast differentiation (GO:0045669)	1/35	0.25976889637858536	1.0	0	0	3.341687552213868	4.504470854868305	NPNT
protein kinase B signaling (GO:0043491)	1/35	0.25976889637858536	1.0	0	0	3.341687552213868	4.504470854868305	KDR
cholesterol biosynthetic process (GO:0006695)	1/35	0.25976889637858536	1.0	0	0	3.341687552213868	4.504470854868305	ACLY
positive regulation of phosphorylation (GO:0042327)	3/208	0.26301862553079697	1.0	0	0	1.6869095816464237	2.252919078615421	RARRES2;KDR;MTOR
protein ubiquitination (GO:0016567)	6/506	0.2657494002547919	1.0	0	0	1.3868663754247277	1.8378774267594682	KLHL11;LNPEP;RTF1;PSMB10;KLHL31;PJA1
regulation of potassium ion transport (GO:0043266)	1/36	0.26610895797554424	1.0	0	0	3.248862897985705	4.30100532040591	FHL1
ferric iron transport (GO:0015682)	1/36	0.26610895797554424	1.0	0	0	3.248862897985705	4.30100532040591	ATP6V1A
regulation of receptor-mediated endocytosis (GO:0048259)	1/36	0.26610895797554424	1.0	0	0	3.248862897985705	4.30100532040591	SERPINE1
epithelial cell migration (GO:0010631)	1/36	0.26610895797554424	1.0	0	0	3.248862897985705	4.30100532040591	CYP1B1
organic hydroxy compound transport (GO:0015850)	1/36	0.26610895797554424	1.0	0	0	3.248862897985705	4.30100532040591	POLR2D
acylglycerol metabolic process (GO:0006639)	1/36	0.26610895797554424	1.0	0	0	3.248862897985705	4.30100532040591	PNPLA3
regulation of muscle cell differentiation (GO:0051147)	1/36	0.26610895797554424	1.0	0	0	3.248862897985705	4.30100532040591	CDON
regulation of nitric-oxide synthase activity (GO:0050999)	1/36	0.26610895797554424	1.0	0	0	3.248862897985705	4.30100532040591	S100A1
transferrin transport (GO:0033572)	1/36	0.26610895797554424	1.0	0	0	3.248862897985705	4.30100532040591	ATP6V1A
lymphocyte proliferation (GO:0046651)	1/36	0.26610895797554424	1.0	0	0	3.248862897985705	4.30100532040591	MSN
positive regulation of signaling (GO:0023056)	1/36	0.26610895797554424	1.0	0	0	3.248862897985705	4.30100532040591	RIMS3
negative regulation of blood coagulation (GO:0030195)	1/36	0.26610895797554424	1.0	0	0	3.248862897985705	4.30100532040591	SERPINE1
heart looping (GO:0001947)	1/36	0.26610895797554424	1.0	0	0	3.248862897985705	4.30100532040591	TGFBR2
cardiac muscle tissue development (GO:0048738)	1/36	0.26610895797554424	1.0	0	0	3.248862897985705	4.30100532040591	POLR2D
plasma membrane organization (GO:0007009)	1/36	0.26610895797554424	1.0	0	0	3.248862897985705	4.30100532040591	COL5A1
secondary alcohol biosynthetic process (GO:1902653)	1/36	0.26610895797554424	1.0	0	0	3.248862897985705	4.30100532040591	ACLY
zymogen activation (GO:0031638)	1/36	0.26610895797554424	1.0	0	0	3.248862897985705	4.30100532040591	C1R
epithelial to mesenchymal transition (GO:0001837)	1/37	0.272395031891726	1.0	0	0	3.1610557926347402	4.110959200746147	S100A4
base-excision repair (GO:0006284)	1/37	0.272395031891726	1.0	0	0	3.1610557926347402	4.110959200746147	PRMT6
myelination (GO:0042552)	1/37	0.272395031891726	1.0	0	0	3.1610557926347402	4.110959200746147	CNTNAP1
positive regulation of smooth muscle cell proliferation (GO:0048661)	1/37	0.272395031891726	1.0	0	0	3.1610557926347402	4.110959200746147	MMP2
regulation of sodium ion transmembrane transporter activity (GO:2000649)	1/37	0.272395031891726	1.0	0	0	3.1610557926347402	4.110959200746147	FXYD1
organic cyclic compound biosynthetic process (GO:1901362)	1/37	0.272395031891726	1.0	0	0	3.1610557926347402	4.110959200746147	ALDH18A1
enzyme linked receptor protein signaling pathway (GO:0007167)	2/120	0.273861534385507	1.0	0	0	1.949317738791423	2.524625047337017	CSF1;KDR
negative regulation of growth (GO:0045926)	2/120	0.273861534385507	1.0	0	0	1.949317738791423	2.524625047337017	FRZB;FHL1
regulation of gene expression (GO:0010468)	11/1037	0.2740823759370599	1.0	0	0	1.2406458125384177	1.6058008461643967	PRMT6;CSF1;ZC3H12A;PRRX2;KDR;MSN;BAZ2A;ZFPL1;TOB1;MTOR;MLLT6
gene expression (GO:0010467)	5/411	0.27582551668487787	1.0	0	0	1.4228596633514037	1.8326244633729223	POLDIP3;POLR2D;BAZ2A;RPL28;SORL1
stimulatory C-type lectin receptor signaling pathway (GO:0002223)	2/121	0.27702875525542947	1.0	0	0	1.933207674834469	2.481531039768504	PDPK1;PSMB10
positive regulation of protein phosphorylation (GO:0001934)	5/412	0.27746387353747515	1.0	0	0	1.4194061204791915	1.8197702545293948	ANGPT4;CSF1;RARRES2;KDR;MTOR
mitochondrion disassembly (GO:0061726)	1/38	0.2786275751737094	1.0	0	0	3.077870113881194	3.9331463369741178	FUNDC2
chemical homeostasis (GO:0048878)	1/38	0.2786275751737094	1.0	0	0	3.077870113881194	3.9331463369741178	PNPLA3
protein oligomerization (GO:0051259)	3/217	0.283842393680563	1.0	0	0	1.616945589780904	2.0362780284464295	MCCC2;TRIM4;ZC3H12A
signal transduction by p53 class mediator (GO:0072331)	1/39	0.28480704099292664	1.0	0	0	2.9989503673714197	3.7665118523388545	NDRG1
regulation of extrinsic apoptotic signaling pathway via death domain receptors (GO:1902041)	1/39	0.28480704099292664	1.0	0	0	2.9989503673714197	3.7665118523388545	SERPINE1
regulation of proteasomal protein catabolic process (GO:0061136)	1/39	0.28480704099292664	1.0	0	0	2.9989503673714197	3.7665118523388545	USP19
purine ribonucleoside monophosphate biosynthetic process (GO:0009168)	1/39	0.28480704099292664	1.0	0	0	2.9989503673714197	3.7665118523388545	SLC25A13
alpha-amino acid catabolic process (GO:1901606)	1/39	0.28480704099292664	1.0	0	0	2.9989503673714197	3.7665118523388545	MCCC2
cellular response to amino acid starvation (GO:0034198)	1/39	0.28480704099292664	1.0	0	0	2.9989503673714197	3.7665118523388545	MTOR
innate immune response activating cell surface receptor signaling pathway (GO:0002220)	2/124	0.28652501127086366	1.0	0	0	1.8864365214110543	2.3579125585039975	PDPK1;PSMB10
platelet degranulation (GO:0002576)	2/124	0.28652501127086366	1.0	0	0	1.8864365214110543	2.3579125585039975	RARRES2;SERPINE1
ion transmembrane transport (GO:0034220)	3/219	0.288491164736569	1.0	0	0	1.6021789633902106	1.991653958716413	ATP6V1A;FXYD1;KCNK3
embryonic heart tube morphogenesis (GO:0003143)	1/40	0.29093387874275356	1.0	0	0	2.9239766081871346	3.6101147907733475	TGFBR2
phosphatidic acid biosynthetic process (GO:0006654)	1/40	0.29093387874275356	1.0	0	0	2.9239766081871346	3.6101147907733475	PNPLA3
negative regulation of catabolic process (GO:0009895)	1/40	0.29093387874275356	1.0	0	0	2.9239766081871346	3.6101147907733475	CIDEA
sensory organ development (GO:0007423)	1/40	0.29093387874275356	1.0	0	0	2.9239766081871346	3.6101147907733475	POLR2D
autophagy of mitochondrion (GO:0000422)	1/40	0.29093387874275356	1.0	0	0	2.9239766081871346	3.6101147907733475	FUNDC2
regulation of viral transcription (GO:0046782)	1/40	0.29093387874275356	1.0	0	0	2.9239766081871346	3.6101147907733475	POLR2D
determination of heart left/right asymmetry (GO:0061371)	1/40	0.29093387874275356	1.0	0	0	2.9239766081871346	3.6101147907733475	TGFBR2
sterol biosynthetic process (GO:0016126)	1/40	0.29093387874275356	1.0	0	0	2.9239766081871346	3.6101147907733475	ACLY
cytoskeleton organization (GO:0007010)	2/126	0.2928492154202282	1.0	0	0	1.85649308456326	2.2799543777372286	CNTNAP1;FLNB
positive regulation of cell migration (GO:0030335)	3/221	0.2931459384454318	1.0	0	0	1.5876796062554577	1.948217370065794	CSF1;KDR;MTOR
negative regulation of response to stimulus (GO:0048585)	2/127	0.2960087084000854	1.0	0	0	1.8418750287792973	2.242236781913313	ZC3H12A;KDR
non-canonical Wnt signaling pathway (GO:0035567)	2/127	0.2960087084000854	1.0	0	0	1.8418750287792973	2.242236781913313	FRZB;PSMB10
mesenchymal cell differentiation (GO:0048762)	1/41	0.29700853397468296	1.0	0	0	2.852660105548424	3.4631134122685983	S100A4
phosphatidic acid metabolic process (GO:0046473)	1/41	0.29700853397468296	1.0	0	0	2.852660105548424	3.4631134122685983	PNPLA3
positive regulation of viral transcription (GO:0050434)	1/41	0.29700853397468296	1.0	0	0	2.852660105548424	3.4631134122685983	POLR2D
positive regulation of receptor-mediated endocytosis (GO:0048260)	1/41	0.29700853397468296	1.0	0	0	2.852660105548424	3.4631134122685983	SERPINE1
monocyte chemotaxis (GO:0002548)	1/41	0.29700853397468296	1.0	0	0	2.852660105548424	3.4631134122685983	CCL16
regulation of mRNA stability (GO:0043488)	2/128	0.29916619511560627	1.0	0	0	1.827485380116959	2.205328990322183	CSDC2;PSMB10
positive regulation of mitochondrion organization (GO:0010822)	2/128	0.29916619511560627	1.0	0	0	1.827485380116959	2.205328990322183	KDR;MIEF1
regulation of cell proliferation (GO:0042127)	8/740	0.2998220317828815	1.0	0	0	1.264422317053896	1.5230803954421614	CSF1;FRZB;ALDH1A2;TP53INP1;KDR;CYP1B1;TOB1;TGFBR2
regulation of interleukin-6 production (GO:0032675)	1/42	0.30303144862374914	1.0	0	0	2.78473962684489	3.32475268176332	ZC3H12A
regulation of protein modification process (GO:0031399)	1/42	0.30303144862374914	1.0	0	0	2.78473962684489	3.32475268176332	ASPSCR1
positive regulation of protein localization to nucleus (GO:1900182)	1/42	0.30303144862374914	1.0	0	0	2.78473962684489	3.32475268176332	ZC3H12A
negative regulation of protein secretion (GO:0050709)	1/42	0.30303144862374914	1.0	0	0	2.78473962684489	3.32475268176332	CIDEA
negative regulation of cellular process (GO:0048523)	6/534	0.3069556214052237	1.0	0	0	1.314146790196465	1.5520758230204745	FRZB;ALDH1A2;FHL1;TP53INP1;CYP1B1;TOB1
regulation of B cell proliferation (GO:0030888)	1/43	0.30900306074226336	1.0	0	0	2.7199782401740786	3.194353588518104	VAV3
cardiac ventricle morphogenesis (GO:0003208)	1/43	0.30900306074226336	1.0	0	0	2.7199782401740786	3.194353588518104	TGFBR2
positive regulation of protein localization to plasma membrane (GO:1903078)	1/43	0.30900306074226336	1.0	0	0	2.7199782401740786	3.194353588518104	PDPK1
negative regulation of protein metabolic process (GO:0051248)	1/43	0.30900306074226336	1.0	0	0	2.7199782401740786	3.194353588518104	LDLR
nucleobase-containing compound catabolic process (GO:0034655)	1/43	0.30900306074226336	1.0	0	0	2.7199782401740786	3.194353588518104	ENTPD1
response to hydrogen peroxide (GO:0042542)	1/43	0.30900306074226336	1.0	0	0	2.7199782401740786	3.194353588518104	CYP1B1
digestive tract development (GO:0048565)	1/43	0.30900306074226336	1.0	0	0	2.7199782401740786	3.194353588518104	RARRES2
regulation of multicellular organismal development (GO:2000026)	1/43	0.30900306074226336	1.0	0	0	2.7199782401740786	3.194353588518104	ADAMTS12
positive regulation of transport (GO:0051050)	1/44	0.3149238048133139	1.0	0	0	2.658160552897395	3.0713039843116063	LDLR
regulation of focal adhesion assembly (GO:0051893)	1/44	0.3149238048133139	1.0	0	0	2.658160552897395	3.0713039843116063	KDR
sprouting angiogenesis (GO:0002040)	1/44	0.3149238048133139	1.0	0	0	2.658160552897395	3.0713039843116063	KDR
cholesterol transport (GO:0030301)	1/44	0.3149238048133139	1.0	0	0	2.658160552897395	3.0713039843116063	LDLR
lymphocyte chemotaxis (GO:0048247)	1/44	0.3149238048133139	1.0	0	0	2.658160552897395	3.0713039843116063	CCL16
amide biosynthetic process (GO:0043604)	1/44	0.3149238048133139	1.0	0	0	2.658160552897395	3.0713039843116063	PM20D1
mitotic nuclear envelope disassembly (GO:0007077)	1/44	0.3149238048133139	1.0	0	0	2.658160552897395	3.0713039843116063	LPIN1
negative regulation of immune system process (GO:0002683)	1/44	0.3149238048133139	1.0	0	0	2.658160552897395	3.0713039843116063	NFKBIL1
inorganic anion transport (GO:0015698)	1/44	0.3149238048133139	1.0	0	0	2.658160552897395	3.0713039843116063	FXYD1
unsaturated fatty acid metabolic process (GO:0033559)	1/44	0.3149238048133139	1.0	0	0	2.658160552897395	3.0713039843116063	CYP1B1
positive regulation of macroautophagy (GO:0016239)	1/44	0.3149238048133139	1.0	0	0	2.658160552897395	3.0713039843116063	KDR
positive regulation of interleukin-8 production (GO:0032757)	1/44	0.3149238048133139	1.0	0	0	2.658160552897395	3.0713039843116063	SERPINE1
positive regulation of viral process (GO:0048524)	1/44	0.3149238048133139	1.0	0	0	2.658160552897395	3.0713039843116063	POLR2D
positive regulation of intracellular transport (GO:0032388)	1/44	0.3149238048133139	1.0	0	0	2.658160552897395	3.0713039843116063	SORL1
mitochondrial gene expression (GO:0140053)	1/45	0.3207941115421065	1.0	0	0	2.599090318388564	2.9550507048740857	MRPL12
peptidyl-tyrosine autophosphorylation (GO:0038083)	1/45	0.3207941115421065	1.0	0	0	2.599090318388564	2.9550507048740857	KDR
activation of protein kinase activity (GO:0032147)	3/233	0.32115788308652304	1.0	0	0	1.5059106994955198	1.7104471487808874	PDPK1;MTOR;TGFBR2
interleukin-12-mediated signaling pathway (GO:0035722)	1/46	0.326614408153163	1.0	0	0	2.5425883549453343	2.845092763346907	MSN
regulation of G1/S transition of mitotic cell cycle (GO:2000045)	1/46	0.326614408153163	1.0	0	0	2.5425883549453343	2.845092763346907	FHL1
mitotic spindle assembly (GO:0090307)	1/46	0.326614408153163	1.0	0	0	2.5425883549453343	2.845092763346907	TUBGCP3
protein methylation (GO:0006479)	1/46	0.326614408153163	1.0	0	0	2.5425883549453343	2.845092763346907	PRMT6
positive regulation of protein localization to cell periphery (GO:1904377)	1/46	0.326614408153163	1.0	0	0	2.5425883549453343	2.845092763346907	PDPK1
nuclear envelope disassembly (GO:0051081)	1/46	0.326614408153163	1.0	0	0	2.5425883549453343	2.845092763346907	LPIN1
icosanoid metabolic process (GO:0006690)	1/46	0.326614408153163	1.0	0	0	2.5425883549453343	2.845092763346907	CYP1B1
mitochondrial electron transport, NADH to ubiquinone (GO:0006120)	1/46	0.326614408153163	1.0	0	0	2.5425883549453343	2.845092763346907	NDUFS1
negative regulation of autophagy (GO:0010507)	1/46	0.326614408153163	1.0	0	0	2.5425883549453343	2.845092763346907	MTOR
cellular response to interleukin-12 (GO:0071349)	1/46	0.326614408153163	1.0	0	0	2.5425883549453343	2.845092763346907	MSN
positive regulation of ion transport (GO:0043270)	1/46	0.326614408153163	1.0	0	0	2.5425883549453343	2.845092763346907	FHL1
muscle contraction (GO:0006936)	2/137	0.32746212027338223	1.0	0	0	1.7074315960216844	1.9061474262751983	ITGB5;FXYD1
proteasomal protein catabolic process (GO:0010498)	3/237	0.33050929909792603	1.0	0	0	1.4804944851580426	1.6390857704235466	KLHL11;UBXN6;PSMB10
regulation of signal transduction by p53 class mediator (GO:1901796)	2/138	0.33058933530358164	1.0	0	0	1.6950589032968895	1.876224006653766	TP53INP1;TAF3
negative regulation of I-kappaB kinase/NF-kappaB signaling (GO:0043124)	1/47	0.3323851182094551	1.0	0	0	2.488490730372029	2.7409754578393946	ZC3H12A
regulation of organelle assembly (GO:1902115)	1/47	0.3323851182094551	1.0	0	0	2.488490730372029	2.7409754578393946	MSN
response to lipid (GO:0033993)	2/140	0.3368316760169771	1.0	0	0	1.670843776106934	1.8181653318374948	POLR2D;PPARD
regulation of small GTPase mediated signal transduction (GO:0051056)	2/140	0.3368316760169771	1.0	0	0	1.670843776106934	1.8181653318374948	VAV3;ARHGAP31
regulation of cellular component organization (GO:0051128)	2/140	0.3368316760169771	1.0	0	0	1.670843776106934	1.8181653318374948	CIDEA;MTOR
endosome to lysosome transport (GO:0008333)	1/48	0.33810666167795217	1.0	0	0	2.4366471734892787	2.642285248989786	UBXN6
cytoplasmic microtubule organization (GO:0031122)	1/48	0.33810666167795217	1.0	0	0	2.4366471734892787	2.642285248989786	TUBGCP3
pattern recognition receptor signaling pathway (GO:0002221)	1/48	0.33810666167795217	1.0	0	0	2.4366471734892787	2.642285248989786	S100A1
regulation of epithelial cell migration (GO:0010632)	1/48	0.33810666167795217	1.0	0	0	2.4366471734892787	2.642285248989786	ARSB
glycoprotein metabolic process (GO:0009100)	1/48	0.33810666167795217	1.0	0	0	2.4366471734892787	2.642285248989786	MAN2A2
regulation of megakaryocyte differentiation (GO:0045652)	1/49	0.3437794549959414	1.0	0	0	2.386919680152763	2.5486452951697793	PRMT6
positive regulation of response to DNA damage stimulus (GO:2001022)	1/49	0.3437794549959414	1.0	0	0	2.386919680152763	2.5486452951697793	PLA2R1
glutathione metabolic process (GO:0006749)	1/49	0.3437794549959414	1.0	0	0	2.386919680152763	2.5486452951697793	CNDP2
lipid homeostasis (GO:0055088)	1/49	0.3437794549959414	1.0	0	0	2.386919680152763	2.5486452951697793	PNPLA3
regulation of release of sequestered calcium ion into cytosol (GO:0051279)	1/49	0.3437794549959414	1.0	0	0	2.386919680152763	2.5486452951697793	PDPK1
regulation of cellular protein metabolic process (GO:0032268)	1/50	0.3494039111808349	1.0	0	0	2.3391812865497075	2.4597115493631505	CSF1
negative regulation of transcription from RNA polymerase II promoter (GO:0000122)	6/565	0.35377759961188965	1.0	0	0	1.2420431609998446	1.2905906697268348	ELK4;SIN3B;TRIB3;RTF1;TAF3;PPARD
regulation of ERK1 and ERK2 cascade (GO:0070372)	3/247	0.35386604523208737	1.0	0	0	1.4205554371759357	1.4757253224804963	KDR;NPNT;CCL16
peptidyl-tyrosine modification (GO:0018212)	1/51	0.3549804396255481	1.0	0	0	2.2933149868134386	2.375169339917683	KDR
regulation of cellular amine metabolic process (GO:0033238)	1/51	0.3549804396255481	1.0	0	0	2.2933149868134386	2.375169339917683	PSMB10
regulation of exocytosis (GO:0017157)	1/51	0.3549804396255481	1.0	0	0	2.2933149868134386	2.375169339917683	RAB8A
regulation of cellular amino acid metabolic process (GO:0006521)	1/51	0.3549804396255481	1.0	0	0	2.2933149868134386	2.375169339917683	PSMB10
arachidonic acid metabolic process (GO:0019369)	1/51	0.3549804396255481	1.0	0	0	2.2933149868134386	2.375169339917683	CYP1B1
positive regulation of proteolysis (GO:0045862)	1/52	0.3605094463419074	1.0	0	0	2.249212775528565	2.2947303624729627	ZC3H12A
plasma membrane bounded cell projection morphogenesis (GO:0120039)	1/52	0.3605094463419074	1.0	0	0	2.249212775528565	2.2947303624729627	CNTNAP1
positive regulation of nervous system development (GO:0051962)	1/52	0.3605094463419074	1.0	0	0	2.249212775528565	2.2947303624729627	SERPINF1
chemokine-mediated signaling pathway (GO:0070098)	1/52	0.3605094463419074	1.0	0	0	2.249212775528565	2.2947303624729627	CCL16
positive regulation of ossification (GO:0045778)	1/52	0.3605094463419074	1.0	0	0	2.249212775528565	2.2947303624729627	NPNT
regulation of cell-matrix adhesion (GO:0001952)	1/52	0.3605094463419074	1.0	0	0	2.249212775528565	2.2947303624729627	CSF1
negative regulation of canonical Wnt signaling pathway (GO:0090090)	2/148	0.36161733992630496	1.0	0	0	1.5805278963173701	1.6076635028889201	FRZB;PSMB10
regulation of G2/M transition of mitotic cell cycle (GO:0010389)	2/149	0.36469249138592	1.0	0	0	1.5699203265434278	1.5835798419826532	FHL1;PSMB10
heart development (GO:0007507)	2/149	0.36469249138592	1.0	0	0	1.5699203265434278	1.5835798419826532	POLR2D;TGFBR2
positive regulation of phosphatidylinositol 3-kinase signaling (GO:0014068)	1/53	0.3659913340474585	1.0	0	0	2.2067747986317996	2.2181300305131786	KDR
neutrophil chemotaxis (GO:0030593)	1/53	0.3659913340474585	1.0	0	0	2.2067747986317996	2.2181300305131786	CCL16
regulation of calcium ion-dependent exocytosis (GO:0017158)	1/53	0.3659913340474585	1.0	0	0	2.2067747986317996	2.2181300305131786	RIMS3
positive regulation of protein import into nucleus (GO:0042307)	1/53	0.3659913340474585	1.0	0	0	2.2067747986317996	2.2181300305131786	ZC3H12A
sensory perception (GO:0007600)	1/54	0.37142650185754833	1.0	0	0	2.1659085986571363	2.1451251374602234	NIPSNAP1
protein targeting to mitochondrion (GO:0006626)	1/54	0.37142650185754833	1.0	0	0	2.1659085986571363	2.1451251374602234	UQCRC2
cellular response to nutrient levels (GO:0031669)	1/54	0.37142650185754833	1.0	0	0	2.1659085986571363	2.1451251374602234	MTOR
negative regulation of supramolecular fiber organization (GO:1902904)	1/54	0.37142650185754833	1.0	0	0	2.1659085986571363	2.1451251374602234	LDLR
glycosphingolipid metabolic process (GO:0006687)	1/54	0.37142650185754833	1.0	0	0	2.1659085986571363	2.1451251374602234	ARSB
regulation of cellular catabolic process (GO:0031329)	1/55	0.37681534567949654	1.0	0	0	2.1265284423179156	2.0754917826339083	RAB8A
negative regulation of cellular response to growth factor stimulus (GO:0090288)	1/55	0.37681534567949654	1.0	0	0	2.1265284423179156	2.0754917826339083	ADAMTS12
fat cell differentiation (GO:0045444)	1/55	0.37681534567949654	1.0	0	0	2.1265284423179156	2.0754917826339083	OSBPL11
regulation of gene silencing by RNA (GO:0060966)	1/55	0.37681534567949654	1.0	0	0	2.1265284423179156	2.0754917826339083	POLR2D
regulation of posttranscriptional gene silencing (GO:0060147)	1/55	0.37681534567949654	1.0	0	0	2.1265284423179156	2.0754917826339083	POLR2D
antigen receptor-mediated signaling pathway (GO:0050851)	3/257	0.3771274680682886	1.0	0	0	1.365280906546522	1.3313837628425087	VAV3;PDPK1;PSMB10
regulation of secretion by cell (GO:1903530)	1/56	0.3821582579351044	1.0	0	0	2.088554720133667	2.0090235346299528	RAB8A
granulocyte chemotaxis (GO:0071621)	1/56	0.3821582579351044	1.0	0	0	2.088554720133667	2.0090235346299528	CCL16
negative regulation of cellular catabolic process (GO:0031330)	1/56	0.3821582579351044	1.0	0	0	2.088554720133667	2.0090235346299528	MTOR
cellular iron ion homeostasis (GO:0006879)	1/56	0.3821582579351044	1.0	0	0	2.088554720133667	2.0090235346299528	ATP6V1A
autophagosome organization (GO:1905037)	1/56	0.3821582579351044	1.0	0	0	2.088554720133667	2.0090235346299528	TP53INP1
I-kappaB kinase/NF-kappaB signaling (GO:0007249)	1/57	0.3874556279461807	1.0	0	0	2.051913409254129	1.9455297943394323	NFKBIL1
positive regulation of cell death (GO:0010942)	1/57	0.3874556279461807	1.0	0	0	2.051913409254129	1.9455297943394323	ZC3H12A
epidermal growth factor receptor signaling pathway (GO:0007173)	1/57	0.3874556279461807	1.0	0	0	2.051913409254129	1.9455297943394323	PDPK1
protein homotetramerization (GO:0051289)	1/57	0.3874556279461807	1.0	0	0	2.051913409254129	1.9455297943394323	CBR4
response to retinoic acid (GO:0032526)	1/57	0.3874556279461807	1.0	0	0	2.051913409254129	1.9455297943394323	POLR2D
neutrophil degranulation (GO:0043312)	5/479	0.39008010849452945	1.0	0	0	1.2208670597858597	1.149328101374966	ACLY;ANPEP;MLEC;GNS;ARSB
endocytosis (GO:0006897)	3/263	0.3910074392516032	1.0	0	0	1.3341338136215062	1.2527899312371868	HEATR5B;LDLR;SORL1
phospholipid transport (GO:0015914)	1/58	0.3927078416089085	1.0	0	0	2.016535591853196	1.8848343398893355	LDLR
neutrophil migration (GO:1990266)	1/58	0.3927078416089085	1.0	0	0	2.016535591853196	1.8848343398893355	CCL16
post-Golgi vesicle-mediated transport (GO:0006892)	1/58	0.3927078416089085	1.0	0	0	2.016535591853196	1.8848343398893355	SORL1
ubiquitin-dependent ERAD pathway (GO:0030433)	1/58	0.3927078416089085	1.0	0	0	2.016535591853196	1.8848343398893355	USP19
autophagosome assembly (GO:0000045)	1/58	0.3927078416089085	1.0	0	0	2.016535591853196	1.8848343398893355	TP53INP1
integrin-mediated signaling pathway (GO:0007229)	1/58	0.3927078416089085	1.0	0	0	2.016535591853196	1.8848343398893355	ITGB5
neutrophil activation involved in immune response (GO:0002283)	5/483	0.39686366772626946	1.0	0	0	1.2107563594977782	1.118935579895909	ACLY;ANPEP;MLEC;GNS;ARSB
renal system development (GO:0072001)	1/59	0.39791528156202033	1.0	0	0	1.9823570224997522	1.8267740246855444	POLR2D
transcription from RNA polymerase II promoter (GO:0006366)	5/485	0.40025327212942674	1.0	0	0	1.2057635497678905	1.1040667413331786	POLDIP3;POLR2D;RTF1;TAF3;PPARD
negative regulation of apoptotic process (GO:0043066)	5/485	0.40025327212942674	1.0	0	0	1.2057635497678905	1.1040667413331786	ANGPT4;GLO1;ZC3H12A;KDR;CIDEA
negative regulation of intracellular signal transduction (GO:1902532)	2/161	0.40112400525866093	1.0	0	0	1.4529076313973337	1.3272088328558784	ZC3H12A;TRIB3
regulation of programmed cell death (GO:0043067)	3/268	0.4025166945044362	1.0	0	0	1.3092432573972244	1.1914358548756376	TP53INP1;CIDEA;NDRG1
positive regulation of protein binding (GO:0032092)	1/60	0.4030783273306628	1.0	0	0	1.949317738791423	1.7711976126686952	TRIB3
neutrophil mediated immunity (GO:0002446)	5/487	0.40364110744663667	1.0	0	0	1.2008117487421497	1.0894114146045013	ACLY;ANPEP;MLEC;GNS;ARSB
regulation of protein kinase B signaling (GO:0051896)	2/163	0.407103465294061	1.0	0	0	1.435080543895526	1.2896895366337975	KLB;TRIB3
T cell receptor signaling pathway (GO:0050852)	2/163	0.407103465294061	1.0	0	0	1.435080543895526	1.2896895366337975	PDPK1;PSMB10
potassium ion transport (GO:0006813)	1/61	0.4081973550959504	1.0	0	0	1.9173617102866456	1.7179647359968495	KCNK3
negative regulation of MAP kinase activity (GO:0043407)	1/61	0.4081973550959504	1.0	0	0	1.9173617102866456	1.7179647359968495	SORL1
glycosaminoglycan metabolic process (GO:0030203)	1/61	0.4081973550959504	1.0	0	0	1.9173617102866456	1.7179647359968495	GNS
regulation of cellular ketone metabolic process (GO:0010565)	1/61	0.4081973550959504	1.0	0	0	1.9173617102866456	1.7179647359968495	PSMB10
negative regulation of viral life cycle (GO:1903901)	1/61	0.4081973550959504	1.0	0	0	1.9173617102866456	1.7179647359968495	ZC3HAV1
RNA 3'-end processing (GO:0031123)	1/61	0.4081973550959504	1.0	0	0	1.9173617102866456	1.7179647359968495	POLDIP3
glycerophospholipid biosynthetic process (GO:0046474)	2/164	0.4100824977126332	1.0	0	0	1.426330052774212	1.2714262239214666	PNPLA3;LPIN1
positive regulation of catabolic process (GO:0009896)	1/62	0.4132727380261702	1.0	0	0	1.8864365214110543	1.666944956324863	SORL1
second-messenger-mediated signaling (GO:0019932)	1/62	0.4132727380261702	1.0	0	0	1.8864365214110543	1.666944956324863	PDPK1
regulation of actin filament-based process (GO:0032970)	1/62	0.4132727380261702	1.0	0	0	1.8864365214110543	1.666944956324863	MTOR
negative regulation of intrinsic apoptotic signaling pathway (GO:2001243)	1/62	0.4132727380261702	1.0	0	0	1.8864365214110543	1.666944956324863	CREB3L1
regulation of translational initiation (GO:0006446)	1/62	0.4132727380261702	1.0	0	0	1.8864365214110543	1.666944956324863	POLR2D
vesicle coating (GO:0006901)	1/63	0.41830484599402384	1.0	0	0	1.85649308456326	1.6180169231013177	SEC23A
COPII vesicle coating (GO:0048208)	1/63	0.41830484599402384	1.0	0	0	1.85649308456326	1.6180169231013177	SEC23A
iron ion homeostasis (GO:0055072)	1/63	0.41830484599402384	1.0	0	0	1.85649308456326	1.6180169231013177	ATP6V1A
vesicle targeting, rough ER to cis-Golgi (GO:0048207)	1/63	0.41830484599402384	1.0	0	0	1.85649308456326	1.6180169231013177	SEC23A
regulation of viral genome replication (GO:0045069)	1/63	0.41830484599402384	1.0	0	0	1.85649308456326	1.6180169231013177	ZC3HAV1
regulation of proteolysis (GO:0030162)	1/63	0.41830484599402384	1.0	0	0	1.85649308456326	1.6180169231013177	KLHL11
nuclear-transcribed mRNA catabolic process, deadenylation-dependent decay (GO:0000288)	1/63	0.41830484599402384	1.0	0	0	1.85649308456326	1.6180169231013177	POLR2D
positive regulation of cell projection organization (GO:0031346)	1/63	0.41830484599402384	1.0	0	0	1.85649308456326	1.6180169231013177	ARSB
glycerophospholipid metabolic process (GO:0006650)	1/64	0.4232940458291964	1.0	0	0	1.827485380116959	1.5710676126318615	PNPLA3
positive regulation of JAK-STAT cascade (GO:0046427)	1/64	0.4232940458291964	1.0	0	0	1.827485380116959	1.5710676126318615	CYP1B1
NADH dehydrogenase complex assembly (GO:0010257)	1/64	0.4232940458291964	1.0	0	0	1.827485380116959	1.5710676126318615	NDUFS1
mitochondrial respiratory chain complex I biogenesis (GO:0097031)	1/64	0.4232940458291964	1.0	0	0	1.827485380116959	1.5710676126318615	NDUFS1
mitochondrial respiratory chain complex I assembly (GO:0032981)	1/64	0.4232940458291964	1.0	0	0	1.827485380116959	1.5710676126318615	NDUFS1
MAPK cascade (GO:0000165)	3/278	0.42534515559169034	1.0	0	0	1.2621481761958855	1.07895280683267	KLB;KDR;PSMB10
glycolipid metabolic process (GO:0006664)	1/65	0.42824070143498816	1.0	0	0	1.799370220422852	1.5259916418354182	ARSB
positive regulation of protein modification by small protein conjugation or removal (GO:1903322)	1/65	0.42824070143498816	1.0	0	0	1.799370220422852	1.5259916418354182	ZC3H12A
regulation of myeloid cell differentiation (GO:0045637)	1/65	0.42824070143498816	1.0	0	0	1.799370220422852	1.5259916418354182	PRMT6
regulation of JAK-STAT cascade (GO:0046425)	1/65	0.42824070143498816	1.0	0	0	1.799370220422852	1.5259916418354182	CYP1B1
regulation of cell division (GO:0051302)	1/65	0.42824070143498816	1.0	0	0	1.799370220422852	1.5259916418354182	ZFYVE26
cellular response to reactive oxygen species (GO:0034614)	1/65	0.42824070143498816	1.0	0	0	1.799370220422852	1.5259916418354182	CYP1B1
defense response to Gram-positive bacterium (GO:0050830)	1/65	0.42824070143498816	1.0	0	0	1.799370220422852	1.5259916418354182	RARRES2
positive regulation of protein kinase activity (GO:0045860)	2/172	0.4336457655095487	1.0	0	0	1.3599891200870393	1.1363080193997	CSF1;TGFBR2
negative regulation of gene expression (GO:0010629)	6/618	0.4346831342234974	1.0	0	0	1.135524896383353	0.9460488734432282	PRMT6;ZC3H12A;KDR;TRIB3;TOB1;PPARD
extrinsic apoptotic signaling pathway (GO:0097191)	1/67	0.43800781896535856	1.0	0	0	1.7456576765296326	1.4410727367477418	PDPK1
regulation of gene silencing by miRNA (GO:0060964)	1/67	0.43800781896535856	1.0	0	0	1.7456576765296326	1.4410727367477418	POLR2D
negative regulation of protein serine/threonine kinase activity (GO:0071901)	1/67	0.43800781896535856	1.0	0	0	1.7456576765296326	1.4410727367477418	SORL1
positive regulation of synaptic transmission (GO:0050806)	1/67	0.43800781896535856	1.0	0	0	1.7456576765296326	1.4410727367477418	RIMS3
negative regulation of protein binding (GO:0032091)	1/67	0.43800781896535856	1.0	0	0	1.7456576765296326	1.4410727367477418	SORL1
insulin receptor signaling pathway (GO:0008286)	1/67	0.43800781896535856	1.0	0	0	1.7456576765296326	1.4410727367477418	ATP6V1A
regulation of cardiac conduction (GO:1903779)	1/67	0.43800781896535856	1.0	0	0	1.7456576765296326	1.4410727367477418	FXYD1
regulation of protein localization to plasma membrane (GO:1903076)	1/67	0.43800781896535856	1.0	0	0	1.7456576765296326	1.4410727367477418	PDPK1
negative regulation of Wnt signaling pathway (GO:0030178)	2/174	0.43945870568741147	1.0	0	0	1.344357061235464	1.1053458677844703	FRZB;PSMB10
response to interferon-gamma (GO:0034341)	1/68	0.44282899330972497	1.0	0	0	1.719986240110079	1.4010519488796467	CCL16
COPII-coated vesicle budding (GO:0090114)	1/68	0.44282899330972497	1.0	0	0	1.719986240110079	1.4010519488796467	SEC23A
termination of RNA polymerase II transcription (GO:0006369)	1/68	0.44282899330972497	1.0	0	0	1.719986240110079	1.4010519488796467	POLDIP3
response to organic cyclic compound (GO:0014070)	1/69	0.4476090478221113	1.0	0	0	1.6950589032968895	1.3625478238306374	CYP1B1
positive regulation of neurogenesis (GO:0050769)	1/69	0.4476090478221113	1.0	0	0	1.6950589032968895	1.3625478238306374	SERPINF1
regulation of endocytosis (GO:0030100)	1/69	0.4476090478221113	1.0	0	0	1.6950589032968895	1.3625478238306374	LDLR
regulation of osteoblast differentiation (GO:0045667)	1/69	0.4476090478221113	1.0	0	0	1.6950589032968895	1.3625478238306374	NPNT
positive regulation of MAPK cascade (GO:0043410)	3/289	0.4501052854363185	1.0	0	0	1.2141079341953498	0.9691905007559851	KDR;NPNT;CCL16
phospholipid metabolic process (GO:0006644)	1/70	0.4523483311427283	1.0	0	0	1.670843776106934	1.3254849654511853	PNPLA3
Rab protein signal transduction (GO:0032482)	1/70	0.4523483311427283	1.0	0	0	1.670843776106934	1.3254849654511853	RAB8A
regulation of Notch signaling pathway (GO:0008593)	1/70	0.4523483311427283	1.0	0	0	1.670843776106934	1.3254849654511853	PEAR1
snRNA transcription (GO:0009301)	1/70	0.4523483311427283	1.0	0	0	1.670843776106934	1.3254849654511853	POLR2D
snRNA transcription from RNA polymerase II promoter (GO:0042795)	1/70	0.4523483311427283	1.0	0	0	1.670843776106934	1.3254849654511853	POLR2D
positive regulation of proteasomal ubiquitin-dependent protein catabolic process (GO:0032436)	1/70	0.4523483311427283	1.0	0	0	1.670843776106934	1.3254849654511853	TRIB3
protein ubiquitination involved in ubiquitin-dependent protein catabolic process (GO:0042787)	1/70	0.4523483311427283	1.0	0	0	1.670843776106934	1.3254849654511853	KLHL11
positive regulation of cell motility (GO:2000147)	2/179	0.45384792511798056	1.0	0	0	1.3068051880165965	1.032367086484562	CSF1;KDR
proteasome-mediated ubiquitin-dependent protein catabolic process (GO:0043161)	3/291	0.4545622381376976	1.0	0	0	1.2057635497678905	0.9506486249991029	KLHL11;USP19;PSMB10
ER to Golgi vesicle-mediated transport (GO:0006888)	2/180	0.4567006661157644	1.0	0	0	1.299545159194282	1.018488759260625	COPA;SEC23A
actomyosin structure organization (GO:0031032)	1/71	0.4570471891242404	1.0	0	0	1.6473107651758505	1.289792661133633	ITGB5
phosphatidylcholine metabolic process (GO:0046470)	1/71	0.4570471891242404	1.0	0	0	1.6473107651758505	1.289792661133633	LPIN1
recombinational repair (GO:0000725)	1/71	0.4570471891242404	1.0	0	0	1.6473107651758505	1.289792661133633	ZFYVE26
negative regulation of ubiquitin-protein ligase activity involved in mitotic cell cycle (GO:0051436)	1/71	0.4570471891242404	1.0	0	0	1.6473107651758505	1.289792661133633	PSMB10
positive regulation of lymphocyte proliferation (GO:0050671)	1/71	0.4570471891242404	1.0	0	0	1.6473107651758505	1.289792661133633	VAV3
SCF-dependent proteasomal ubiquitin-dependent protein catabolic process (GO:0031146)	1/72	0.46170596440418255	1.0	0	0	1.6244314489928524	1.255404534110348	PSMB10
regulation of ubiquitin-protein ligase activity involved in mitotic cell cycle (GO:0051439)	1/72	0.46170596440418255	1.0	0	0	1.6244314489928524	1.255404534110348	PSMB10
phosphate-containing compound metabolic process (GO:0006796)	2/183	0.4652074973617302	1.0	0	0	1.278241140191097	0.9782018241021733	COQ8A;MTOR
nucleic acid phosphodiester bond hydrolysis (GO:0090305)	1/73	0.46632499705001396	1.0	0	0	1.6021789633902106	1.2222582221862388	ZC3H12A
transcription-coupled nucleotide-excision repair (GO:0006283)	1/73	0.46632499705001396	1.0	0	0	1.6021789633902106	1.2222582221862388	POLR2D
canonical Wnt signaling pathway (GO:0060070)	1/73	0.46632499705001396	1.0	0	0	1.6021789633902106	1.2222582221862388	FRZB
chloride transport (GO:0006821)	1/73	0.46632499705001396	1.0	0	0	1.6021789633902106	1.2222582221862388	FXYD1
positive regulation of proteasomal protein catabolic process (GO:1901800)	1/73	0.46632499705001396	1.0	0	0	1.6021789633902106	1.2222582221862388	TRIB3
mitotic spindle organization (GO:0007052)	1/74	0.47090462403463723	1.0	0	0	1.5805278963173701	1.190295088055476	TUBGCP3
mitotic nuclear division (GO:0140014)	1/74	0.47090462403463723	1.0	0	0	1.5805278963173701	1.190295088055476	TUBGCP3
gland development (GO:0048732)	1/75	0.4754451796663091	1.0	0	0	1.5594541910331385	1.15945995089925	MSN
negative regulation of phosphorylation (GO:0042326)	1/75	0.4754451796663091	1.0	0	0	1.5594541910331385	1.15945995089925	ZC3H12A
purine ribonucleotide biosynthetic process (GO:0009152)	1/75	0.4754451796663091	1.0	0	0	1.5594541910331385	1.15945995089925	SLC25A13
C-terminal protein lipidation (GO:0006501)	1/75	0.4754451796663091	1.0	0	0	1.5594541910331385	1.15945995089925	NTNG1
regulation of actin cytoskeleton organization (GO:0032956)	1/75	0.4754451796663091	1.0	0	0	1.5594541910331385	1.15945995089925	MTOR
regulation of defense response (GO:0031347)	1/75	0.4754451796663091	1.0	0	0	1.5594541910331385	1.15945995089925	ADAMTS12
receptor-mediated endocytosis (GO:0006898)	2/188	0.4792106461826389	1.0	0	0	1.2442453651860146	0.9152855740361985	LDLR;SORL1
regulation of GTPase activity (GO:0043087)	2/188	0.4792106461826389	1.0	0	0	1.2442453651860146	0.9152855740361985	VAV3;CCL16
double-strand break repair via homologous recombination (GO:0000724)	1/76	0.4799469951933051	1.0	0	0	1.538935056940597	1.1297008431183282	ZFYVE26
negative regulation of extrinsic apoptotic signaling pathway (GO:2001237)	1/76	0.4799469951933051	1.0	0	0	1.538935056940597	1.1297008431183282	SERPINE1
regulation of hematopoietic stem cell differentiation (GO:1902036)	1/76	0.4799469951933051	1.0	0	0	1.538935056940597	1.1297008431183282	PSMB10
positive regulation of ubiquitin-protein ligase activity involved in regulation of mitotic cell cycle transition (GO:0051437)	1/76	0.4799469951933051	1.0	0	0	1.538935056940597	1.1297008431183282	PSMB10
protein complex assembly (GO:0006461)	2/189	0.48198453734876373	1.0	0	0	1.2376620563755065	0.9032992922248879	SEC23A;ZC3H12A
regulation of hematopoietic progenitor cell differentiation (GO:1901532)	1/77	0.484410399346758	1.0	0	0	1.51894888736994	1.1009687841157194	PSMB10
regulation of cytokinesis (GO:0032465)	1/77	0.484410399346758	1.0	0	0	1.51894888736994	1.1009687841157194	ZFYVE26
negative regulation of ubiquitin protein ligase activity (GO:1904667)	1/77	0.484410399346758	1.0	0	0	1.51894888736994	1.1009687841157194	PSMB10
RNA metabolic process (GO:0016070)	2/191	0.48750516832214663	1.0	0	0	1.2247022442668627	0.8798927000569218	ZC3H12A;POLR2D
regulation of transcription from RNA polymerase II promoter in response to hypoxia (GO:0061418)	1/78	0.48883571789595903	1.0	0	0	1.4994751836857099	1.0732175756123123	PSMB10
visual perception (GO:0007601)	1/78	0.48883571789595903	1.0	0	0	1.4994751836857099	1.0732175756123123	CYP1B1
negative regulation of cell communication (GO:0010648)	1/78	0.48883571789595903	1.0	0	0	1.4994751836857099	1.0732175756123123	KDR
positive regulation of transcription, DNA-templated (GO:0045893)	10/1120	0.4904737160567233	1.0	0	0	1.0442773600668336	0.7439260520399464	ELK4;SERPINE1;ZC3H12A;TP53INP1;RTF1;MRPL12;LPIN1;TAF3;MTOR;PPARD
regulation of endothelial cell proliferation (GO:0001936)	1/79	0.49322327392702126	1.0	0	0	1.4804944851580426	1.0464036111811257	KDR
response to calcium ion (GO:0051592)	1/79	0.49322327392702126	1.0	0	0	1.4804944851580426	1.0464036111811257	SLC25A13
cell-cell junction assembly (GO:0007043)	1/79	0.49322327392702126	1.0	0	0	1.4804944851580426	1.0464036111811257	CNTNAP1
peptidyl-tyrosine phosphorylation (GO:0018108)	1/79	0.49322327392702126	1.0	0	0	1.4804944851580426	1.0464036111811257	KDR
anaphase-promoting complex-dependent catabolic process (GO:0031145)	1/79	0.49322327392702126	1.0	0	0	1.4804944851580426	1.0464036111811257	PSMB10
positive regulation of stress-activated MAPK cascade (GO:0032874)	1/80	0.4975733878580072	1.0	0	0	1.4619883040935673	1.0204857017252595	ZC3H12A
retrograde vesicle-mediated transport, Golgi to ER (GO:0006890)	1/80	0.4975733878580072	1.0	0	0	1.4619883040935673	1.0204857017252595	COPA
regulation of phosphatidylinositol 3-kinase signaling (GO:0014066)	1/80	0.4975733878580072	1.0	0	0	1.4619883040935673	1.0204857017252595	KDR
regulation of hydrolase activity (GO:0051336)	1/80	0.4975733878580072	1.0	0	0	1.4619883040935673	1.0204857017252595	VAV3
regulation of protein serine/threonine kinase activity (GO:0071900)	1/80	0.4975733878580072	1.0	0	0	1.4619883040935673	1.0204857017252595	TRIB3
spindle assembly (GO:0051225)	1/80	0.4975733878580072	1.0	0	0	1.4619883040935673	1.0204857017252595	TUBGCP3
ERBB signaling pathway (GO:0038127)	1/80	0.4975733878580072	1.0	0	0	1.4619883040935673	1.0204857017252595	PDPK1
nucleic acid metabolic process (GO:0090304)	1/80	0.4975733878580072	1.0	0	0	1.4619883040935673	1.0204857017252595	POLR2D
NIK/NF-kappaB signaling (GO:0038061)	1/80	0.4975733878580072	1.0	0	0	1.4619883040935673	1.0204857017252595	PSMB10
negative regulation of MAPK cascade (GO:0043409)	1/80	0.4975733878580072	1.0	0	0	1.4619883040935673	1.0204857017252595	SORL1
negative regulation of defense response (GO:0031348)	1/80	0.4975733878580072	1.0	0	0	1.4619883040935673	1.0204857017252595	PPARD
positive regulation of binding (GO:0051099)	1/81	0.5018863772143519	1.0	0	0	1.4439390657714244	0.995424915341381	TRIB3
sensory perception of light stimulus (GO:0050953)	1/81	0.5018863772143519	1.0	0	0	1.4439390657714244	0.995424915341381	CYP1B1
DNA damage response, signal transduction by p53 class mediator (GO:0030330)	1/82	0.5061625570839136	1.0	0	0	1.426330052774212	0.9711844276539666	NDRG1
modulation of chemical synaptic transmission (GO:0050804)	1/82	0.5061625570839136	1.0	0	0	1.426330052774212	0.9711844276539666	RIMS3
retrograde transport, endosome to Golgi (GO:0042147)	1/82	0.5061625570839136	1.0	0	0	1.426330052774212	0.9711844276539666	HEATR5B
positive regulation of cell cycle (GO:0045787)	1/82	0.5061625570839136	1.0	0	0	1.426330052774212	0.9711844276539666	USP19
C-terminal protein amino acid modification (GO:0018410)	1/82	0.5061625570839136	1.0	0	0	1.426330052774212	0.9711844276539666	NTNG1
positive regulation of ubiquitin protein ligase activity (GO:1904668)	1/82	0.5061625570839136	1.0	0	0	1.426330052774212	0.9711844276539666	PSMB10
negative regulation of binding (GO:0051100)	1/82	0.5061625570839136	1.0	0	0	1.426330052774212	0.9711844276539666	SORL1
negative regulation of signaling (GO:0023057)	1/83	0.510402239773375	1.0	0	0	1.4091453533431975	0.9477293858810208	KDR
positive regulation of protein ubiquitination (GO:0031398)	1/83	0.510402239773375	1.0	0	0	1.4091453533431975	0.9477293858810208	TRIB3
protein modification process (GO:0036211)	1/84	0.514605734944529	1.0	0	0	1.392369813422445	0.9250267818519542	MMP15
regulation of peptidyl-tyrosine phosphorylation (GO:0050730)	1/85	0.5187733496680779	1.0	0	0	1.3759889920880632	0.9030453347669337	ANGPT4
regulation of MAPK cascade (GO:0043408)	2/203	0.5198501310684638	1.0	0	0	1.1523060524875406	0.7538555796741537	KDR;TRIB3
toll-like receptor signaling pathway (GO:0002224)	1/86	0.5229053884453303	1.0	0	0	1.3599891200870393	0.8817553827227744	S100A1
calcium ion transmembrane transport (GO:0070588)	1/86	0.5229053884453303	1.0	0	0	1.3599891200870393	0.8817553827227744	SLC24A3
mitochondrial translational elongation (GO:0070125)	1/87	0.5270021532050092	1.0	0	0	1.344357061235464	0.8611287822425427	MRPL12
calcium ion homeostasis (GO:0055074)	1/87	0.5270021532050092	1.0	0	0	1.344357061235464	0.8611287822425427	SLC24A3
positive regulation of protein ubiquitination involved in ubiquitin-dependent protein catabolic process (GO:2000060)	1/87	0.5270021532050092	1.0	0	0	1.344357061235464	0.8611287822425427	PSMB10
protein transport (GO:0015031)	3/326	0.5298594862047429	1.0	0	0	1.0763104079216446	0.6836114820309945	ATP6V1A;COPA;RAB8A
T cell activation (GO:0042110)	1/88	0.531063943313161	1.0	0	0	1.3290802764486975	0.8411388150426351	MSN
regulation of stem cell differentiation (GO:2000736)	1/88	0.531063943313161	1.0	0	0	1.3290802764486975	0.8411388150426351	PSMB10
regulation of proteasomal ubiquitin-dependent protein catabolic process (GO:0032434)	1/88	0.531063943313161	1.0	0	0	1.3290802764486975	0.8411388150426351	TRIB3
negative regulation of translation (GO:0017148)	1/88	0.531063943313161	1.0	0	0	1.3290802764486975	0.8411388150426351	TOB1
Wnt signaling pathway, planar cell polarity pathway (GO:0060071)	1/88	0.531063943313161	1.0	0	0	1.3290802764486975	0.8411388150426351	PSMB10
cellular protein localization (GO:0034613)	3/327	0.5319272286363504	1.0	0	0	1.0730189387842695	0.677341689226245	COPA;CNTNAP1;RAB8A
mitochondrial translational termination (GO:0070126)	1/89	0.5350910555486479	1.0	0	0	1.314146790196465	0.8217601015583853	MRPL12
negative regulation of cellular protein metabolic process (GO:0032269)	1/89	0.5350910555486479	1.0	0	0	1.314146790196465	0.8217601015583853	TOB1
SRP-dependent cotranslational protein targeting to membrane (GO:0006614)	1/89	0.5350910555486479	1.0	0	0	1.314146790196465	0.8217601015583853	RPL28
regulation of establishment of planar polarity (GO:0090175)	1/89	0.5350910555486479	1.0	0	0	1.314146790196465	0.8217601015583853	PSMB10
cellular response to DNA damage stimulus (GO:0006974)	3/329	0.5360475607880288	1.0	0	0	1.0664960273022983	0.6649948157994686	VAV3;ZC3H12A;MTOR
protein tetramerization (GO:0051262)	1/90	0.5390837842734496	1.0	0	0	1.299545159194282	0.8029685201198667	CBR4
regulation of protein catabolic process (GO:0042176)	1/91	0.5430424214147953	1.0	0	0	1.28526444315918	0.7847411322501854	SORL1
regulation of canonical Wnt signaling pathway (GO:0060828)	2/213	0.5457528280378794	1.0	0	0	1.0982071767839003	0.6650622975990731	FRZB;PSMB10
negative regulation of transcription, DNA-templated (GO:0045892)	7/813	0.546550340404006	1.0	0	0	1.0070276141357903	0.6083744459456614	ELK4;PRMT6;SIN3B;TRIB3;RTF1;TAF3;PPARD
nuclear export (GO:0051168)	1/92	0.5469672562826112	1.0	0	0	1.2712941774726672	0.7670561135209026	POLDIP3
cellular transition metal ion homeostasis (GO:0046916)	1/93	0.5508585758757346	1.0	0	0	1.2576243476073696	0.7498926880163898	ATP6V1A
regulation of transcription from RNA polymerase II promoter in response to stress (GO:0043618)	1/93	0.5508585758757346	1.0	0	0	1.2576243476073696	0.7498926880163898	PSMB10
cotranslational protein targeting to membrane (GO:0006613)	1/93	0.5508585758757346	1.0	0	0	1.2576243476073696	0.7498926880163898	RPL28
vesicle fusion (GO:0006906)	1/94	0.5547166646644444	1.0	0	0	1.2442453651860146	0.7332310684465858	RAB8A
interleukin-1-mediated signaling pathway (GO:0070498)	1/95	0.5585418048383053	1.0	0	0	1.2311480455524777	0.7170523992376334	PSMB10
regulation of cytoskeleton organization (GO:0051493)	1/95	0.5585418048383053	1.0	0	0	1.2311480455524777	0.7170523992376334	MTOR
regulation of cell death (GO:0010941)	1/96	0.5623342760934364	1.0	0	0	1.2183235867446394	0.7013387044237057	ZC3H12A
ciliary basal body-plasma membrane docking (GO:0097711)	1/96	0.5623342760934364	1.0	0	0	1.2183235867446394	0.7013387044237057	RAB8A
translational termination (GO:0006415)	1/96	0.5623342760934364	1.0	0	0	1.2183235867446394	0.7013387044237057	MRPL12
protein localization to nucleus (GO:0034504)	1/96	0.5623342760934364	1.0	0	0	1.2183235867446394	0.7013387044237057	TAF3
cellular metal ion homeostasis (GO:0006875)	1/96	0.5623342760934364	1.0	0	0	1.2183235867446394	0.7013387044237057	SLC24A3
viral process (GO:0016032)	2/220	0.5633008083421843	1.0	0	0	1.0632642211589578	0.610251459936876	AP1B1;RPL28
positive regulation of cytokine production (GO:0001819)	2/220	0.5633008083421843	1.0	0	0	1.0632642211589578	0.610251459936876	SERPINE1;CYP1B1
positive regulation of neuron projection development (GO:0010976)	1/97	0.566094355926444	1.0	0	0	1.2057635497678905	0.6860728378719831	ARSB
protein targeting to ER (GO:0045047)	1/97	0.566094355926444	1.0	0	0	1.2057635497678905	0.6860728378719831	RPL28
cellular response to organonitrogen compound (GO:0071417)	1/97	0.566094355926444	1.0	0	0	1.2057635497678905	0.6860728378719831	MTOR
protein localization to organelle (GO:0033365)	1/97	0.566094355926444	1.0	0	0	1.2057635497678905	0.6860728378719831	SORL1
mitochondrial respiratory chain complex assembly (GO:0033108)	1/97	0.566094355926444	1.0	0	0	1.2057635497678905	0.6860728378719831	NDUFS1
positive regulation of neuron differentiation (GO:0045666)	1/98	0.5698223191759351	1.0	0	0	1.1934598400763814	0.671238438348878	ARSB
intracellular protein transport (GO:0006886)	3/347	0.5721899946025306	1.0	0	0	1.011173466808231	0.5645221541621863	COPA;SORL1;RAB8A
protein phosphorylation (GO:0006468)	4/470	0.5733326383608436	1.0	0	0	0.9953962921488118	0.5537282170011716	PDPK1;KDR;MTOR;TGFBR2
steroid metabolic process (GO:0008202)	1/99	0.5735184386939594	1.0	0	0	1.18140469017662	0.6568198851238689	CYP1B1
glycosaminoglycan biosynthetic process (GO:0006024)	1/99	0.5735184386939594	1.0	0	0	1.18140469017662	0.6568198851238689	KERA
small GTPase mediated signal transduction (GO:0007264)	1/99	0.5735184386939594	1.0	0	0	1.18140469017662	0.6568198851238689	ARHGAP31
mRNA-containing ribonucleoprotein complex export from nucleus (GO:0071427)	1/100	0.5771829849119133	1.0	0	0	1.1695906432748537	0.6428022586976779	POLDIP3
cellular divalent inorganic cation homeostasis (GO:0072503)	1/101	0.580816225850475	1.0	0	0	1.158010537895895	0.6291713030993068	SLC24A3
metal ion transport (GO:0030001)	1/101	0.580816225850475	1.0	0	0	1.158010537895895	0.6291713030993068	KCNK3
regulation of kinase activity (GO:0043549)	1/101	0.580816225850475	1.0	0	0	1.158010537895895	0.6291713030993068	KDR
B cell receptor signaling pathway (GO:0050853)	1/104	0.5915307651145824	1.0	0	0	1.1246063877642825	0.5904651202071972	VAV3
monovalent inorganic cation transport (GO:0015672)	1/104	0.5915307651145824	1.0	0	0	1.1246063877642825	0.5904651202071972	KCNK3
mRNA transport (GO:0051028)	1/104	0.5915307651145824	1.0	0	0	1.1246063877642825	0.5904651202071972	POLDIP3
positive regulation of transcription from RNA polymerase II promoter (GO:0045944)	7/848	0.5915430837151477	1.0	0	0	0.9654639744014123	0.506888629739374	ELK4;INSIG1;SERPINE1;ZC3H12A;RTF1;LPIN1;PPARD
translational elongation (GO:0006414)	1/105	0.5950414216667956	1.0	0	0	1.1138958507379562	0.5782503588002122	MRPL12
regulation of nucleic acid-templated transcription (GO:1903506)	5/607	0.5961080603201362	1.0	0	0	0.9634189812807691	0.4984087392596622	PRMT6;PRRX2;BAZ2A;ZFPL1;MLLT6
DNA-templated transcription, termination (GO:0006353)	1/106	0.5985220801704833	1.0	0	0	1.1033873993158998	0.5663597728668145	POLDIP3
positive regulation of cellular component organization (GO:0051130)	1/106	0.5985220801704833	1.0	0	0	1.1033873993158998	0.5663597728668145	LDLR
positive regulation of epithelial cell proliferation (GO:0050679)	1/107	0.6019729953184988	1.0	0	0	1.0930753675465923	0.5547824156467153	KDR
mitochondrial translation (GO:0032543)	1/107	0.6019729953184988	1.0	0	0	1.0930753675465923	0.5547824156467153	MRPL12
regulation of response to external stimulus (GO:0032101)	1/107	0.6019729953184988	1.0	0	0	1.0930753675465923	0.5547824156467153	ADAMTS12
positive regulation of cell cycle process (GO:0090068)	1/107	0.6019729953184988	1.0	0	0	1.0930753675465923	0.5547824156467153	USP19
regulation of protein activation cascade (GO:2000257)	1/108	0.6053944199172978	1.0	0	0	1.0829542993285681	0.5435077968596335	C1R
nucleotide-excision repair (GO:0006289)	1/108	0.6053944199172978	1.0	0	0	1.0829542993285681	0.5435077968596335	POLR2D
regulation of complement activation (GO:0030449)	1/109	0.6087866044601702	1.0	0	0	1.0730189387842695	0.5325258606824954	C1R
Wnt signaling pathway (GO:0016055)	1/109	0.6087866044601702	1.0	0	0	1.0730189387842695	0.5325258606824954	FRZB
regulation of Wnt signaling pathway (GO:0030111)	1/109	0.6087866044601702	1.0	0	0	1.0730189387842695	0.5325258606824954	FRZB
cellular macromolecule biosynthetic process (GO:0034645)	3/367	0.6102600990369408	1.0	0	0	0.9560686457287632	0.47217364198108985	POLR2D;BAZ2A;RPL28
viral gene expression (GO:0019080)	1/110	0.6121497974432755	1.0	0	0	1.0632642211589578	0.5218269636961255	RPL28
macroautophagy (GO:0016236)	1/110	0.6121497974432755	1.0	0	0	1.0632642211589578	0.5218269636961255	UBXN6
defense response to bacterium (GO:0042742)	2/241	0.6130098844674766	1.0	0	0	0.9706146417218703	0.4749937816921687	RARRES2;SERPINE1
nuclear-transcribed mRNA catabolic process, nonsense-mediated decay (GO:0000184)	1/112	0.6187901917963384	1.0	0	0	1.0442773600668336	0.5012416570282876	RPL28
viral transcription (GO:0019083)	1/113	0.6220678796437814	1.0	0	0	1.0350359674998706	0.4913378470602304	RPL28
regulation of organelle organization (GO:0033043)	1/113	0.6220678796437814	1.0	0	0	1.0350359674998706	0.4913378470602304	MSN
positive regulation of canonical Wnt signaling pathway (GO:0090263)	1/113	0.6220678796437814	1.0	0	0	1.0350359674998706	0.4913378470602304	PSMB10
regulation of humoral immune response (GO:0002920)	1/113	0.6220678796437814	1.0	0	0	1.0350359674998706	0.4913378470602304	C1R
regulation of immune effector process (GO:0002697)	1/114	0.625317548785311	1.0	0	0	1.0259567046270646	0.4816822409122718	C1R
positive regulation of nucleic acid-templated transcription (GO:1903508)	4/502	0.6253772951303506	1.0	0	0	0.9319447356771743	0.4374549886292914	TP53INP1;MRPL12;TAF3;PPARD
regulation of cellular macromolecule biosynthetic process (GO:2000112)	5/631	0.6304355460015297	1.0	0	0	0.9267754701068572	0.4275626320463906	PRMT6;PRRX2;BAZ2A;ZFPL1;MLLT6
positive regulation of peptidyl-tyrosine phosphorylation (GO:0050731)	1/116	0.6317337814977431	1.0	0	0	1.008267795926598	0.46308449827151416	ANGPT4
cellular response to interferon-gamma (GO:0071346)	1/116	0.6317337814977431	1.0	0	0	1.008267795926598	0.46308449827151416	CCL16
chromatin remodeling (GO:0006338)	1/116	0.6317337814977431	1.0	0	0	1.008267795926598	0.46308449827151416	BAZ2A
sphingolipid metabolic process (GO:0006665)	1/116	0.6317337814977431	1.0	0	0	1.008267795926598	0.46308449827151416	ARSB
cytokine-mediated signaling pathway (GO:0019221)	5/633	0.6332163328383393	1.0	0	0	0.9238472695693947	0.42214568811423026	CSF1;MMP2;MSN;PSMB10;CCL16
protein localization to cell periphery (GO:1990778)	1/117	0.6349008152770393	1.0	0	0	0.99965012245714	0.45412754406306494	RAB8A
calcium ion transport (GO:0006816)	1/118	0.638040770760794	1.0	0	0	0.9911785112498761	0.44538913040473577	SLC24A3
cytosolic transport (GO:0016482)	1/118	0.638040770760794	1.0	0	0	0.9911785112498761	0.44538913040473577	HEATR5B
negative regulation of cellular macromolecule biosynthetic process (GO:2000113)	4/512	0.6408017208026211	1.0	0	0	0.9137426900584795	0.40664765883977017	PRMT6;TRIB3;TOB1;PPARD
RNA export from nucleus (GO:0006405)	1/119	0.6411538782717893	1.0	0	0	0.9828492800629023	0.4368625398445213	POLDIP3
brain development (GO:0007420)	1/119	0.6411538782717893	1.0	0	0	0.9828492800629023	0.4368625398445213	TGFBR2
positive regulation of B cell activation (GO:0050871)	1/119	0.6411538782717893	1.0	0	0	0.9828492800629023	0.4368625398445213	VAV3
regulation of neuron projection development (GO:0010975)	1/119	0.6411538782717893	1.0	0	0	0.9828492800629023	0.4368625398445213	ARSB
regulation of acute inflammatory response (GO:0002673)	1/121	0.6473004599916484	1.0	0	0	0.9666038374172345	0.42041921879040434	C1R
regulation of cell differentiation (GO:0045595)	1/121	0.6473004599916484	1.0	0	0	0.9666038374172345	0.42041921879040434	CSF1
complement activation, classical pathway (GO:0006958)	1/123	0.6533423631831753	1.0	0	0	0.9508867018494747	0.40474872279033713	C1R
cellular calcium ion homeostasis (GO:0006874)	1/123	0.6533423631831753	1.0	0	0	0.9508867018494747	0.40474872279033713	SLC24A3
tumor necrosis factor-mediated signaling pathway (GO:0033209)	1/123	0.6533423631831753	1.0	0	0	0.9508867018494747	0.40474872279033713	PSMB10
organic anion transport (GO:0015711)	1/124	0.656324615372914	1.0	0	0	0.9432182607055272	0.3971889944574099	LDLR
humoral immune response mediated by circulating immunoglobulin (GO:0002455)	1/125	0.6592813602902656	1.0	0	0	0.935672514619883	0.38980574056833805	C1R
G2/M transition of mitotic cell cycle (GO:0000086)	1/126	0.6622128147416458	1.0	0	0	0.92824654228163	0.38259380143591476	RAB8A
protein modification by small protein conjugation (GO:0032446)	3/398	0.6646879902951893	1.0	0	0	0.8816009873931058	0.36007893498653076	RTF1;KLHL31;PJA1
positive regulation of protein kinase B signaling (GO:0051897)	1/127	0.6651191938597765	1.0	0	0	0.9209375143896487	0.3755482023306821	KLB
cell cycle G2/M phase transition (GO:0044839)	1/127	0.6651191938597765	1.0	0	0	0.9209375143896487	0.3755482023306821	RAB8A
protein lipidation (GO:0006497)	1/127	0.6651191938597765	1.0	0	0	0.9209375143896487	0.3755482023306821	NTNG1
regulation of protein processing (GO:0070613)	1/128	0.6680007107819316	1.0	0	0	0.9137426900584795	0.36866414601722375	C1R
protein localization to plasma membrane (GO:0072659)	1/130	0.6736900022167941	1.0	0	0	0.899685110211426	0.3553623133038863	RAB8A
negative regulation of programmed cell death (GO:0043069)	3/408	0.681032133520061	1.0	0	0	0.8599931200550395	0.33036273491584095	ANGPT4;GLO1;KDR
Fc-gamma receptor signaling pathway involved in phagocytosis (GO:0038096)	1/133	0.6820427016771546	1.0	0	0	0.8793914611089125	0.33651058406446444	VAV3
protein targeting (GO:0006605)	1/133	0.6820427016771546	1.0	0	0	0.8793914611089125	0.33651058406446444	SORL1
cellular response to organic substance (GO:0071310)	1/133	0.6820427016771546	1.0	0	0	0.8793914611089125	0.33651058406446444	CYP1B1
Fc-gamma receptor signaling pathway (GO:0038094)	1/134	0.6847794240696218	1.0	0	0	0.8728288382648163	0.33050405973057373	VAV3
Fc receptor mediated stimulatory signaling pathway (GO:0002431)	1/135	0.6874927272803512	1.0	0	0	0.8663634394628547	0.3246298704775143	VAV3
phagocytosis (GO:0006909)	1/135	0.6874927272803512	1.0	0	0	0.8663634394628547	0.3246298704775143	TGM2
mitochondrial transport (GO:0006839)	1/135	0.6874927272803512	1.0	0	0	0.8663634394628547	0.3246298704775143	SLC25A13
regulation of vesicle-mediated transport (GO:0060627)	1/138	0.6954941065024419	1.0	0	0	0.8475294516484447	0.30776569320359004	RAB8A
response to cytokine (GO:0034097)	1/138	0.6954941065024419	1.0	0	0	0.8475294516484447	0.30776569320359004	ALDH1A2
mRNA processing (GO:0006397)	2/283	0.6992921586294719	1.0	0	0	0.826565825635939	0.2956515673806148	POLDIP3;POLR2D
protein polyubiquitination (GO:0000209)	2/283	0.6992921586294719	1.0	0	0	0.826565825635939	0.2956515673806148	LNPEP;PSMB10
positive regulation of Wnt signaling pathway (GO:0030177)	1/140	0.7007148718285032	1.0	0	0	0.835421888053467	0.2971213196205803	PSMB10
inorganic cation transmembrane transport (GO:0098662)	1/140	0.7007148718285032	1.0	0	0	0.835421888053467	0.2971213196205803	SLC24A3
double-strand break repair (GO:0006302)	1/141	0.7032917860695759	1.0	0	0	0.8294969101240097	0.29196915504453724	ZFYVE26
cell-cell adhesion via plasma-membrane adhesion molecules (GO:0098742)	1/142	0.7058466409792521	1.0	0	0	0.8236553825879253	0.28692635490823737	TGFBR2
positive regulation of cell proliferation (GO:0008284)	3/424	0.7059500255589765	1.0	0	0	0.8275405494869249	0.28815858103403125	CSF1;KDR;TGFBR2
DNA repair (GO:0006281)	2/288	0.7084325290097911	1.0	0	0	0.8122157244964262	0.2799711299070414	PRMT6;MTOR
regulation of transcription from RNA polymerase II promoter (GO:0006357)	11/1478	0.7263310774174232	1.0	0	0	0.8704666492573336	0.27833113537914367	ELK4;TMEM100;SIN3B;SERPINE1;ZC3H12A;TRIB3;RTF1;LPIN1;TOB1;TAF3;PPARD
protein stabilization (GO:0050821)	1/152	0.7302224531219618	1.0	0	0	0.7694675284702985	0.2419252546602738	USP19
negative regulation of nucleic acid-templated transcription (GO:1903507)	3/444	0.7349865736350117	1.0	0	0	0.7902639481586851	0.24332467765085852	PRMT6;TRIB3;PPARD
ribonucleoprotein complex assembly (GO:0022618)	1/156	0.7394006786171855	1.0	0	0	0.7497375918428549	0.22635726097287326	POLR2D
protein localization to membrane (GO:0072657)	1/160	0.7482684094521747	1.0	0	0	0.7309941520467836	0.2119835739824199	RAB8A
positive regulation of I-kappaB kinase/NF-kappaB signaling (GO:0043123)	1/163	0.7547217414625563	1.0	0	0	0.717540271947763	0.20192024684834084	S100A4
neuron projection development (GO:0031175)	1/167	0.7630710272285209	1.0	0	0	0.7003536786076969	0.18937854999393555	CNTNAP1
positive regulation of hydrolase activity (GO:0051345)	1/172	0.7731113403045868	1.0	0	0	0.6799945600435197	0.17498449894631493	CCL16
peptide biosynthetic process (GO:0043043)	1/174	0.7770079883900904	1.0	0	0	0.672178530617732	0.16959376729112854	RPL28
positive regulation of intracellular signal transduction (GO:1902533)	3/479	0.780334450841116	1.0	0	0	0.7325202358715159	0.1816889485185367	KLB;KDR;S100A4
ubiquitin-dependent protein catabolic process (GO:0006511)	2/341	0.7917616069601189	1.0	0	0	0.6859769168767471	0.16017213478807094	KLHL11;PSMB10
regulation of mitotic cell cycle phase transition (GO:1901990)	1/184	0.7955154666607424	1.0	0	0	0.6356470887363336	0.14541379907337718	PSMB10
protein homooligomerization (GO:0051260)	1/190	0.805878329241478	1.0	0	0	0.6155740227762388	0.1328547270831863	CBR4
cilium organization (GO:0044782)	1/192	0.8092152392691515	1.0	0	0	0.6091617933723197	0.12895366797839367	RAB8A
positive regulation of GTPase activity (GO:0043547)	1/192	0.8092152392691515	1.0	0	0	0.6091617933723197	0.12895366797839367	CCL16
regulation of transcription, DNA-templated (GO:0006355)	11/1598	0.8130617133984641	1.0	0	0	0.805099942179186	0.16661403544168485	ELK4;PRMT6;TP53INP1;PRRX2;TRIB3;BAZ2A;ZFPL1;MRPL12;TAF3;PPARD;MLLT6
rRNA metabolic process (GO:0016072)	1/200	0.8220021720657791	1.0	0	0	0.5847953216374269	0.11462704182085302	RPL28
rRNA processing (GO:0006364)	1/202	0.8250634523392494	1.0	0	0	0.5790052689479475	0.11133980874220586	RPL28
organelle assembly (GO:0070925)	2/376	0.8346375134002114	1.0	0	0	0.6221226825930073	0.11245350508594382	TP53INP1;RAB8A
central nervous system development (GO:0007417)	1/217	0.8464145436056703	1.0	0	0	0.5389818632603013	0.08987308870389826	TGFBR2
mitotic cell cycle phase transition (GO:0044772)	1/221	0.8516566610837549	1.0	0	0	0.529226535418486	0.08497886444905166	RAB8A
Ras protein signal transduction (GO:0007265)	1/223	0.8542106221402944	1.0	0	0	0.5244801090918627	0.08264625676496515	RAB8A
ribosome biogenesis (GO:0042254)	1/226	0.857959824932742	1.0	0	0	0.5175179837499353	0.07928272249555961	RPL28
ncRNA processing (GO:0034470)	1/227	0.859188133447386	1.0	0	0	0.515238168843548	0.07819633999922707	RPL28
endosomal transport (GO:0016197)	1/229	0.8616131590626307	1.0	0	0	0.5107382721724252	0.0760738938356548	HEATR5B
translation (GO:0006412)	1/232	0.8651730618353269	1.0	0	0	0.504133897963299	0.0730115550393029	RPL28
regulation of signal transduction (GO:0009966)	1/233	0.8663393459363617	1.0	0	0	0.5019702331651733	0.07202198265422764	KDR
vesicle-mediated transport (GO:0016192)	2/410	0.8685258413172718	1.0	0	0	0.5705320211096847	0.08042101827422618	HEATR5B;LDLR
RNA splicing, via transesterification reactions with bulged adenosine as nucleophile (GO:0000377)	1/236	0.8697783587244677	1.0	0	0	0.49558925562493805	0.0691430567336653	POLR2D
anterograde trans-synaptic signaling (GO:0098916)	1/240	0.8742272380430242	1.0	0	0	0.4873294346978557	0.06550435641289709	KCNK3
plasma membrane bounded cell projection assembly (GO:0120031)	1/241	0.8753156406187097	1.0	0	0	0.48530732086093514	0.06462872802749188	RAB8A
inflammatory response (GO:0006954)	1/252	0.8866873144997593	1.0	0	0	0.464123271140815	0.055816800852054614	CCL16
mRNA splicing, via spliceosome (GO:0000398)	1/261	0.8952197585064396	1.0	0	0	0.44811902041182133	0.04960052457560514	POLR2D
cilium assembly (GO:0060271)	1/288	0.9171697715180215	1.0	0	0	0.4061078622482131	0.035113176531880286	RAB8A
chemical synaptic transmission (GO:0007268)	1/289	0.9178882999739043	1.0	0	0	0.4047026447317833	0.034674749935573124	KCNK3
DNA metabolic process (GO:0006259)	1/314	0.933969090864174	1.0	0	0	0.37248109658434836	0.02544490430739566	MTOR
nervous system development (GO:0007399)	1/455	0.980785531771932	1.0	0	0	0.257052888631836	0.004987202715768292	ALDH1A2

## Sheet: MF
Supplementary file S5. List of GO terms and KEGG pathways for genes containing specific SNPs which were differentially expressed in Lori-Bakhtiari and Zel sheep breeds.
Term	Overlap	P-value	Adjusted P-value	Old P-value	Old Adjusted P-value	Odds Ratio	Combined Score	Genes
peptidase activity, acting on L-amino acid peptides (GO:0070011)	10/185	4.4778079328295994E-6	0.0017179856435622896	0	0	6.3221115852694805	77.86550929029059	ADAMTS5;ENPEP;BMP1;C1R;ANPEP;MMP2;ADAM12;LNPEP;PSMB10;ADAMTS7
metalloexopeptidase activity (GO:0008235)	6/54	6.577409647091467E-6	0.0018926496259505695	0	0	12.99545159194282	155.06003327862865	ENPEP;MMP15;ANPEP;CPXM1;LNPEP;PEPD
metalloaminopeptidase activity (GO:0070006)	4/17	1.1256602554219894E-5	0.0025912699079814194	0	0	27.519779841761263	313.575664472244	ENPEP;MMP15;ANPEP;LNPEP
aminopeptidase activity (GO:0004177)	4/34	1.958372475236216E-4	0.03756811198328141	0	0	13.759889920880632	117.48505832073133	ENPEP;MMP15;ANPEP;LNPEP
zinc ion binding (GO:0008270)	10/302	2.820663308721805E-4	0.04637976383341139	0	0	3.872816699585609	31.653957239558025	ENPEP;SEC23A;ANPEP;GLO1;QPCTL;S100A5;LNPEP;UQCRC2;ZFPL1;SOD3
exopeptidase activity (GO:0008238)	4/45	5.848293283407012E-4	0.08414231961501839	0	0	10.396361273554255	77.3924938242998	ENPEP;ANPEP;LNPEP;CNDP2
ADP binding (GO:0043531)	3/23	9.589915582091767E-4	0.12264436483319582	0	0	15.255530129672005	106.02026370436565	GLUD1;MIEF1;COQ8A
transition metal ion binding (GO:0046914)	10/399	0.0023426738876826006	0.26964176447226734	0	0	2.931304870363042	17.75333748094974	ENPEP;SEC23A;ANPEP;GLO1;QPCTL;S100A5;LNPEP;UQCRC2;ZFPL1;SOD3
endopeptidase activity (GO:0004175)	9/354	0.003493478031482398	0.36554483765784	0	0	2.9735355337496285	16.820866691612576	ADAMTS5;BMP1;MMP15;C1R;MMP2;UQCRC2;ADAMTS12;PSMB10;ADAMTS7
carboxypeptidase activity (GO:0004180)	3/39	0.0044776663443919645	0.42948283019959593	0	0	8.99685110211426	48.66084816503083	CPXM1;PEPD;CNDP2
low-density lipoprotein receptor activity (GO:0005041)	2/13	0.00532838841908821	0.47176731310542536	0	0	17.99370220422852	94.19174893244647	SORL1;LDLR
SH3/SH2 adaptor activity (GO:0005070)	3/51	0.009469825865668474	0.5736720827044428	0	0	6.879944960440316	32.058099483661536	VAV3;CNTNAP1;TOB1
transferase activity, transferring amino-acyl groups (GO:0016755)	2/16	0.008060874141369738	0.5798791335447855	0	0	14.619883040935672	70.478556638598	QPCTL;TGM2
low-density lipoprotein particle binding (GO:0030169)	2/17	0.009084680329061992	0.5809148365972419	0	0	13.759889920880632	64.68752341833626	SORL1;LDLR
lipoprotein particle receptor activity (GO:0030228)	2/15	0.007092870058952698	0.5831352455610397	0	0	15.594541910331383	77.17216711964984	SORL1;LDLR
integrin binding (GO:0005178)	4/94	0.00866565301457107	0.586715683515959	0	0	4.976981460744058	23.632639026135553	ADAMTS5;COL5A1;KDR;NPNT
sulfuric ester hydrolase activity (GO:0008484)	2/16	0.008060874141369738	0.6185377424477712	0	0	14.619883040935672	70.478556638598	GNS;ARSB
gamma-tubulin binding (GO:0043015)	2/19	0.011295658135426089	0.6500651256937714	0	0	12.311480455524777	55.196514163180474	TUBGCP3;NDRG1
lipoprotein particle binding (GO:0071813)	2/23	0.016343513159366902	0.895780173639586	0	0	10.170353419781337	41.840063147999224	SORL1;LDLR
retinoid binding (GO:0005501)	2/24	0.017730278244396675	0.9276159208772988	0	0	9.746588693957115	39.30293826116737	ALDH1A2;POLR2D
oxidoreductase activity, acting on the aldehyde or oxo group of donors, NAD or NADP as acceptor (GO:0016620)	2/25	0.019165095426051302	0.9590880363210891	0	0	9.35672514619883	37.00270971675826	ALDH1A2;ALDH18A1
metallocarboxypeptidase activity (GO:0004181)	2/28	0.023748789683237112	1.0	0	0	8.354218880534669	31.24664753973127	CPXM1;PEPD
Hsp90 protein binding (GO:0051879)	2/30	0.02702842478635271	1.0	0	0	7.797270955165692	28.154902119972373	KDR;USP19
NADP binding (GO:0050661)	2/30	0.02702842478635271	1.0	0	0	7.797270955165692	28.154902119972373	DPYD;CBR4
receptor tyrosine kinase binding (GO:0030971)	2/39	0.043807904611724194	1.0	0	0	5.9979007347428395	18.76107966588864	ANGPT4;TOB1
histone deacetylase activity (GO:0004407)	2/40	0.045860394876127454	1.0	0	0	5.847953216374269	18.02428883695925	SIN3B;HDAC11
copper ion binding (GO:0005507)	2/41	0.047947689368871386	1.0	0	0	5.705320211096848	17.330735513669893	S100A5;SOD3
protein deacetylase activity (GO:0033558)	2/42	0.05006905068469823	1.0	0	0	5.56947925368978	16.67698252621771	SIN3B;HDAC11
alpha-mannosidase activity (GO:0004559)	1/6	0.050221790158348587	1.0	0	0	19.49317738791423	58.31006392913964	MAN2A2
transforming growth factor beta-activated receptor activity (GO:0005024)	1/6	0.050221790158348587	1.0	0	0	19.49317738791423	58.31006392913964	TGFBR2
long-chain fatty acid binding (GO:0036041)	1/6	0.050221790158348587	1.0	0	0	19.49317738791423	58.31006392913964	PPARD
beta-glucosidase activity (GO:0008422)	1/6	0.050221790158348587	1.0	0	0	19.49317738791423	58.31006392913964	KLB
phosphoserine residue binding (GO:0050815)	1/6	0.050221790158348587	1.0	0	0	19.49317738791423	58.31006392913964	RTF1
retinol binding (GO:0019841)	1/6	0.050221790158348587	1.0	0	0	19.49317738791423	58.31006392913964	POLR2D
exoribonuclease activity (GO:0004532)	1/6	0.050221790158348587	1.0	0	0	19.49317738791423	58.31006392913964	ZC3H12A
ADP-ribosylation factor binding (GO:0030306)	1/6	0.050221790158348587	1.0	0	0	19.49317738791423	58.31006392913964	SORL1
clathrin heavy chain binding (GO:0032050)	1/6	0.050221790158348587	1.0	0	0	19.49317738791423	58.31006392913964	LDLR
phospholipase activator activity (GO:0016004)	1/6	0.050221790158348587	1.0	0	0	19.49317738791423	58.31006392913964	PDPK1
hydro-lyase activity (GO:0016836)	2/45	0.05663030962403839	1.0	0	0	5.198180636777128	14.925073067602145	EHHADH;ENO3
retinal dehydrogenase activity (GO:0001758)	1/7	0.05834481206611852	1.0	0	0	16.708437761069337	47.475101667647785	ALDH1A2
lipase activator activity (GO:0060229)	1/7	0.05834481206611852	1.0	0	0	16.708437761069337	47.475101667647785	PDPK1
C4-dicarboxylate transmembrane transporter activity (GO:0015556)	1/7	0.05834481206611852	1.0	0	0	16.708437761069337	47.475101667647785	SLC25A13
phospholipase binding (GO:0043274)	1/7	0.05834481206611852	1.0	0	0	16.708437761069337	47.475101667647785	PDPK1
mannosidase activity (GO:0015923)	1/7	0.05834481206611852	1.0	0	0	16.708437761069337	47.475101667647785	MAN2A2
cAMP response element binding (GO:0035497)	1/7	0.05834481206611852	1.0	0	0	16.708437761069337	47.475101667647785	CREB3L1
vascular endothelial growth factor-activated receptor activity (GO:0005021)	1/7	0.05834481206611852	1.0	0	0	16.708437761069337	47.475101667647785	KDR
adenylate kinase activity (GO:0004017)	1/7	0.05834481206611852	1.0	0	0	16.708437761069337	47.475101667647785	AK4
protein-glutamine gamma-glutamyltransferase activity (GO:0003810)	1/7	0.05834481206611852	1.0	0	0	16.708437761069337	47.475101667647785	TGM2
leucine binding (GO:0070728)	1/7	0.05834481206611852	1.0	0	0	16.708437761069337	47.475101667647785	GLUD1
protein tyrosine kinase binding (GO:1990782)	2/48	0.06347256353740853	1.0	0	0	4.8732943469785575	13.436391504531091	ANGPT4;TOB1
type I transforming growth factor beta receptor binding (GO:0034713)	1/8	0.06639876568595054	1.0	0	0	14.619883040935672	39.65024578566575	TGFBR2
3-chloroallyl aldehyde dehydrogenase activity (GO:0004028)	1/8	0.06639876568595054	1.0	0	0	14.619883040935672	39.65024578566575	ALDH1A2
oxidoreductase activity, acting on a sulfur group of donors, NAD(P) as acceptor (GO:0016668)	1/8	0.06639876568595054	1.0	0	0	14.619883040935672	39.65024578566575	DLD
sulfurtransferase activity (GO:0016783)	1/8	0.06639876568595054	1.0	0	0	14.619883040935672	39.65024578566575	MPST
glucosidase activity (GO:0015926)	1/8	0.06639876568595054	1.0	0	0	14.619883040935672	39.65024578566575	KLB
protein-arginine omega-N asymmetric methyltransferase activity (GO:0035242)	1/8	0.06639876568595054	1.0	0	0	14.619883040935672	39.65024578566575	PRMT6
RNA polymerase I CORE element sequence-specific DNA binding (GO:0001164)	1/8	0.06639876568595054	1.0	0	0	14.619883040935672	39.65024578566575	BAZ2A
3-hydroxyacyl-CoA dehydrogenase activity (GO:0003857)	1/8	0.06639876568595054	1.0	0	0	14.619883040935672	39.65024578566575	EHHADH
lipoprotein lipase activity (GO:0004465)	1/8	0.06639876568595054	1.0	0	0	14.619883040935672	39.65024578566575	PNPLA3
NAD+ binding (GO:0070403)	1/8	0.06639876568595054	1.0	0	0	14.619883040935672	39.65024578566575	GLUD1
enoyl-CoA hydratase activity (GO:0004300)	1/8	0.06639876568595054	1.0	0	0	14.619883040935672	39.65024578566575	EHHADH
RNA polymerase I regulatory region sequence-specific DNA binding (GO:0001163)	1/8	0.06639876568595054	1.0	0	0	14.619883040935672	39.65024578566575	BAZ2A
GDP binding (GO:0019003)	2/51	0.07057746284768908	1.0	0	0	4.586629973626877	12.159359745744927	MIEF1;RAB8A
RAGE receptor binding (GO:0050786)	1/9	0.07438423453989036	1.0	0	0	12.99545159194282	33.76882730270192	S100A4
peptide disulfide oxidoreductase activity (GO:0015037)	1/9	0.07438423453989036	1.0	0	0	12.99545159194282	33.76882730270192	PDIA4
D-glucose transmembrane transporter activity (GO:0055056)	1/9	0.07438423453989036	1.0	0	0	12.99545159194282	33.76882730270192	SLC2A4
histone-arginine N-methyltransferase activity (GO:0008469)	1/9	0.07438423453989036	1.0	0	0	12.99545159194282	33.76882730270192	PRMT6
SH3 domain binding (GO:0017124)	2/55	0.08042889224518233	1.0	0	0	4.253056884635831	10.719327213468828	CNTNAP1;ADAM12
microtubule minus-end binding (GO:0051011)	1/10	0.08230179734419607	1.0	0	0	11.695906432748538	29.208916170812344	TUBGCP3
mannosyl-oligosaccharide mannosidase activity (GO:0015924)	1/10	0.08230179734419607	1.0	0	0	11.695906432748538	29.208916170812344	MAN2A2
NADPH binding (GO:0070402)	1/10	0.08230179734419607	1.0	0	0	11.695906432748538	29.208916170812344	CBR4
arginine N-methyltransferase activity (GO:0016273)	1/10	0.08230179734419607	1.0	0	0	11.695906432748538	29.208916170812344	PRMT6
serine-type endopeptidase inhibitor activity (GO:0004867)	2/56	0.08295512013875639	1.0	0	0	4.177109440267334	10.398728231611447	SERPINF1;SERPINE1
protein phosphatase 1 binding (GO:0008157)	1/11	0.09015202801117	1.0	0	0	10.63264221158958	25.58487861373387	AKAP11
platelet-derived growth factor binding (GO:0048407)	1/11	0.09015202801117	1.0	0	0	10.63264221158958	25.58487861373387	COL5A1
NADH dehydrogenase activity (GO:0003954)	1/11	0.09015202801117	1.0	0	0	10.63264221158958	25.58487861373387	NDUFS1
mRNA 3'-UTR AU-rich region binding (GO:0035925)	1/11	0.09015202801117	1.0	0	0	10.63264221158958	25.58487861373387	ZC3H12A
arylsulfatase activity (GO:0004065)	1/12	0.09793549565547496	1.0	0	0	9.746588693957115	22.64567470392281	ARSB
calcium:cation antiporter activity (GO:0015368)	1/12	0.09793549565547496	1.0	0	0	9.746588693957115	22.64567470392281	SLC24A3
fibroblast growth factor receptor binding (GO:0005104)	1/12	0.09793549565547496	1.0	0	0	9.746588693957115	22.64567470392281	KLB
sodium ion binding (GO:0031402)	1/12	0.09793549565547496	1.0	0	0	9.746588693957115	22.64567470392281	SLC24A3
potassium ion binding (GO:0030955)	1/12	0.09793549565547496	1.0	0	0	9.746588693957115	22.64567470392281	SLC24A3
protein-arginine N-methyltransferase activity (GO:0016274)	1/12	0.09793549565547496	1.0	0	0	9.746588693957115	22.64567470392281	PRMT6
transmembrane receptor protein kinase activity (GO:0019199)	2/62	0.09859892097275604	1.0	0	0	3.7728730428221087	8.740595966476528	KDR;TGFBR2
Rab GTPase binding (GO:0017137)	3/130	0.10053647457427493	1.0	0	0	2.699055330634278	6.200363525612012	RIMS3;NDRG1;RAB8A
mRNA 3'-UTR binding (GO:0003730)	2/63	0.10128196201290059	1.0	0	0	3.71298616912652	8.502170049600366	CSDC2;ZC3H12A
hexose transmembrane transporter activity (GO:0015149)	1/13	0.10565276468219473	1.0	0	0	8.99685110211426	20.221298847954596	SLC2A4
phosphatidate phosphatase activity (GO:0008195)	1/13	0.10565276468219473	1.0	0	0	8.99685110211426	20.221298847954596	LPIN1
acidic amino acid transmembrane transporter activity (GO:0015172)	1/13	0.10565276468219473	1.0	0	0	8.99685110211426	20.221298847954596	SLC25A13
nucleoside-diphosphatase activity (GO:0017110)	1/13	0.10565276468219473	1.0	0	0	8.99685110211426	20.221298847954596	ENTPD1
RNA stem-loop binding (GO:0035613)	1/13	0.10565276468219473	1.0	0	0	8.99685110211426	20.221298847954596	ZC3H12A
mitogen-activated protein kinase kinase binding (GO:0031434)	2/65	0.10670800260527752	1.0	0	0	3.598740440845704	8.05275437696876	KDR;TRIB3
transmembrane receptor protein serine/threonine kinase activity (GO:0004675)	1/14	0.11330439472463219	1.0	0	0	8.354218880534669	18.192793010108833	TGFBR2
L-glutamate transmembrane transporter activity (GO:0005313)	1/14	0.11330439472463219	1.0	0	0	8.354218880534669	18.192793010108833	SLC25A13
aldehyde dehydrogenase (NAD) activity (GO:0004029)	1/14	0.11330439472463219	1.0	0	0	8.354218880534669	18.192793010108833	ALDH1A2
myosin V binding (GO:0031489)	1/15	0.12089094076246114	1.0	0	0	7.797270955165692	16.47459224816861	RAB8A
oxidoreductase activity, acting on NAD(P)H, quinone or similar compound as acceptor (GO:0016655)	1/15	0.12089094076246114	1.0	0	0	7.797270955165692	16.47459224816861	CBR4
potassium ion antiporter activity (GO:0022821)	1/16	0.12841295309899406	1.0	0	0	7.309941520467836	15.003684298107588	SLC24A3
proton-transporting ATPase activity, rotational mechanism (GO:0046961)	1/16	0.12841295309899406	1.0	0	0	7.309941520467836	15.003684298107588	ATP6V1A
potassium ion leak channel activity (GO:0022841)	1/16	0.12841295309899406	1.0	0	0	7.309941520467836	15.003684298107588	KCNK3
alkali metal ion binding (GO:0031420)	1/16	0.12841295309899406	1.0	0	0	7.309941520467836	15.003684298107588	SLC24A3
hydrolase activity, acting on carbon-nitrogen (but not peptide) bonds, in linear amides (GO:0016811)	2/75	0.13490337677826805	1.0	0	0	3.118908382066277	6.247786306019021	SIN3B;HDAC11
ligand-dependent nuclear receptor binding (GO:0016922)	1/17	0.13587097741747045	1.0	0	0	6.879944960440316	13.732710966647522	BAZ2A
oxidoreductase activity, acting on the CH-CH group of donors, NAD or NADP as acceptor (GO:0016628)	1/17	0.13587097741747045	1.0	0	0	6.879944960440316	13.732710966647522	DPYD
thiol-dependent ubiquitin-specific protease activity (GO:0004843)	2/76	0.13780887429628647	1.0	0	0	3.077870113881194	6.0999923750330725	ZC3H12A;USP19
nucleoside diphosphate kinase activity (GO:0004550)	1/18	0.1432655548821484	1.0	0	0	6.49772579597141	12.62544082987354	AK4
lysine-acetylated histone binding (GO:0070577)	1/18	0.1432655548821484	1.0	0	0	6.49772579597141	12.62544082987354	BAZ2A
acetylation-dependent protein binding (GO:0140033)	1/18	0.1432655548821484	1.0	0	0	6.49772579597141	12.62544082987354	BAZ2A
leak channel activity (GO:0022840)	1/19	0.150597222044936	1.0	0	0	6.155740227762388	11.653717511254118	KCNK3
transforming growth factor beta binding (GO:0050431)	1/19	0.150597222044936	1.0	0	0	6.155740227762388	11.653717511254118	TGFBR2
RNA polymerase II transcription factor activity, sequence-specific transcription regulatory region DNA binding (GO:0001133)	1/19	0.150597222044936	1.0	0	0	6.155740227762388	11.653717511254118	PPARD
purine ribonucleoside binding (GO:0032550)	3/159	0.15551545700946692	1.0	0	0	2.2067747986317996	4.106830299708171	GLUD1;MIEF1;RAB8A
ferrous iron binding (GO:0008198)	1/20	0.15786651096205342	1.0	0	0	5.847953216374269	10.795353627985365	ACP5
glucose transmembrane transporter activity (GO:0005355)	1/20	0.15786651096205342	1.0	0	0	5.847953216374269	10.795353627985365	SLC2A4
intramolecular oxidoreductase activity, transposing S-S bonds (GO:0016864)	1/20	0.15786651096205342	1.0	0	0	5.847953216374269	10.795353627985365	PDIA4
protein disulfide isomerase activity (GO:0003756)	1/20	0.15786651096205342	1.0	0	0	5.847953216374269	10.795353627985365	PDIA4
lysophosphatidic acid acyltransferase activity (GO:0042171)	1/20	0.15786651096205342	1.0	0	0	5.847953216374269	10.795353627985365	PNPLA3
AU-rich element binding (GO:0017091)	1/21	0.16507394925133972	1.0	0	0	5.56947925368978	10.032646773612642	ZC3H12A
oxidoreductase activity, acting on paired donors, with incorporation or reduction of molecular oxygen, reduced flavin or flavoprotein as one donor, and incorporation of one atom of oxygen (GO:0016712)	1/21	0.16507394925133972	1.0	0	0	5.56947925368978	10.032646773612642	CYP1B1
hydrogen-exporting ATPase activity (GO:0036442)	1/21	0.16507394925133972	1.0	0	0	5.56947925368978	10.032646773612642	ATP6V1A
single-stranded DNA binding (GO:0003697)	2/87	0.17058343570131113	1.0	0	0	2.688714122470928	4.755073584737885	POLR2D;RTF1
solute:sodium symporter activity (GO:0015370)	1/22	0.17222006006501586	1.0	0	0	5.31632110579479	9.35131419960165	SLC5A6
Wnt-activated receptor activity (GO:0042813)	1/22	0.17222006006501586	1.0	0	0	5.31632110579479	9.35131419960165	FRZB
fibroblast growth factor binding (GO:0017134)	1/22	0.17222006006501586	1.0	0	0	5.31632110579479	9.35131419960165	KLB
NAD binding (GO:0051287)	1/22	0.17222006006501586	1.0	0	0	5.31632110579479	9.35131419960165	GLUD1
oxidoreductase activity, acting on the CH-OH group of donors, NAD or NADP as acceptor (GO:0016616)	2/88	0.17362622782113976	1.0	0	0	2.658160552897395	4.6540414839144155	EHHADH;CBR4
guanyl ribonucleotide binding (GO:0032561)	3/170	0.17840203352278958	1.0	0	0	2.0639834881320946	3.5577206609511807	GLUD1;MIEF1;RAB8A
nucleotide kinase activity (GO:0019201)	1/23	0.17930536219169482	1.0	0	0	5.085176709890669	8.739715192282056	AK4
endoribonuclease activity (GO:0004521)	1/23	0.17930536219169482	1.0	0	0	5.085176709890669	8.739715192282056	ZC3H12A
thiol-dependent ubiquitinyl hydrolase activity (GO:0036459)	2/92	0.18588224259247724	1.0	0	0	2.5425883549453343	4.278265726177567	ZC3H12A;USP19
disulfide oxidoreductase activity (GO:0015036)	1/24	0.18633037002125072	1.0	0	0	4.8732943469785575	8.18827484359886	PDIA4
miRNA binding (GO:0035198)	1/24	0.18633037002125072	1.0	0	0	4.8732943469785575	8.18827484359886	ZC3H12A
triglyceride lipase activity (GO:0004806)	1/25	0.19329559363048848	1.0	0	0	4.678362573099415	7.689051174383017	PNPLA3
ATPase activity, coupled to transmembrane movement of ions, rotational mechanism (GO:0044769)	1/25	0.19329559363048848	1.0	0	0	4.678362573099415	7.689051174383017	ATP6V1A
RNA polymerase II transcription corepressor activity (GO:0001106)	1/26	0.20020153882961172	1.0	0	0	4.49842555105713	7.235405873454613	SIN3B
substrate-specific channel activity (GO:0022838)	1/27	0.20704870719945606	1.0	0	0	4.3318171973142725	6.821750976457093	KCNK3
Ras GTPase binding (GO:0017016)	3/184	0.20874441575397415	1.0	0	0	1.9069412662090006	2.9874993640124883	RIMS3;NDRG1;RAB8A
dicarboxylic acid transmembrane transporter activity (GO:0005310)	1/28	0.2138375959836891	1.0	0	0	4.177109440267334	6.443351918717935	SLC25A13
acylglycerol O-acyltransferase activity (GO:0016411)	1/28	0.2138375959836891	1.0	0	0	4.177109440267334	6.443351918717935	PNPLA3
adenyl ribonucleotide binding (GO:0032559)	4/279	0.21676767955326903	1.0	0	0	1.6768324634764928	2.563757949370473	ACLY;GLUD1;MIEF1;COQ8A
phosphatase activity (GO:0016791)	2/104	0.22327569960697707	1.0	0	0	2.249212775528565	3.372352564170311	ACP5;LPIN1
calcium ion binding (GO:0005509)	4/284	0.2257885913773449	1.0	0	0	1.6473107651758505	2.451455652560637	SLC24A3;C1R;S100A5;SLC25A13
nucleobase-containing compound kinase activity (GO:0019205)	1/30	0.22724250341901603	1.0	0	0	3.898635477582846	5.77675452134046	AK4
5'-3' RNA polymerase activity (GO:0034062)	1/30	0.22724250341901603	1.0	0	0	3.898635477582846	5.77675452134046	POLR2D
phospholipase A2 activity (GO:0004623)	1/30	0.22724250341901603	1.0	0	0	3.898635477582846	5.77675452134046	PNPLA3
microtubule binding (GO:0008017)	3/195	0.23333565352608665	1.0	0	0	1.799370220422852	2.618582616235811	MAP1B;TUBGCP3;NDRG1
O-acyltransferase activity (GO:0008374)	1/31	0.23385949588968713	1.0	0	0	3.7728730428221087	5.482115785246345	PNPLA3
phosphatidylinositol-3-phosphate binding (GO:0032266)	1/31	0.23385949588968713	1.0	0	0	3.7728730428221087	5.482115785246345	ZFYVE26
serine-type endopeptidase activity (GO:0004252)	3/196	0.23559780997131305	1.0	0	0	1.790189760114572	2.5879504525342454	BMP1;C1R;MMP2
endopeptidase inhibitor activity (GO:0004866)	2/111	0.2453602720494185	1.0	0	0	2.10737052842316	2.9609138620729962	SERPINF1;SERPINE1
transcription corepressor activity (GO:0003714)	3/203	0.25153675386317365	1.0	0	0	1.728459078731311	2.38556073199997	SIN3B;TRIB3;TOB1
ion transmembrane transporter activity (GO:0015075)	1/35	0.25976889637858536	1.0	0	0	3.341687552213868	4.504470854868305	KCNK3
exonuclease activity (GO:0004527)	1/36	0.26610895797554424	1.0	0	0	3.248862897985705	4.30100532040591	ZC3H12A
DNA-directed 5'-3' RNA polymerase activity (GO:0003899)	1/36	0.26610895797554424	1.0	0	0	3.248862897985705	4.30100532040591	POLR2D
protease binding (GO:0002020)	2/118	0.2675257108490788	1.0	0	0	1.9823570224997522	2.613816239352163	SERPINE1;LDLR
ribosome binding (GO:0043022)	1/38	0.2786275751737094	1.0	0	0	3.077870113881194	3.9331463369741178	ZC3H12A
potassium ion transmembrane transporter activity (GO:0015079)	1/38	0.2786275751737094	1.0	0	0	3.077870113881194	3.9331463369741178	KCNK3
CCR chemokine receptor binding (GO:0048020)	1/38	0.2786275751737094	1.0	0	0	3.077870113881194	3.9331463369741178	CCL16
amino acid binding (GO:0016597)	1/39	0.28480704099292664	1.0	0	0	2.9989503673714197	3.7665118523388545	GLUD1
serine-type peptidase activity (GO:0008236)	3/220	0.2908178501328644	1.0	0	0	1.5948963317384368	1.9697897166767664	BMP1;C1R;MMP2
protein methyltransferase activity (GO:0008276)	1/41	0.29700853397468296	1.0	0	0	2.852660105548424	3.4631134122685983	PRMT6
phosphotransferase activity, phosphate group as acceptor (GO:0016776)	1/41	0.29700853397468296	1.0	0	0	2.852660105548424	3.4631134122685983	AK4
pyrophosphatase activity (GO:0016462)	1/41	0.29700853397468296	1.0	0	0	2.852660105548424	3.4631134122685983	ENTPD1
RNA binding (GO:0003723)	14/1387	0.2986990603730984	1.0	0	0	1.1805529203927867	1.4264841694435897	POLDIP3;MSN;BAZ2A;ZC3HAV1;RTF1;MRPL12;PDIA4;CSDC2;ZC3H12A;POLR2D;S100A4;FLNB;ALDH18A1;RPL28
lipase activity (GO:0016298)	1/43	0.30900306074226336	1.0	0	0	2.7199782401740786	3.194353588518104	PNPLA3
1-phosphatidylinositol-3-kinase activity (GO:0016303)	1/43	0.30900306074226336	1.0	0	0	2.7199782401740786	3.194353588518104	KLB
NADH dehydrogenase (ubiquinone) activity (GO:0008137)	1/43	0.30900306074226336	1.0	0	0	2.7199782401740786	3.194353588518104	NDUFS1
NADH dehydrogenase (quinone) activity (GO:0050136)	1/43	0.30900306074226336	1.0	0	0	2.7199782401740786	3.194353588518104	NDUFS1
transforming growth factor beta receptor binding (GO:0005160)	1/44	0.3149238048133139	1.0	0	0	2.658160552897395	3.0713039843116063	TGFBR2
single-stranded RNA binding (GO:0003727)	1/45	0.3207941115421065	1.0	0	0	2.599090318388564	2.9550507048740857	POLR2D
chemokine activity (GO:0008009)	1/46	0.326614408153163	1.0	0	0	2.5425883549453343	2.845092763346907	CCL16
myosin binding (GO:0017022)	1/46	0.326614408153163	1.0	0	0	2.5425883549453343	2.845092763346907	RAB8A
metal ion binding (GO:0046872)	5/442	0.3273988062676243	1.0	0	0	1.3230663385462147	1.4773044642235125	POSTN;SLC24A3;C1R;S100A5;SLC25A13
transcriptional repressor activity, RNA polymerase II transcription factor binding (GO:0001191)	1/47	0.3323851182094551	1.0	0	0	2.488490730372029	2.7409754578393946	SIN3B
flavin adenine dinucleotide binding (GO:0050660)	1/48	0.33810666167795217	1.0	0	0	2.4366471734892787	2.642285248989786	DPYD
histone methyltransferase activity (GO:0042054)	1/48	0.33810666167795217	1.0	0	0	2.4366471734892787	2.642285248989786	PRMT6
ribonuclease activity (GO:0004540)	1/49	0.3437794549959414	1.0	0	0	2.386919680152763	2.5486452951697793	ZC3H12A
chemokine receptor binding (GO:0042379)	1/49	0.3437794549959414	1.0	0	0	2.386919680152763	2.5486452951697793	CCL16
L-amino acid transmembrane transporter activity (GO:0015179)	1/49	0.3437794549959414	1.0	0	0	2.386919680152763	2.5486452951697793	SLC25A13
amyloid-beta binding (GO:0001540)	1/49	0.3437794549959414	1.0	0	0	2.386919680152763	2.5486452951697793	SORL1
phosphatidylinositol kinase activity (GO:0052742)	1/51	0.3549804396255481	1.0	0	0	2.2933149868134386	2.375169339917683	KLB
hydrogen ion transmembrane transporter activity (GO:0015078)	1/51	0.3549804396255481	1.0	0	0	2.2933149868134386	2.375169339917683	ATP6V1A
cation channel activity (GO:0005261)	2/146	0.3554508303694577	1.0	0	0	1.6021789633902106	1.6572432115705231	SLC24A3;KCNK3
GTP binding (GO:0005525)	2/147	0.3585367414372057	1.0	0	0	1.5912797867685085	1.6322140869931367	GLUD1;RAB8A
actin binding (GO:0003779)	3/254	0.3701635983082594	1.0	0	0	1.3814062715844728	1.3728556616616092	MAP1B;FLNB;CORO2B
iron ion binding (GO:0005506)	1/54	0.37142650185754833	1.0	0	0	2.1659085986571363	2.1451251374602234	ACP5
tubulin binding (GO:0015631)	3/255	0.37248646983806366	1.0	0	0	1.3759889920880632	1.3588642097070287	MAP1B;TUBGCP3;NDRG1
chloride transmembrane transporter activity (GO:0015108)	1/56	0.3821582579351044	1.0	0	0	2.088554720133667	2.0090235346299528	FXYD1
amino acid transmembrane transporter activity (GO:0015171)	1/56	0.3821582579351044	1.0	0	0	2.088554720133667	2.0090235346299528	SLC25A13
cytokine activity (GO:0005125)	2/155	0.38302181013504405	1.0	0	0	1.5091492171288436	1.4482751871730126	CSF1;CCL16
Rho guanyl-nucleotide exchange factor activity (GO:0005089)	1/59	0.39791528156202033	1.0	0	0	1.9823570224997522	1.8267740246855444	VAV3
nuclease activity (GO:0004518)	1/59	0.39791528156202033	1.0	0	0	1.9823570224997522	1.8267740246855444	ZC3H12A
double-stranded RNA binding (GO:0003725)	1/59	0.39791528156202033	1.0	0	0	1.9823570224997522	1.8267740246855444	MSN
G-protein coupled receptor activity (GO:0004930)	3/267	0.40021945563101846	1.0	0	0	1.314146790196465	1.2034197296064164	FRZB;GPR63;SCTR
transmembrane receptor protein tyrosine kinase activity (GO:0004714)	1/61	0.4081973550959504	1.0	0	0	1.9173617102866456	1.7179647359968495	KDR
chloride channel activity (GO:0005254)	1/61	0.4081973550959504	1.0	0	0	1.9173617102866456	1.7179647359968495	FXYD1
small GTPase binding (GO:0031267)	1/63	0.41830484599402384	1.0	0	0	1.85649308456326	1.6180169231013177	SORL1
ATPase binding (GO:0051117)	1/63	0.41830484599402384	1.0	0	0	1.85649308456326	1.6180169231013177	S100A1
ligand-dependent nuclear receptor transcription coactivator activity (GO:0030374)	1/65	0.42824070143498816	1.0	0	0	1.799370220422852	1.5259916418354182	PPARD
kinase activity (GO:0016301)	3/280	0.4298763635427585	1.0	0	0	1.2531328320802004	1.0579669652669015	PDPK1;COQ8A;MTOR
anion channel activity (GO:0005253)	1/66	0.4331451732041908	1.0	0	0	1.77210703526493	1.4826906506861297	FXYD1
transcriptional activator activity, RNA polymerase II core promoter proximal region sequence-specific binding (GO:0001077)	2/175	0.44235305345169323	1.0	0	0	1.3366750208855471	1.0902549069752134	ELK4;CREB3L1
phosphatidylinositol-4,5-bisphosphate 3-kinase activity (GO:0046934)	1/68	0.44282899330972497	1.0	0	0	1.719986240110079	1.4010519488796467	KLB
growth factor activity (GO:0008083)	1/69	0.4476090478221113	1.0	0	0	1.6950589032968895	1.3625478238306374	CSF1
phospholipase activity (GO:0004620)	1/69	0.4476090478221113	1.0	0	0	1.6950589032968895	1.3625478238306374	PNPLA3
mRNA binding (GO:0003729)	2/179	0.45384792511798056	1.0	0	0	1.3068051880165965	1.032367086484562	CSDC2;ZC3H12A
sodium ion transmembrane transporter activity (GO:0015081)	1/71	0.4570471891242404	1.0	0	0	1.6473107651758505	1.289792661133633	SLC24A3
phosphatidylinositol bisphosphate kinase activity (GO:0052813)	1/71	0.4570471891242404	1.0	0	0	1.6473107651758505	1.289792661133633	KLB
heme binding (GO:0020037)	1/72	0.46170596440418255	1.0	0	0	1.6244314489928524	1.255404534110348	CYP1B1
core promoter sequence-specific DNA binding (GO:0001046)	1/73	0.46632499705001396	1.0	0	0	1.6021789633902106	1.2222582221862388	BAZ2A
endonuclease activity (GO:0004519)	1/73	0.46632499705001396	1.0	0	0	1.6021789633902106	1.2222582221862388	ZC3H12A
ubiquitin-like protein-specific protease activity (GO:0019783)	1/74	0.47090462403463723	1.0	0	0	1.5805278963173701	1.190295088055476	USP19
phosphatidylinositol 3-kinase activity (GO:0035004)	1/76	0.4799469951933051	1.0	0	0	1.538935056940597	1.1297008431183282	KLB
calcium ion transmembrane transporter activity (GO:0015085)	1/77	0.484410399346758	1.0	0	0	1.51894888736994	1.1009687841157194	SLC24A3
MAP kinase kinase kinase activity (GO:0004709)	1/78	0.48883571789595903	1.0	0	0	1.4994751836857099	1.0732175756123123	KDR
phosphatidylinositol phosphate binding (GO:1901981)	1/81	0.5018863772143519	1.0	0	0	1.4439390657714244	0.995424915341381	ZFYVE26
cadherin binding (GO:0045296)	3/313	0.5025333331228139	1.0	0	0	1.1210133961100834	0.7713618145576847	FLNB;ZC3HAV1;NDRG1
RNA polymerase II regulatory region DNA binding (GO:0001012)	2/201	0.5145536102189182	1.0	0	0	1.1637717843530884	0.7732745983068422	CREB3L1;PPARD
RNA polymerase II transcription cofactor activity (GO:0001104)	1/84	0.514605734944529	1.0	0	0	1.392369813422445	0.9250267818519542	SIN3B
growth factor receptor binding (GO:0070851)	1/92	0.5469672562826112	1.0	0	0	1.2712941774726672	0.7670561135209026	KLB
protein phosphatase binding (GO:0019903)	1/92	0.5469672562826112	1.0	0	0	1.2712941774726672	0.7670561135209026	AKAP11
calcium channel activity (GO:0005262)	1/93	0.5508585758757346	1.0	0	0	1.2576243476073696	0.7498926880163898	SLC24A3
ion channel activity (GO:0005216)	1/93	0.5508585758757346	1.0	0	0	1.2576243476073696	0.7498926880163898	KCNK3
core promoter binding (GO:0001047)	1/97	0.566094355926444	1.0	0	0	1.2057635497678905	0.6860728378719831	ELK4
potassium channel activity (GO:0005267)	1/100	0.5771829849119133	1.0	0	0	1.1695906432748537	0.6428022586976779	KCNK3
transferase activity, transferring hexosyl groups (GO:0016758)	1/100	0.5771829849119133	1.0	0	0	1.1695906432748537	0.6428022586976779	GBE1
carboxylic ester hydrolase activity (GO:0052689)	1/103	0.5879898534581441	1.0	0	0	1.135524896383353	0.6030154854436625	PNPLA3
protein serine/threonine kinase activity (GO:0004674)	3/368	0.6121037397367313	1.0	0	0	0.9534706331045003	0.4680143987997307	PDPK1;MTOR;TGFBR2
protein kinase binding (GO:0019901)	4/495	0.6143372311835212	1.0	0	0	0.945123752141296	0.46047493900869296	KDR;AP1B1;MSN;TRIB3
sequence-specific double-stranded DNA binding (GO:1990837)	1/112	0.6187901917963384	1.0	0	0	1.0442773600668336	0.5012416570282876	PPARD
transcription regulatory region DNA binding (GO:0044212)	3/374	0.6230436949615487	1.0	0	0	0.938174312787316	0.4438865055626673	ELK4;CREB3L1;PPARD
GTPase activator activity (GO:0005096)	2/249	0.630784019636734	1.0	0	0	0.9394302355621315	0.4328817094817849	VAV3;ARHGAP31
purine ribonucleoside triphosphate binding (GO:0035639)	3/396	0.6613478776746765	1.0	0	0	0.886053517632465	0.3663612330282042	ACLY;GLUD1;RAB8A
actin filament binding (GO:0051015)	1/127	0.6651191938597765	1.0	0	0	0.9209375143896487	0.3755482023306821	CORO2B
protein homodimerization activity (GO:0042803)	5/664	0.6746765399140771	1.0	0	0	0.8807158458394984	0.3465809757362562	CSF1;S100A1;DPYD;CIDEA;S100A5
GTPase regulator activity (GO:0030695)	2/275	0.6841784437837605	1.0	0	0	0.8506113769271664	0.3228380756268123	VAV3;ARHGAP31
cytokine receptor binding (GO:0005126)	1/137	0.6928498717824442	1.0	0	0	0.8537157980108422	0.31326412984641994	CSF1
transcription factor activity, RNA polymerase II core promoter proximal region sequence-specific binding (GO:0000982)	2/280	0.6936955239907715	1.0	0	0	0.835421888053467	0.3055322815220785	ELK4;CREB3L1
ubiquitin-protein transferase activity (GO:0004842)	3/417	0.6952345968436631	1.0	0	0	0.8414321174639237	0.30586557361183847	RNF123;KLHL31;PJA1
kinase binding (GO:0019900)	3/418	0.6967830626198338	1.0	0	0	0.8394191219675984	0.30326631504750295	AP1B1;MSN;TRIB3
transcriptional activator activity, RNA polymerase II transcription regulatory region sequence-specific binding (GO:0001228)	2/284	0.7011389047554426	1.0	0	0	0.8236553825879253	0.2924382334955122	ELK4;CREB3L1
ubiquitin protein ligase binding (GO:0031625)	2/284	0.7011389047554426	1.0	0	0	0.8236553825879253	0.2924382334955122	KLHL11;TRIB3
transcription coactivator activity (GO:0003713)	2/291	0.7138054053819157	1.0	0	0	0.803842366511927	0.27101135047176905	LPIN1;PPARD
transcription regulatory region sequence-specific DNA binding (GO:0000976)	2/292	0.7155779566365588	1.0	0	0	0.8010894816951053	0.2680963965804938	CREB3L1;PPARD
protein tyrosine kinase activity (GO:0004713)	1/147	0.7182965410404967	1.0	0	0	0.7956398933842542	0.26325558769406127	KDR
ubiquitin-like protein ligase binding (GO:0044389)	2/297	0.7243038216313973	1.0	0	0	0.7876031267844132	0.2540369240039282	KLHL11;TRIB3
transcriptional repressor activity, RNA polymerase II transcription regulatory region sequence-specific binding (GO:0001227)	1/159	0.7460800083817545	1.0	0	0	0.7355915995439333	0.21547128227425455	PPARD
RNA polymerase II regulatory region sequence-specific DNA binding (GO:0000977)	3/460	0.7565624131456113	1.0	0	0	0.7627765064836002	0.21279195015339875	ELK4;CREB3L1;PPARD
DNA binding (GO:0003677)	6/893	0.7804575798894002	1.0	0	0	0.7858391780122197	0.1947898001384248	ELK4;ZC3H12A;POLR2D;RTF1;ZFPL1;PPARD
ubiquitin-like protein ligase activity (GO:0061659)	1/186	0.7990294542851067	1.0	0	0	0.6288121738036848	0.14107870839402425	PJA1
ubiquitin protein ligase activity (GO:0061630)	1/192	0.8092152392691515	1.0	0	0	0.6091617933723197	0.12895366797839367	PJA1
protein kinase activity (GO:0004672)	3/513	0.8181169492558078	1.0	0	0	0.6839711364180431	0.1373071939045959	PDPK1;KDR;MTOR
GTPase activity (GO:0003924)	1/222	0.8529391534430262	1.0	0	0	0.52684263210579	0.083803311974036	RAB8A
regulatory region DNA binding (GO:0000975)	1/224	0.8554711615268883	1.0	0	0	0.5221386800334168	0.08150735991709972	CREB3L1
nucleoside-triphosphatase activity (GO:0017111)	2/424	0.880539396174708	1.0	0	0	0.5516936996579499	0.07018680850082636	ENTPD1;RAB8A
phosphotransferase activity, alcohol group as acceptor (GO:0016773)	1/254	0.8886412085533664	1.0	0	0	0.46046875719482433	0.054363731114467476	MTOR
ATP binding (GO:0005524)	1/255	0.8896055576776224	1.0	0	0	0.45866299736268773	0.053653071031267194	ACLY
RNA polymerase II core promoter proximal region sequence-specific DNA binding (GO:0000978)	1/262	0.8961274590656348	1.0	0	0	0.44640864247131823	0.048958806617024966	ELK4
core promoter proximal region sequence-specific DNA binding (GO:0000987)	1/278	0.9096316267708834	1.0	0	0	0.42071605873196183	0.03984836012179212	ELK4

## Sheet: KEGG
Supplementary file S5. List of GO terms and KEGG pathways for genes containing specific SNPs which were differentially expressed in Lori-Bakhtiari and Zel sheep breeds.
Term	Overlap	P-value	Adjusted P-value	Old P-value	Old Adjusted P-value	Odds Ratio	Combined Score	Genes
Insulin resistance	5/108	0.002364166766278152	0.14563267280273418	0	0	5.4147714966428415	32.74490815364691	PDPK1;CREB3L1;TRIB3;SLC2A4;MTOR
Protein digestion and absorption	5/90	0.001054071674068272	0.1623270378065139	0	0	6.49772579597141	44.5425265056055	COL15A1;COL27A1;COL5A1;COL5A2;COL6A3
PPAR signaling pathway	4/74	0.00372853342885798	0.1640554708697511	0	0	6.3221115852694805	35.351606165669445	CPT2;PDPK1;EHHADH;PPARD
beta-Alanine metabolism	3/31	0.002315098002271531	0.1782625461749079	0	0	11.318619128466326	68.68481334176985	EHHADH;DPYD;CNDP2
Proteoglycans in cancer	7/201	0.0017464356155205913	0.17930072319344736	0	0	4.0732012452358095	25.865554400398057	ITGB5;PDPK1;MMP2;KDR;MSN;FLNB;MTOR
AMPK signaling pathway	5/120	0.003724796945969785	0.19120624322644897	0	0	4.8732943469785575	27.25508255256068	PDPK1;CREB3L1;SLC2A4;RAB8A;MTOR
Tryptophan metabolism	3/42	0.005520529679749196	0.21254039267034405	0	0	8.354218880534669	43.43593539532462	EHHADH;CYP1B1;DLD
Valine, leucine and isoleucine degradation	3/48	0.008012839536516414	0.2467954577247055	0	0	7.309941520467836	35.28296843407088	MCCC2;EHHADH;DLD
Focal adhesion	6/199	0.00738301383519623	0.25266314013782654	0	0	3.526403949572423	17.309612430506167	VAV3;ITGB5;PDPK1;KDR;COL6A3;FLNB
PI3K-Akt signaling pathway	8/354	0.011347716956417564	0.2688536017366623	0	0	2.6431426966663363	11.83794549708198	ANGPT4;CSF1;ITGB5;PDPK1;CREB3L1;KDR;COL6A3;MTOR
Glycosaminoglycan degradation	2/19	0.011295658135426089	0.28992189214260294	0	0	12.311480455524777	55.196514163180474	GNS;ARSB
Renin-angiotensin system	3/23	9.589915582091767E-4	0.2953693999284264	0	0	15.255530129672005	106.02026370436565	ENPEP;ANPEP;LNPEP
HIF-1 signaling pathway	4/100	0.010713918369074057	0.2999897143340736	0	0	4.678362573099415	21.22204257610288	ANGPT4;SERPINE1;ENO3;MTOR
Thermogenesis	6/231	0.014636858490156559	0.32201088678344425	0	0	3.03789777473988	12.83272538157853	KLB;CPT2;CREB3L1;NDUFS1;UQCRC2;MTOR
Cortisol synthesis and secretion	3/65	0.018215942948137352	0.374034028535087	0	0	5.398110661268556	21.621905976733906	CREB3L1;LDLR;KCNK3
Lysosome	4/123	0.02135421370868927	0.41106861389226845	0	0	3.8035468073978986	14.630366359060329	AP1B1;ACP5;GNS;ARSB
Huntington disease	5/193	0.025289404411359143	0.45818450345285977	0	0	3.030027573250916	11.142531796924578	CREB3L1;POLR2D;NDUFS1;UQCRC2;TGM2
Citrate cycle (TCA cycle)	2/30	0.02702842478635271	0.4624863796775909	0	0	7.797270955165692	28.154902119972373	ACLY;DLD
Propanoate metabolism	2/32	0.03047907444479872	0.4940818383683161	0	0	7.309941520467836	25.51692189041697	EHHADH;DLD
Pyruvate metabolism	2/39	0.043807904611724194	0.5397133848164422	0	0	5.9979007347428395	18.76107966588864	GLO1;DLD
Rheumatoid arthritis	3/91	0.04320122477938815	0.554415718002148	0	0	3.85579332947754	12.11446474940906	ATP6V1A;CSF1;ACP5
D-Glutamine and D-glutamate metabolism	1/5	0.04202911163714453	0.5628246254017616	0	0	23.391812865497077	74.13784249327765	GLUD1
AGE-RAGE signaling pathway in diabetic complications	3/100	0.05444035668471645	0.5781941330652645	0	0	3.508771929824561	10.21280543625808	MMP2;SERPINE1;TGFBR2
Vibrio cholerae infection	2/50	0.06818108212725724	0.5833270359776452	0	0	4.678362573099415	12.564155044562884	ATP6V1A;PDIA4
Phagosome	4/152	0.041683819906451265	0.5835734786903177	0	0	3.077870113881194	9.780370074820414	ATP6V1A;ITGB5;C1R;PLA2R1
Riboflavin metabolism	1/8	0.06639876568595054	0.5843091380363648	0	0	14.619883040935672	39.65024578566575	ACP5
Type II diabetes mellitus	2/46	0.05888076097276323	0.585008850955196	0	0	5.085176709890669	14.402445362396245	SLC2A4;MTOR
Longevity regulating pathway	3/102	0.057110269366758185	0.5863320988320507	0	0	3.439972480220158	9.847854591283651	CLPB;CREB3L1;MTOR
Aldosterone synthesis and secretion	3/98	0.05183232576285377	0.5912724568503319	0	0	3.580379520229144	10.596997045752454	CREB3L1;LDLR;KCNK3
Leukocyte transendothelial migration	3/112	0.07136178903243841	0.5940386762700278	0	0	3.132832080200501	8.270653886286983	VAV3;MMP2;MSN
Fatty acid degradation	2/44	0.05441107362016934	0.5985218098218628	0	0	5.31632110579479	15.476808009789009	CPT2;EHHADH
Prostate cancer	3/97	0.05055173342867586	0.5988436113858525	0	0	3.6172906493036714	10.796737358419707	PDPK1;CREB3L1;MTOR
Sulfur relay system	1/8	0.06639876568595054	0.6014947009197873	0	0	14.619883040935672	39.65024578566575	MPST
Sulfur metabolism	1/9	0.07438423453989036	0.6029037957443745	0	0	12.99545159194282	33.76882730270192	MPST
mTOR signaling pathway	4/152	0.041683819906451265	0.6113626919612852	0	0	3.077870113881194	9.780370074820414	ATP6V1A;PDPK1;LPIN1;MTOR
Ovarian steroidogenesis	2/49	0.0658125650119077	0.6142506067778052	0	0	4.773839360305526	12.9893519572893	CYP1B1;LDLR
Arginine and proline metabolism	2/49	0.0658125650119077	0.6334459382396116	0	0	4.773839360305526	12.9893519572893	ALDH18A1;CNDP2
MAPK signaling pathway	6/295	0.041552645194627987	0.639910735997271	0	0	2.378828426999702	7.566563417852654	ELK4;ANGPT4;CSF1;KDR;FLNB;TGFBR2
Pyrimidine metabolism	2/57	0.08550548379025678	0.6752740771127972	0	0	4.103826818508258	10.092027361027716	ENTPD1;DPYD
Lysine degradation	2/59	0.09067626042432106	0.6982072052672722	0	0	3.9647140449995044	9.51713626107072	EHHADH;DLD
Glycerolipid metabolism	2/61	0.09593658819507933	0.7035349800972485	0	0	3.834723420573291	8.988851866173178	PNPLA3;LPIN1
Osteoclast differentiation	3/127	0.09538090144662227	0.7165199425746258	0	0	2.7628125431689456	6.492269415801453	CSF1;ACP5;TGFBR2
Relaxin signaling pathway	3/130	0.10053647457427493	0.7201217248575972	0	0	2.699055330634278	6.200363525612012	CREB3L1;MMP2;TGFBR2
Glycolysis / Gluconeogenesis	2/68	0.11498903580413394	0.7227882250545562	0	0	3.439972480220158	7.440380103191369	ENO3;DLD
Oxidative phosphorylation	3/133	0.10580168045148224	0.7241537239790339	0	0	2.6381743833267377	5.925837953831275	ATP6V1A;NDUFS1;UQCRC2
Adipocytokine signaling pathway	2/69	0.11778517869548807	0.7255567007642065	0	0	3.390117806593779	7.251098680247165	SLC2A4;MTOR
FoxO signaling pathway	3/132	0.10403463765088795	0.7282424635562156	0	0	2.658160552897395	6.015500746825058	PDPK1;SLC2A4;TGFBR2
Thiamine metabolism	1/15	0.12089094076246114	0.7300864657811379	0	0	7.797270955165692	16.47459224816861	AK4
Acute myeloid leukemia	2/66	0.10944993810042275	0.7328387159767437	0	0	3.54421407052986	7.840822330549744	MTOR;PPARD
Fc epsilon RI signaling pathway	2/68	0.11498903580413394	0.7378463130765262	0	0	3.439972480220158	7.440380103191369	VAV3;PDPK1
Insulin signaling pathway	3/137	0.11298666201904314	0.7404232319545806	0	0	2.5611473940325267	5.584544762367036	PDPK1;SLC2A4;MTOR
Bile secretion	2/72	0.12627401973999725	0.7479307323061376	0	0	3.248862897985705	6.722875157753768	SCTR;LDLR
Nitrogen metabolism	1/17	0.13587097741747045	0.7608774735378345	0	0	6.879944960440316	13.732710966647522	GLUD1
Thyroid hormone synthesis	2/74	0.13201209600497132	0.7671646333873805	0	0	3.1610557926347402	6.400700882544102	CREB3L1;PDIA4
Pancreatic cancer	2/75	0.13490337677826805	0.7694488897723437	0	0	3.118908382066277	6.247786306019021	MTOR;TGFBR2
Cellular senescence	3/160	0.15755631011842097	0.7826990889753815	0	0	2.1929824561403506	4.052570965025708	SERPINE1;MTOR;TGFBR2
Cushing syndrome	3/155	0.14743795739308982	0.7829463944322701	0	0	2.2637238256932655	4.333554769744035	CREB3L1;LDLR;KCNK3
ECM-receptor interaction	2/82	0.15551564344704877	0.7852265275687053	0	0	2.852660105548424	5.3088259919473195	ITGB5;COL6A3
Pantothenate and CoA biosynthesis	1/19	0.150597222044936	0.7861685489803438	0	0	6.155740227762388	11.653717511254118	DPYD
Human papillomavirus infection	5/330	0.1533276670171998	0.7870820240216256	0	0	1.77210703526493	3.3230161848052173	ATP6V1A;ITGB5;CREB3L1;COL6A3;MTOR
RNA degradation	2/79	0.14660619588190898	0.7921878654671572	0	0	2.960988970316085	5.685114298800659	ENO3;TOB1
Protein processing in endoplasmic reticulum	3/165	0.167883008094128	0.7955071768152527	0	0	2.1265284423179156	3.7947643222890504	SEC23A;UBXN6;PDIA4
Colorectal cancer	2/86	0.1675498726373961	0.8063337620674688	0	0	2.7199782401740786	4.859171018484841	MTOR;TGFBR2
Complement and coagulation cascades	2/79	0.14660619588190898	0.8063340773504993	0	0	2.960988970316085	5.685114298800659	C1R;SERPINE1
Arginine biosynthesis	1/21	0.16507394925133972	0.8070281963398831	0	0	5.56947925368978	10.032646773612642	GLUD1
Proximal tubule bicarbonate reclamation	1/23	0.17930536219169482	0.8242694261946568	0	0	5.085176709890669	8.739715192282056	GLUD1
Histidine metabolism	1/23	0.17930536219169482	0.8367583568945758	0	0	5.085176709890669	8.739715192282056	CNDP2
Vitamin digestion and absorption	1/24	0.18633037002125072	0.8439669700962532	0	0	4.8732943469785575	8.18827484359886	SLC5A6
T cell receptor signaling pathway	2/101	0.2138586447535184	0.8782461677877823	0	0	2.31602107579179	3.572323596194636	VAV3;PDPK1
Choline metabolism in cancer	2/99	0.2076023725648756	0.8880768159719679	0	0	2.36280938035324	3.714645163248498	PDPK1;MTOR
Butanoate metabolism	1/28	0.2138375959836891	0.8900267508510303	0	0	4.177109440267334	6.443351918717935	EHHADH
Chagas disease (American trypanosomiasis)	2/103	0.22013273056319618	0.8921168554403213	0	0	2.271049792766706	3.4372897151257917	SERPINE1;TGFBR2
Collecting duct acid secretion	1/27	0.20704870719945606	0.8981831241891898	0	0	4.3318171973142725	6.821750976457093	ATP6V1A
Hematopoietic cell lineage	2/97	0.20136639480771878	0.8988528927648897	0	0	2.411527099535781	3.864783675349921	CSF1;ANPEP
Transcriptional misregulation in cancer	3/186	0.2131721682037844	0.8994113398187068	0	0	1.8864365214110543	2.915780302482859	ELK4;ASPSCR1;TGFBR2
Pancreatic secretion	2/98	0.20448168874327274	0.8997194304704	0	0	2.386919680152763	3.788702348982115	SCTR;RAB8A
RNA polymerase	1/31	0.23385949588968713	0.9003590591752955	0	0	3.7728730428221087	5.482115785246345	POLR2D
Parathyroid hormone synthesis, secretion and action	2/106	0.2295720236757844	0.9065151704120717	0	0	2.2067747986317996	3.2473540109517667	MMP15;CREB3L1
Th17 cell differentiation	2/107	0.23272480615647825	0.9073321556480418	0	0	2.1861507350931846	3.1871861243033215	MTOR;TGFBR2
Glyoxylate and dicarboxylate metabolism	1/30	0.22724250341901603	0.9089700136760641	0	0	3.898635477582846	5.77675452134046	DLD
TNF signaling pathway	2/110	0.2421982960888752	0.9209515456218959	0	0	2.1265284423179156	3.015414105324374	CSF1;CREB3L1
Toxoplasmosis	2/113	0.25168886612459146	0.9453679361752947	0	0	2.070071934999741	2.8557917766907543	PDPK1;LDLR
Thyroid hormone signaling pathway	2/116	0.2611895644446055	0.946428068811041	0	0	2.016535591853196	2.707216847618483	PDPK1;MTOR
Alanine, aspartate and glutamate metabolism	1/35	0.25976889637858536	0.9524859533881463	0	0	3.341687552213868	4.504470854868305	GLUD1
Starch and sucrose metabolism	1/36	0.26610895797554424	0.9530413843775305	0	0	3.248862897985705	4.30100532040591	GBE1
Aldosterone-regulated sodium reabsorption	1/37	0.272395031891726	0.953382611621041	0	0	3.1610557926347402	4.110959200746147	PDPK1
Regulation of actin cytoskeleton	3/214	0.276882221174576	0.9581991474356113	0	0	1.6396130513198883	2.1055305091509156	VAV3;ITGB5;MSN
Rap1 signaling pathway	3/206	0.258417272286701	0.9589460224614929	0	0	1.7032873445750298	2.3048538001921495	ANGPT4;CSF1;KDR
cAMP signaling pathway	3/212	0.2722519333747691	0.9638344307980332	0	0	1.6550810989738498	2.1533058850147184	VAV3;CREB3L1;FXYD1
Glycine, serine and threonine metabolism	1/40	0.29093387874275356	0.9846992818985505	0	0	2.9239766081871346	3.6101147907733475	DLD
Human T-cell leukemia virus 1 infection	3/219	0.288491164736569	0.9872808748762583	0	0	1.6021789633902106	1.991653958716413	ELK4;CREB3L1;TGFBR2
Purine metabolism	2/129	0.3023214799285901	0.9905852746596355	0	0	1.813318826782719	2.1692086218125897	ENTPD1;AK4
Autophagy	2/128	0.29916619511560627	0.9907869687699649	0	0	1.827485380116959	2.205328990322183	PDPK1;MTOR
Bladder cancer	1/41	0.29700853397468296	0.994332918089156	0	0	2.852660105548424	3.4631134122685983	MMP2
Cell adhesion molecules (CAMs)	2/145	0.3523597439154425	0.9956587259262045	0	0	1.6132284734825568	1.6827628562378971	NTNG1;CNTNAP1
N-Glycan biosynthesis	1/50	0.3494039111808349	0.996448191145344	0	0	2.3391812865497075	2.4597115493631505	MAN2A2
Fluid shear stress and atherosclerosis	2/139	0.3337125738863757	0.9978977937573177	0	0	1.6828642349278473	1.8469017858955699	MMP2;KDR
Vasopressin-regulated water reabsorption	1/44	0.3149238048133139	1.0	0	0	2.658160552897395	3.0713039843116063	CREB3L1
Ras signaling pathway	3/232	0.3188203103931994	1.0	0	0	1.512401693889897	1.7288681566974096	ANGPT4;CSF1;KDR
Basal transcription factors	1/45	0.3207941115421065	1.0	0	0	2.599090318388564	2.9550507048740857	TAF3
Proteasome	1/45	0.3207941115421065	1.0	0	0	2.599090318388564	2.9550507048740857	PSMB10
Apelin signaling pathway	2/137	0.32746212027338223	1.0	0	0	1.7074315960216844	1.9061474262751983	SERPINE1;MTOR
Estrogen signaling pathway	2/137	0.32746212027338223	1.0	0	0	1.7074315960216844	1.9061474262751983	CREB3L1;MMP2
Cysteine and methionine metabolism	1/47	0.3323851182094551	1.0	0	0	2.488490730372029	2.7409754578393946	MPST
Hedgehog signaling pathway	1/47	0.3323851182094551	1.0	0	0	2.488490730372029	2.7409754578393946	CDON
Parkinson disease	2/142	0.3430568454165352	1.0	0	0	1.6473107651758505	1.7623904381361457	NDUFS1;UQCRC2
Cocaine addiction	1/49	0.3437794549959414	1.0	0	0	2.386919680152763	2.5486452951697793	CREB3L1
Endocytosis	3/244	0.3468654702740675	1.0	0	0	1.438021282714984	1.5226032038288746	LDLR;RAB8A;TGFBR2
Cholesterol metabolism	1/50	0.3494039111808349	1.0	0	0	2.3391812865497075	2.4597115493631505	LDLR
Gastric cancer	2/149	0.36469249138592	1.0	0	0	1.5699203265434278	1.5835798419826532	MTOR;TGFBR2
Non-alcoholic fatty liver disease (NAFLD)	2/149	0.36469249138592	1.0	0	0	1.5699203265434278	1.5835798419826532	NDUFS1;UQCRC2
Ribosome	2/153	0.37693602872277615	1.0	0	0	1.5288766578756259	1.491694058047997	MRPL12;RPL28
Glutathione metabolism	1/56	0.3821582579351044	1.0	0	0	2.088554720133667	2.0090235346299528	ANPEP
Wnt signaling pathway	2/158	0.39210283240021737	1.0	0	0	1.4804944851580426	1.386085048548309	SERPINF1;PPARD
Endometrial cancer	1/58	0.3927078416089085	1.0	0	0	2.016535591853196	1.8848343398893355	PDPK1
VEGF signaling pathway	1/59	0.39791528156202033	1.0	0	0	1.9823570224997522	1.8267740246855444	KDR
Hippo signaling pathway	2/160	0.3981237761099461	1.0	0	0	1.4619883040935673	1.3464800099350551	SERPINE1;TGFBR2
Steroid hormone biosynthesis	1/60	0.4030783273306628	1.0	0	0	1.949317738791423	1.7711976126686952	CYP1B1
JAK-STAT signaling pathway	2/162	0.40411726842628004	1.0	0	0	1.4439390657714244	1.3082812428832893	FHL1;MTOR
Hepatitis B	2/163	0.407103465294061	1.0	0	0	1.435080543895526	1.2896895366337975	CREB3L1;TGFBR2
Hepatocellular carcinoma	2/168	0.4219250959399001	1.0	0	0	1.392369813422445	1.2015141721992033	MTOR;TGFBR2
Tight junction	2/170	0.4278010140221599	1.0	0	0	1.3759889920880632	1.1683482793510307	MSN;RAB8A
Central carbon metabolism in cancer	1/65	0.42824070143498816	1.0	0	0	1.799370220422852	1.5259916418354182	MTOR
Alzheimer disease	2/171	0.43072732657999113	1.0	0	0	1.3679422728360862	1.1521904750649667	NDUFS1;UQCRC2
Non-small cell lung cancer	1/66	0.4331451732041908	1.0	0	0	1.77210703526493	1.4826906506861297	PDPK1
Retinol metabolism	1/67	0.43800781896535856	1.0	0	0	1.7456576765296326	1.4410727367477418	ALDH1A2
Staphylococcus aureus infection	1/68	0.44282899330972497	1.0	0	0	1.719986240110079	1.4010519488796467	C1R
Amphetamine addiction	1/68	0.44282899330972497	1.0	0	0	1.719986240110079	1.4010519488796467	CREB3L1
Epithelial cell signaling in Helicobacter pylori infection	1/68	0.44282899330972497	1.0	0	0	1.719986240110079	1.4010519488796467	ATP6V1A
Alcoholism	2/180	0.4567006661157644	1.0	0	0	1.299545159194282	1.018488759260625	CREB3L1;HDAC11
B cell receptor signaling pathway	1/71	0.4570471891242404	1.0	0	0	1.6473107651758505	1.289792661133633	VAV3
Cytokine-cytokine receptor interaction	3/294	0.4612197849112336	1.0	0	0	1.1934598400763814	0.9235954084504002	CSF1;CCL16;TGFBR2
Adherens junction	1/72	0.46170596440418255	1.0	0	0	1.6244314489928524	1.255404534110348	TGFBR2
Arrhythmogenic right ventricular cardiomyopathy (ARVC)	1/72	0.46170596440418255	1.0	0	0	1.6244314489928524	1.255404534110348	ITGB5
p53 signaling pathway	1/72	0.46170596440418255	1.0	0	0	1.6244314489928524	1.255404534110348	SERPINE1
Metabolism of xenobiotics by cytochrome P450	1/74	0.47090462403463723	1.0	0	0	1.5805278963173701	1.190295088055476	CYP1B1
Glioma	1/75	0.4754451796663091	1.0	0	0	1.5594541910331385	1.15945995089925	MTOR
Chronic myeloid leukemia	1/76	0.4799469951933051	1.0	0	0	1.538935056940597	1.1297008431183282	TGFBR2
Pertussis	1/76	0.4799469951933051	1.0	0	0	1.538935056940597	1.1297008431183282	C1R
Chemokine signaling pathway	2/190	0.4847493943568368	1.0	0	0	1.2311480455524777	0.8915029045896748	VAV3;CCL16
Synaptic vesicle cycle	1/78	0.48883571789595903	1.0	0	0	1.4994751836857099	1.0732175756123123	ATP6V1A
Cardiac muscle contraction	1/78	0.48883571789595903	1.0	0	0	1.4994751836857099	1.0732175756123123	UQCRC2
Chemical carcinogenesis	1/82	0.5061625570839136	1.0	0	0	1.426330052774212	0.9711844276539666	CYP1B1
Peroxisome	1/83	0.510402239773375	1.0	0	0	1.4091453533431975	0.9477293858810208	EHHADH
Viral carcinogenesis	2/201	0.5145536102189182	1.0	0	0	1.1637717843530884	0.7732745983068422	CREB3L1;HDAC11
ErbB signaling pathway	1/85	0.5187733496680779	1.0	0	0	1.3759889920880632	0.9030453347669337	MTOR
Hypertrophic cardiomyopathy (HCM)	1/85	0.5187733496680779	1.0	0	0	1.3759889920880632	0.9030453347669337	ITGB5
Insulin secretion	1/86	0.5229053884453303	1.0	0	0	1.3599891200870393	0.8817553827227744	CREB3L1
Salmonella infection	1/86	0.5229053884453303	1.0	0	0	1.3599891200870393	0.8817553827227744	FLNB
TGF-beta signaling pathway	1/90	0.5390837842734496	1.0	0	0	1.299545159194282	0.8029685201198667	TGFBR2
Dilated cardiomyopathy (DCM)	1/91	0.5430424214147953	1.0	0	0	1.28526444315918	0.7847411322501854	ITGB5
Fc gamma R-mediated phagocytosis	1/91	0.5430424214147953	1.0	0	0	1.28526444315918	0.7847411322501854	VAV3
Human immunodeficiency virus 1 infection	2/212	0.5432064745100625	1.0	0	0	1.1033873993158998	0.6733595758662007	AP1B1;MTOR
GnRH signaling pathway	1/93	0.5508585758757346	1.0	0	0	1.2576243476073696	0.7498926880163898	MMP2
Glycerophospholipid metabolism	1/97	0.566094355926444	1.0	0	0	1.2057635497678905	0.6860728378719831	LPIN1
Human cytomegalovirus infection	2/225	0.5755369152410769	1.0	0	0	1.0396361273554255	0.5743489624286566	CREB3L1;MTOR
Melanogenesis	1/101	0.580816225850475	1.0	0	0	1.158010537895895	0.6291713030993068	CREB3L1
Glucagon signaling pathway	1/103	0.5879898534581441	1.0	0	0	1.135524896383353	0.6030154854436625	CREB3L1
Drug metabolism	1/108	0.6053944199172978	1.0	0	0	1.0829542993285681	0.5435077968596335	DPYD
Cholinergic synapse	1/112	0.6187901917963384	1.0	0	0	1.0442773600668336	0.5012416570282876	CREB3L1
Sphingolipid signaling pathway	1/119	0.6411538782717893	1.0	0	0	0.9828492800629023	0.4368625398445213	PDPK1
Neurotrophin signaling pathway	1/119	0.6411538782717893	1.0	0	0	0.9828492800629023	0.4368625398445213	PDPK1
Pathways in cancer	4/530	0.6675151982917493	1.0	0	0	0.8827099194527198	0.3567852763901915	MMP2;MTOR;TGFBR2;PPARD
Dopaminergic synapse	1/131	0.6764981942916616	1.0	0	0	0.8928172849426365	0.3489357623023823	CREB3L1
Natural killer cell mediated cytotoxicity	1/131	0.6764981942916616	1.0	0	0	0.8928172849426365	0.3489357623023823	VAV3
Systemic lupus erythematosus	1/133	0.6820427016771546	1.0	0	0	0.8793914611089125	0.33651058406446444	C1R
Measles	1/138	0.6954941065024419	1.0	0	0	0.8475294516484447	0.30776569320359004	MSN
Apoptosis	1/143	0.7083796243256313	1.0	0	0	0.81789555473766	0.2819900514766705	PDPK1
Adrenergic signaling in cardiomyocytes	1/145	0.7133807192008769	1.0	0	0	0.8066142367412784	0.272425918979123	CREB3L1
Breast cancer	1/147	0.7182965410404967	1.0	0	0	0.7956398933842542	0.26325558769406127	MTOR
Phospholipase D signaling pathway	1/148	0.7207229272899629	1.0	0	0	0.7902639481586851	0.2588118421276401	MTOR
Retrograde endocannabinoid signaling	1/148	0.7207229272899629	1.0	0	0	0.7902639481586851	0.2588118421276401	NDUFS1
MicroRNAs in cancer	2/299	0.7277307796443641	1.0	0	0	0.7823348784447183	0.2486448843999904	CYP1B1;MTOR
Hepatitis C	1/155	0.7371356469711764	1.0	0	0	0.7545746085644218	0.23013269258655403	LDLR
Necroptosis	1/162	0.7525891168902356	1.0	0	0	0.7219695328857122	0.20520963223594654	GLUD1
cGMP-PKG signaling pathway	1/166	0.7610105788283097	1.0	0	0	0.7045726766715987	0.19242444866991987	CREB3L1
Tuberculosis	1/179	0.7864609706166704	1.0	0	0	0.6534025940082983	0.15695526273422036	PLA2R1
Axon guidance	1/181	0.790129636051626	1.0	0	0	0.6461826758424606	0.15221366076411663	NTNG1
Kaposi sarcoma-associated herpesvirus infection	1/186	0.7990294542851067	1.0	0	0	0.6288121738036848	0.14107870839402425	MTOR
Epstein-Barr virus infection	1/201	0.8235394118409826	1.0	0	0	0.5818858921765442	0.11296957991616069	ENTPD1
Neuroactive ligand-receptor interaction	1/338	0.9464495803067622	1.0	0	0	0.34603273469670226	0.019044804100289126	SCTR
Herpes simplex virus 1 infection	1/492	0.9861224421519066	1.0	0	0	0.23772167546236866	0.0033221013188411905	MTOR
